# Supplementary material for: The Neuroprotective Effects of Cyanidin Derivatives on AlCl3-Induced Zebrafish Model of Alzheimer’s Disease
Source: Molecules. 2025 Sep 10;30(18):3686. doi: 10.3390/molecules30183686 (PMC12472917; doi:10.3390/molecules30183686)
Supplement: Supplementary file 1 [file molecules-30-03686-s001.zip]

Archive with 8 entries (8 files):
- File S1 Protein-ligand structures in PDB/ACHE_4m0e.pdbqt
- File S1 Protein-ligand structures in PDB/ACHE_4m0e_C3A.pdb
- File S1 Protein-ligand structures in PDB/ACHE_4m0e_C3GG.pdb
- File S1 Protein-ligand structures in PDB/ACHE_4m0e_C3R.pdb
- File S1 Protein-ligand structures in PDB/ACHE_4m0e_C3S.pdb
- File S1 Protein-ligand structures in PDB/ACHE_4m0e_C3X.pdb
- File S1 Protein-ligand structures in PDB/ACHE_4m0e_Donepezil.pdb
- Supplementary materials.pdf
