# Supplementary material for: The Neuroprotective Effects of Cyanidin Derivatives on AlCl3-Induced Zebrafish Model of Alzheimer’s Disease
Source: Molecules. 2025 Sep 10;30(18):3686. doi: 10.3390/molecules30183686 (PMC12472917; doi:10.3390/molecules30183686)
Supplement: Supplementary file 1 [file molecules-30-03686-s001.zip › File S1 Protein-ligand structures in PDB/ACHE_4m0e_C3R.pdb]

ATOM      1  N   GLU A   4       1.309 -35.022  69.612  1.00 92.01           N  
ATOM      2  CA  GLU A   4       1.467 -34.476  68.267  1.00 84.85           C  
ATOM      3  C   GLU A   4       2.750 -34.992  67.601  1.00 69.95           C  
ATOM      4  O   GLU A   4       3.798 -35.103  68.247  1.00 78.23           O  
ATOM      5  CB  GLU A   4       1.450 -32.943  68.306  1.00 84.17           C  
ATOM      6  CG  GLU A   4       1.273 -32.266  66.944  1.00 73.91           C  
ATOM      7  CD  GLU A   4      -0.167 -32.312  66.430  1.00 95.86           C  
ATOM      8  OE1 GLU A   4      -1.004 -32.993  67.064  1.00110.00           O  
ATOM      9  OE2 GLU A   4      -0.467 -31.663  65.394  1.00 72.12           O1-
ATOM     10  HN1 GLU A   4       0.456 -34.679  70.055  1.00  0.00           H  
ATOM     11  HN2 GLU A   4       2.130 -34.838  70.189  1.00  0.00           H  
ATOM     12  HN3 GLU A   4       1.344 -36.041  69.608  1.00  0.00           H  
ATOM     13  N   ASP A   5       2.655 -35.307  66.311  1.00 53.92           N  
ATOM     14  CA  ASP A   5       3.767 -35.898  65.565  1.00 43.82           C  
ATOM     15  C   ASP A   5       4.367 -34.899  64.565  1.00 49.84           C  
ATOM     16  O   ASP A   5       3.737 -34.571  63.565  1.00 39.87           O  
ATOM     17  CB  ASP A   5       3.266 -37.153  64.846  1.00 42.06           C  
ATOM     18  CG  ASP A   5       4.367 -37.911  64.139  1.00 51.82           C  
ATOM     19  OD1 ASP A   5       4.093 -39.065  63.708  1.00 42.91           O  
ATOM     20  OD2 ASP A   5       5.497 -37.373  64.019  1.00 40.12           O1-
ATOM     21  HN  ASP A   5       1.776 -35.130  65.825  1.00  0.00           H  
ATOM     22  N   ALA A   6       5.603 -34.469  64.827  1.00 37.94           N  
ATOM     23  CA  ALA A   6       6.274 -33.407  64.076  1.00 44.04           C  
ATOM     24  C   ALA A   6       6.583 -33.790  62.640  1.00 52.40           C  
ATOM     25  O   ALA A   6       6.797 -32.921  61.809  1.00 41.38           O  
ATOM     26  CB  ALA A   6       7.564 -33.023  64.760  1.00 36.15           C  
ATOM     27  HN  ALA A   6       6.110 -34.906  65.596  1.00  0.00           H  
ATOM     28  N   GLU A   7       6.664 -35.090  62.368  1.00 35.82           N  
ATOM     29  CA  GLU A   7       6.896 -35.579  61.025  1.00 40.88           C  
ATOM     30  C   GLU A   7       5.754 -35.181  60.074  1.00 32.69           C  
ATOM     31  O   GLU A   7       5.934 -35.075  58.869  1.00 31.25           O  
ATOM     32  CB  GLU A   7       7.042 -37.093  61.078  1.00 39.48           C  
ATOM     33  CG  GLU A   7       8.397 -37.525  61.562  1.00 48.91           C  
ATOM     34  CD  GLU A   7       9.525 -36.914  60.736  1.00 58.27           C  
ATOM     35  OE1 GLU A   7       9.360 -36.740  59.509  1.00 53.64           O  
ATOM     36  OE2 GLU A   7      10.586 -36.610  61.315  1.00 67.47           O1-
ATOM     37  HN  GLU A   7       6.560 -35.762  63.128  1.00  0.00           H  
ATOM     38  N   LEU A   8       4.588 -34.934  60.656  1.00 28.90           N  
ATOM     39  CA  LEU A   8       3.378 -34.679  59.927  1.00 26.05           C  
ATOM     40  C   LEU A   8       3.038 -33.200  59.898  1.00 28.76           C  
ATOM     41  O   LEU A   8       1.933 -32.837  59.522  1.00 26.62           O  
ATOM     42  CB  LEU A   8       2.224 -35.445  60.590  1.00 24.87           C  
ATOM     43  CG  LEU A   8       2.451 -36.960  60.688  1.00 30.62           C  
ATOM     44  CD1 LEU A   8       1.184 -37.621  61.197  1.00 23.45           C  
ATOM     45  CD2 LEU A   8       2.903 -37.546  59.325  1.00 30.01           C  
ATOM     46  HN  LEU A   8       4.549 -34.925  61.675  1.00  0.00           H  
ATOM     47  N   LEU A   9       3.957 -32.351  60.350  1.00 25.15           N  
ATOM     48  CA  LEU A   9       3.711 -30.913  60.315  1.00 25.73           C  
ATOM     49  C   LEU A   9       4.738 -30.332  59.382  1.00 29.02           C  
ATOM     50  O   LEU A   9       5.930 -30.595  59.517  1.00 34.80           O  
ATOM     51  CB  LEU A   9       3.797 -30.270  61.709  1.00 26.41           C  
ATOM     52  CG  LEU A   9       2.873 -30.857  62.777  1.00 34.61           C  
ATOM     53  CD1 LEU A   9       3.181 -30.260  64.173  1.00 39.22           C  
ATOM     54  CD2 LEU A   9       1.392 -30.654  62.442  1.00 28.51           C  
ATOM     55  HN  LEU A   9       4.837 -32.707  60.723  1.00  0.00           H  
ATOM     56  N   VAL A  10       4.262 -29.592  58.387  1.00 29.10           N  
ATOM     57  CA  VAL A  10       5.134 -29.007  57.378  1.00 22.86           C  
ATOM     58  C   VAL A  10       4.652 -27.596  57.123  1.00 21.71           C  
ATOM     59  O   VAL A  10       3.439 -27.306  57.149  1.00 26.53           O  
ATOM     60  CB  VAL A  10       5.104 -29.801  56.025  1.00 31.48           C  
ATOM     61  CG1 VAL A  10       6.073 -29.209  55.023  1.00 29.90           C  
ATOM     62  CG2 VAL A  10       5.479 -31.247  56.241  1.00 36.60           C  
ATOM     63  HN  VAL A  10       3.257 -29.429  58.328  1.00  0.00           H  
ATOM     64  N   THR A  11       5.605 -26.712  56.880  1.00 24.20           N  
ATOM     65  CA  THR A  11       5.270 -25.347  56.517  1.00 23.92           C  
ATOM     66  C   THR A  11       5.668 -25.166  55.076  1.00 22.04           C  
ATOM     67  O   THR A  11       6.784 -25.488  54.691  1.00 24.56           O  
ATOM     68  CB  THR A  11       6.011 -24.336  57.430  1.00 31.47           C  
ATOM     69  CG2 THR A  11       5.775 -22.894  56.956  1.00 34.19           C  
ATOM     70  OG1 THR A  11       5.513 -24.490  58.758  1.00 28.71           O  
ATOM     71  HN  THR A  11       6.584 -26.992  56.948  1.00  0.00           H  
ATOM     72  HG1 THR A  11       5.967 -23.871  59.317  1.00  0.00           H  
ATOM     73  N   VAL A  12       4.732 -24.716  54.254  1.00 23.34           N  
ATOM     74  CA  VAL A  12       5.073 -24.431  52.868  1.00 24.56           C  
ATOM     75  C   VAL A  12       4.924 -22.933  52.717  1.00 28.27           C  
ATOM     76  O   VAL A  12       4.580 -22.264  53.678  1.00 28.01           O  
ATOM     77  CB  VAL A  12       4.130 -25.158  51.879  1.00 24.44           C  
ATOM     78  CG1 VAL A  12       4.476 -26.650  51.826  1.00 22.69           C  
ATOM     79  CG2 VAL A  12       2.659 -24.923  52.240  1.00 18.14           C  
ATOM     80  HN  VAL A  12       3.780 -24.570  54.590  1.00  0.00           H  
ATOM     81  N   ARG A  13       5.131 -22.409  51.521  1.00 23.26           N  
ATOM     82  CA  ARG A  13       5.097 -20.960  51.364  1.00 32.79           C  
ATOM     83  C   ARG A  13       3.786 -20.320  51.781  1.00 32.20           C  
ATOM     84  O   ARG A  13       3.787 -19.244  52.367  1.00 33.45           O  
ATOM     85  CB  ARG A  13       5.476 -20.551  49.947  1.00 30.36           C  
ATOM     86  CG  ARG A  13       6.974 -20.733  49.693  1.00 36.73           C  
ATOM     87  CD  ARG A  13       7.446 -19.972  48.451  1.00 47.20           C  
ATOM     88  NE  ARG A  13       8.752 -20.454  48.001  1.00 49.17           N  
ATOM     89  CZ  ARG A  13       9.425 -19.960  46.963  1.00 64.28           C  
ATOM     90  NH1 ARG A  13       8.925 -18.948  46.262  1.00 51.58           N1+
ATOM     91  NH2 ARG A  13      10.603 -20.475  46.627  1.00 62.04           N  
ATOM     92  HN  ARG A  13       5.312 -23.011  50.718  1.00  0.00           H  
ATOM     93  HE  ARG A  13       9.177 -21.223  48.519  1.00  0.00           H  
ATOM     94 1HH1 ARG A  13       8.021 -18.553  46.520  1.00  0.00           H  
ATOM     95 2HH1 ARG A  13       9.440 -18.570  45.467  1.00  0.00           H  
ATOM     96 1HH2 ARG A  13      10.987 -21.252  47.165  1.00  0.00           H  
ATOM     97 2HH2 ARG A  13      11.118 -20.097  45.832  1.00  0.00           H  
ATOM     98  N   GLY A  14       2.662 -20.971  51.496  1.00 24.43           N  
ATOM     99  CA  GLY A  14       1.379 -20.386  51.840  1.00 20.67           C  
ATOM    100  C   GLY A  14       1.007 -20.536  53.308  1.00 26.21           C  
ATOM    101  O   GLY A  14       0.048 -19.917  53.780  1.00 26.83           O  
ATOM    102  HN  GLY A  14       2.701 -21.881  51.036  1.00  0.00           H  
ATOM    103  N   GLY A  15       1.739 -21.369  54.045  1.00 24.92           N  
ATOM    104  CA  GLY A  15       1.337 -21.637  55.414  1.00 26.33           C  
ATOM    105  C   GLY A  15       1.586 -23.052  55.882  1.00 23.32           C  
ATOM    106  O   GLY A  15       2.332 -23.799  55.257  1.00 26.38           O  
ATOM    107  HN  GLY A  15       2.570 -21.812  53.653  1.00  0.00           H  
ATOM    108  N   ARG A  16       0.943 -23.398  56.994  1.00 23.80           N  
ATOM    109  CA  ARG A  16       1.176 -24.637  57.698  1.00 25.60           C  
ATOM    110  C   ARG A  16       0.192 -25.733  57.312  1.00 27.33           C  
ATOM    111  O   ARG A  16      -1.006 -25.467  57.119  1.00 24.63           O  
ATOM    112  CB  ARG A  16       1.068 -24.392  59.221  1.00 27.91           C  
ATOM    113  CG  ARG A  16       2.236 -23.570  59.800  1.00 30.80           C  
ATOM    114  CD  ARG A  16       2.126 -23.404  61.325  1.00 38.00           C  
ATOM    115  NE  ARG A  16       1.026 -22.518  61.693  1.00 44.07           N  
ATOM    116  CZ  ARG A  16       0.295 -22.659  62.797  1.00 48.05           C  
ATOM    117  NH1 ARG A  16       0.549 -23.652  63.641  1.00 46.42           N1+
ATOM    118  NH2 ARG A  16      -0.694 -21.809  63.053  1.00 48.81           N  
ATOM    119  HN  ARG A  16       0.248 -22.753  57.370  1.00  0.00           H  
ATOM    120  HE  ARG A  16       0.804 -21.744  61.067  1.00  0.00           H  
ATOM    121 1HH1 ARG A  16       1.308 -24.304  63.445  1.00  0.00           H  
ATOM    122 2HH1 ARG A  16      -0.011 -23.760  64.487  1.00  0.00           H  
ATOM    123 1HH2 ARG A  16      -0.889 -21.046  62.405  1.00  0.00           H  
ATOM    124 2HH2 ARG A  16      -1.254 -21.917  63.899  1.00  0.00           H  
ATOM    125  N   LEU A  17       0.701 -26.965  57.277  1.00 21.58           N  
ATOM    126  CA  LEU A  17      -0.099 -28.150  56.945  1.00 24.44           C  
ATOM    127  C   LEU A  17       0.096 -29.261  57.966  1.00 27.13           C  
ATOM    128  O   LEU A  17       1.182 -29.412  58.531  1.00 27.78           O  
ATOM    129  CB  LEU A  17       0.400 -28.750  55.636  1.00 21.13           C  
ATOM    130  CG  LEU A  17       0.497 -27.833  54.426  1.00 25.65           C  
ATOM    131  CD1 LEU A  17       1.215 -28.556  53.319  1.00 18.85           C  
ATOM    132  CD2 LEU A  17      -0.892 -27.460  54.007  1.00 30.33           C  
ATOM    133  HN  LEU A  17       1.691 -27.089  57.491  1.00  0.00           H  
ATOM    134  N  AARG A  18      -0.950 -30.065  58.139  0.46 21.95           N  
ATOM    135  N  BARG A  18      -0.945 -30.058  58.173  0.54 21.92           N  
ATOM    136  CA AARG A  18      -0.917 -31.280  58.948  0.46 24.48           C  
ATOM    137  CA BARG A  18      -0.828 -31.284  58.957  0.54 24.37           C  
ATOM    138  C  AARG A  18      -1.222 -32.515  58.079  0.46 26.51           C  
ATOM    139  C  BARG A  18      -1.205 -32.508  58.106  0.54 26.54           C  
ATOM    140  O  AARG A  18      -2.306 -32.621  57.508  0.46 27.88           O  
ATOM    141  O  BARG A  18      -2.316 -32.601  57.587  0.54 27.91           O  
ATOM    142  CB AARG A  18      -1.965 -31.158  60.063  0.46 25.72           C  
ATOM    143  CB BARG A  18      -1.736 -31.213  60.186  0.54 26.24           C  
ATOM    144  CG AARG A  18      -2.487 -32.476  60.635  0.46 31.54           C  
ATOM    145  CG BARG A  18      -1.613 -32.408  61.133  0.54 26.76           C  
ATOM    146  CD AARG A  18      -3.439 -32.212  61.810  0.46 32.84           C  
ATOM    147  CD BARG A  18      -2.562 -32.274  62.334  0.54 28.15           C  
ATOM    148  NE AARG A  18      -4.223 -30.995  61.599  0.46 36.91           N  
ATOM    149  NE BARG A  18      -2.156 -31.199  63.236  0.54 37.28           N  
ATOM    150  CZ AARG A  18      -5.492 -30.970  61.206  0.46 33.23           C  
ATOM    151  CZ BARG A  18      -2.830 -30.067  63.419  0.54 36.78           C  
ATOM    152  NH1AARG A  18      -6.147 -32.105  60.991  0.46 43.08           N1+
ATOM    153  NH1BARG A  18      -3.968 -29.849  62.771  0.54 31.43           N1+
ATOM    154  NH2AARG A  18      -6.107 -29.807  61.036  0.46 31.08           N  
ATOM    155  NH2BARG A  18      -2.365 -29.153  64.258  0.54 30.56           N  
ATOM    156  H  AARG A  18      -1.826 -29.818  57.679  1.00  0.00           H  
ATOM    157  H  BARG A  18      -1.850 -29.808  57.774  1.00  0.00           H  
ATOM    158  HE AARG A  18      -3.762 -30.101  61.766  1.00  0.00           H  
ATOM    159  HE BARG A  18      -1.293 -31.326  63.764  1.00  0.00           H  
ATOM    160 1HH1AARG A  18      -5.674 -32.999  61.122  1.00  0.00           H  
ATOM    161 1HH1BARG A  18      -4.326 -30.553  62.125  1.00  0.00           H  
ATOM    162 2HH1AARG A  18      -7.121 -32.086  60.689  1.00  0.00           H  
ATOM    163 2HH1BARG A  18      -4.485 -28.981  62.911  1.00  0.00           H  
ATOM    164 1HH2AARG A  18      -5.604 -28.935  61.201  1.00  0.00           H  
ATOM    165 1HH2BARG A  18      -1.491 -29.320  64.756  1.00  0.00           H  
ATOM    166 2HH2AARG A  18      -7.081 -29.788  60.734  1.00  0.00           H  
ATOM    167 2HH2BARG A  18      -2.882 -28.285  64.398  1.00  0.00           H  
ATOM    168  N   GLY A  19      -0.275 -33.443  57.975  1.00 21.51           N  
ATOM    169  CA  GLY A  19      -0.492 -34.648  57.194  1.00 24.45           C  
ATOM    170  C   GLY A  19      -0.898 -35.852  58.027  1.00 30.91           C  
ATOM    171  O   GLY A  19      -1.323 -35.713  59.162  1.00 25.65           O  
ATOM    172  N   ILE A  20      -0.768 -37.040  57.454  1.00 26.71           N  
ATOM    173  CA  ILE A  20      -1.220 -38.260  58.100  1.00 22.77           C  
ATOM    174  C   ILE A  20      -0.211 -39.367  57.842  1.00 24.78           C  
ATOM    175  O   ILE A  20       0.400 -39.413  56.785  1.00 24.89           O  
ATOM    176  CB  ILE A  20      -2.615 -38.661  57.596  1.00 28.07           C  
ATOM    177  CG1 ILE A  20      -3.142 -39.869  58.383  1.00 32.40           C  
ATOM    178  CG2 ILE A  20      -2.612 -38.915  56.039  1.00 20.58           C  
ATOM    179  CD1 ILE A  20      -4.649 -40.144  58.195  1.00 27.28           C  
ATOM    180  HN  ILE A  20      -0.337 -37.099  56.531  1.00  0.00           H  
ATOM    181  N   ARG A  21      -0.014 -40.245  58.822  1.00 24.29           N  
ATOM    182  CA  ARG A  21       0.900 -41.376  58.678  1.00 24.62           C  
ATOM    183  C   ARG A  21       0.070 -42.522  58.104  1.00 22.62           C  
ATOM    184  O   ARG A  21      -1.002 -42.806  58.615  1.00 27.05           O  
ATOM    185  CB  ARG A  21       1.425 -41.764  60.068  1.00 28.95           C  
ATOM    186  CG  ARG A  21       2.637 -42.669  60.089  1.00 41.39           C  
ATOM    187  CD  ARG A  21       3.231 -42.743  61.522  1.00 46.19           C  
ATOM    188  NE  ARG A  21       2.235 -43.156  62.512  1.00 42.16           N  
ATOM    189  CZ  ARG A  21       1.790 -42.396  63.511  1.00 62.30           C  
ATOM    190  NH1 ARG A  21       2.264 -41.158  63.700  1.00 45.97           N1+
ATOM    191  NH2 ARG A  21       0.867 -42.890  64.335  1.00 58.84           N  
ATOM    192  HN  ARG A  21      -0.517 -40.125  59.701  1.00  0.00           H  
ATOM    193  HE  ARG A  21       1.852 -44.098  62.430  1.00  0.00           H  
ATOM    194 1HH1 ARG A  21       2.971 -40.780  63.069  1.00  0.00           H  
ATOM    195 2HH1 ARG A  21       1.923 -40.576  64.465  1.00  0.00           H  
ATOM    196 1HH2 ARG A  21       0.506 -43.833  64.191  1.00  0.00           H  
ATOM    197 2HH2 ARG A  21       0.526 -42.308  65.100  1.00  0.00           H  
ATOM    198  N   LEU A  22       0.544 -43.144  57.029  1.00 26.11           N  
ATOM    199  CA  LEU A  22      -0.166 -44.248  56.393  1.00 26.99           C  
ATOM    200  C   LEU A  22       0.616 -45.538  56.600  1.00 32.61           C  
ATOM    201  O   LEU A  22       1.840 -45.507  56.650  1.00 33.71           O  
ATOM    202  CB  LEU A  22      -0.290 -43.981  54.878  1.00 23.75           C  
ATOM    203  CG  LEU A  22      -1.130 -42.759  54.481  1.00 19.38           C  
ATOM    204  CD1 LEU A  22      -1.148 -42.580  52.929  1.00 26.23           C  
ATOM    205  CD2 LEU A  22      -2.532 -42.856  55.042  1.00 25.70           C  
ATOM    206  HN  LEU A  22       1.434 -42.839  56.636  1.00  0.00           H  
ATOM    207  N   LYS A  23      -0.085 -46.668  56.691  1.00 27.57           N  
ATOM    208  CA  LYS A  23       0.558 -47.983  56.762  1.00 25.80           C  
ATOM    209  C   LYS A  23       0.774 -48.613  55.385  1.00 23.48           C  
ATOM    210  O   LYS A  23      -0.027 -48.452  54.490  1.00 24.14           O  
ATOM    211  CB  LYS A  23      -0.327 -48.953  57.562  1.00 25.22           C  
ATOM    212  CG  LYS A  23      -0.534 -48.564  59.025  1.00 35.39           C  
ATOM    213  CD  LYS A  23      -1.257 -49.692  59.819  1.00 30.86           C  
ATOM    214  CE  LYS A  23      -2.576 -50.084  59.162  1.00 47.40           C  
ATOM    215  NZ  LYS A  23      -3.231 -51.280  59.804  1.00 53.28           N1+
ATOM    216  HN  LYS A  23      -1.103 -46.616  56.712  1.00  0.00           H  
ATOM    217  HZ1 LYS A  23      -4.113 -51.542  59.365  1.00  0.00           H  
ATOM    218  HZ2 LYS A  23      -3.356 -51.130  60.805  1.00  0.00           H  
ATOM    219  HZ3 LYS A  23      -2.590 -52.073  59.830  1.00  0.00           H  
ATOM    220  N   THR A  24       1.836 -49.385  55.241  1.00 22.10           N  
ATOM    221  CA  THR A  24       1.982 -50.255  54.087  1.00 23.86           C  
ATOM    222  C   THR A  24       2.606 -51.528  54.644  1.00 25.94           C  
ATOM    223  O   THR A  24       3.189 -51.505  55.736  1.00 24.11           O  
ATOM    224  CB  THR A  24       2.970 -49.697  53.007  1.00 25.61           C  
ATOM    225  CG2 THR A  24       2.806 -48.207  52.812  1.00 22.94           C  
ATOM    226  OG1 THR A  24       4.322 -50.009  53.386  1.00 22.89           O  
ATOM    227  HN  THR A  24       2.567 -49.370  55.953  1.00  0.00           H  
ATOM    228  HG1 THR A  24       4.425 -50.945  53.509  1.00  0.00           H  
ATOM    229  N   PRO A  25       2.532 -52.629  53.887  1.00 26.14           N  
ATOM    230  CA  PRO A  25       3.180 -53.877  54.322  1.00 27.94           C  
ATOM    231  C   PRO A  25       4.676 -53.718  54.525  1.00 29.66           C  
ATOM    232  O   PRO A  25       5.272 -54.525  55.228  1.00 31.47           O  
ATOM    233  CB  PRO A  25       2.918 -54.840  53.158  1.00 28.57           C  
ATOM    234  CG  PRO A  25       1.763 -54.260  52.434  1.00 28.52           C  
ATOM    235  CD  PRO A  25       1.766 -52.796  52.638  1.00 25.32           C  
ATOM    236  N   GLY A  26       5.276 -52.684  53.935  1.00 21.62           N  
ATOM    237  CA  GLY A  26       6.697 -52.439  54.098  1.00 20.42           C  
ATOM    238  C   GLY A  26       7.055 -51.413  55.173  1.00 20.44           C  
ATOM    239  O   GLY A  26       8.217 -51.095  55.343  1.00 22.45           O  
ATOM    240  HN  GLY A  26       4.724 -52.051  53.356  1.00  0.00           H  
ATOM    241  N   GLY A  27       6.058 -50.883  55.876  1.00 19.34           N  
ATOM    242  CA  GLY A  27       6.291 -49.844  56.865  1.00 17.27           C  
ATOM    243  C   GLY A  27       5.570 -48.544  56.529  1.00 26.99           C  
ATOM    244  O   GLY A  27       4.880 -48.437  55.512  1.00 30.14           O  
ATOM    245  HN  GLY A  27       5.106 -51.214  55.717  1.00  0.00           H  
ATOM    246  N   PRO A  28       5.709 -47.537  57.390  1.00 24.87           N  
ATOM    247  CA  PRO A  28       4.871 -46.354  57.187  1.00 22.86           C  
ATOM    248  C   PRO A  28       5.390 -45.390  56.128  1.00 20.04           C  
ATOM    249  O   PRO A  28       6.536 -45.433  55.672  1.00 20.77           O  
ATOM    250  CB  PRO A  28       4.932 -45.652  58.544  1.00 28.46           C  
ATOM    251  CG  PRO A  28       6.272 -46.036  59.066  1.00 20.31           C  
ATOM    252  CD  PRO A  28       6.415 -47.491  58.679  1.00 18.49           C  
ATOM    253  N   VAL A  29       4.502 -44.481  55.776  1.00 17.05           N  
ATOM    254  CA  VAL A  29       4.788 -43.443  54.824  1.00 18.89           C  
ATOM    255  C   VAL A  29       4.069 -42.203  55.351  1.00 20.47           C  
ATOM    256  O   VAL A  29       3.052 -42.326  56.068  1.00 24.08           O  
ATOM    257  CB  VAL A  29       4.216 -43.925  53.462  1.00 27.38           C  
ATOM    258  CG1 VAL A  29       3.620 -42.812  52.673  1.00 31.38           C  
ATOM    259  CG2 VAL A  29       5.281 -44.710  52.703  1.00 17.80           C  
ATOM    260  HN  VAL A  29       3.574 -44.516  56.197  1.00  0.00           H  
ATOM    261  N   SER A  30       4.578 -41.010  55.028  1.00 20.08           N  
ATOM    262  CA  SER A  30       3.880 -39.779  55.402  1.00 23.40           C  
ATOM    263  C   SER A  30       3.070 -39.274  54.203  1.00 22.95           C  
ATOM    264  O   SER A  30       3.560 -39.312  53.090  1.00 25.90           O  
ATOM    265  CB  SER A  30       4.893 -38.692  55.769  1.00 25.98           C  
ATOM    266  OG  SER A  30       5.851 -39.159  56.713  1.00 30.40           O  
ATOM    267  HN  SER A  30       5.459 -40.957  54.517  1.00  0.00           H  
ATOM    268  HG  SER A  30       6.480 -38.484  56.941  1.00  0.00           H  
ATOM    269  N   ALA A  31       1.866 -38.765  54.435  1.00 26.25           N  
ATOM    270  CA  ALA A  31       1.071 -38.256  53.333  1.00 28.40           C  
ATOM    271  C   ALA A  31       0.451 -36.922  53.681  1.00 25.32           C  
ATOM    272  O   ALA A  31      -0.041 -36.714  54.794  1.00 19.75           O  
ATOM    273  CB  ALA A  31      -0.035 -39.265  52.927  1.00 20.72           C  
ATOM    274  HN  ALA A  31       1.500 -38.732  55.387  1.00  0.00           H  
ATOM    275  N   PHE A  32       0.461 -36.025  52.701  1.00 18.05           N  
ATOM    276  CA  PHE A  32      -0.193 -34.742  52.821  1.00 18.92           C  
ATOM    277  C   PHE A  32      -1.157 -34.634  51.667  1.00 20.90           C  
ATOM    278  O   PHE A  32      -0.739 -34.387  50.520  1.00 20.75           O  
ATOM    279  CB  PHE A  32       0.873 -33.638  52.794  1.00 15.62           C  
ATOM    280  CG  PHE A  32       1.902 -33.815  53.878  1.00 17.65           C  
ATOM    281  CD1 PHE A  32       2.962 -34.688  53.709  1.00 23.04           C  
ATOM    282  CD2 PHE A  32       1.790 -33.124  55.069  1.00 22.49           C  
ATOM    283  CE1 PHE A  32       3.893 -34.868  54.710  1.00 28.38           C  
ATOM    284  CE2 PHE A  32       2.730 -33.301  56.070  1.00 29.30           C  
ATOM    285  CZ  PHE A  32       3.772 -34.174  55.887  1.00 21.87           C  
ATOM    286  HN  PHE A  32       0.948 -36.250  51.833  1.00  0.00           H  
ATOM    287  N   LEU A  33      -2.437 -34.828  51.965  1.00 19.93           N  
ATOM    288  CA  LEU A  33      -3.447 -34.958  50.923  1.00 23.11           C  
ATOM    289  C   LEU A  33      -4.322 -33.740  50.925  1.00 24.93           C  
ATOM    290  O   LEU A  33      -4.679 -33.254  51.993  1.00 19.58           O  
ATOM    291  CB  LEU A  33      -4.330 -36.184  51.203  1.00 18.04           C  
ATOM    292  CG  LEU A  33      -3.553 -37.478  51.398  1.00 22.84           C  
ATOM    293  CD1 LEU A  33      -4.510 -38.654  51.743  1.00 23.83           C  
ATOM    294  CD2 LEU A  33      -2.717 -37.796  50.163  1.00 18.26           C  
ATOM    295  HN  LEU A  33      -2.719 -34.887  52.944  1.00  0.00           H  
ATOM    296  N   GLY A  34      -4.701 -33.246  49.746  1.00 15.67           N  
ATOM    297  CA  GLY A  34      -5.644 -32.138  49.704  1.00 13.88           C  
ATOM    298  C   GLY A  34      -5.034 -30.774  50.050  1.00 18.80           C  
ATOM    299  O   GLY A  34      -5.671 -29.921  50.660  1.00 20.80           O  
ATOM    300  HN  GLY A  34      -4.333 -33.641  48.881  1.00  0.00           H  
ATOM    301  N   ILE A  35      -3.799 -30.567  49.633  1.00 16.29           N  
ATOM    302  CA  ILE A  35      -3.136 -29.277  49.745  1.00 17.60           C  
ATOM    303  C   ILE A  35      -3.591 -28.312  48.667  1.00 18.47           C  
ATOM    304  O   ILE A  35      -3.395 -28.563  47.473  1.00 19.99           O  
ATOM    305  CB  ILE A  35      -1.625 -29.420  49.565  1.00 18.07           C  
ATOM    306  CG1 ILE A  35      -1.064 -30.470  50.517  1.00 19.88           C  
ATOM    307  CG2 ILE A  35      -0.932 -28.055  49.794  1.00 17.85           C  
ATOM    308  CD1 ILE A  35       0.367 -30.804  50.217  1.00 13.89           C  
ATOM    309  HN  ILE A  35      -3.288 -31.344  49.215  1.00  0.00           H  
ATOM    310  N   PRO A  36      -4.192 -27.190  49.073  1.00 19.91           N  
ATOM    311  CA  PRO A  36      -4.644 -26.204  48.078  1.00 20.50           C  
ATOM    312  C   PRO A  36      -3.487 -25.565  47.302  1.00 20.70           C  
ATOM    313  O   PRO A  36      -2.564 -25.082  47.940  1.00 22.09           O  
ATOM    314  CB  PRO A  36      -5.387 -25.150  48.935  1.00 19.42           C  
ATOM    315  CG  PRO A  36      -4.751 -25.258  50.318  1.00 20.75           C  
ATOM    316  CD  PRO A  36      -4.419 -26.755  50.470  1.00 16.67           C  
ATOM    317  N   PHE A  37      -3.512 -25.573  45.959  1.00 18.37           N  
ATOM    318  CA  PHE A  37      -2.432 -24.932  45.206  1.00 20.15           C  
ATOM    319  C   PHE A  37      -2.907 -23.759  44.338  1.00 17.33           C  
ATOM    320  O   PHE A  37      -2.099 -23.027  43.818  1.00 19.08           O  
ATOM    321  CB  PHE A  37      -1.586 -25.945  44.391  1.00 16.47           C  
ATOM    322  CG  PHE A  37      -2.304 -26.524  43.159  1.00 19.27           C  
ATOM    323  CD1 PHE A  37      -2.239 -25.872  41.930  1.00 14.74           C  
ATOM    324  CD2 PHE A  37      -2.995 -27.751  43.246  1.00 19.77           C  
ATOM    325  CE1 PHE A  37      -2.880 -26.402  40.786  1.00 20.83           C  
ATOM    326  CE2 PHE A  37      -3.649 -28.309  42.121  1.00 16.40           C  
ATOM    327  CZ  PHE A  37      -3.598 -27.625  40.881  1.00 16.41           C  
ATOM    328  HN  PHE A  37      -4.282 -26.025  45.465  1.00  0.00           H  
ATOM    329  N   ALA A  38      -4.217 -23.578  44.211  1.00 21.87           N  
ATOM    330  CA  ALA A  38      -4.786 -22.463  43.459  1.00 21.79           C  
ATOM    331  C   ALA A  38      -5.984 -21.945  44.233  1.00 22.77           C  
ATOM    332  O   ALA A  38      -6.527 -22.666  45.071  1.00 19.23           O  
ATOM    333  CB  ALA A  38      -5.249 -22.922  42.050  1.00 13.72           C  
ATOM    334  HN  ALA A  38      -4.849 -24.243  44.656  1.00  0.00           H  
ATOM    335  N   GLU A  39      -6.401 -20.711  43.950  1.00 17.85           N  
ATOM    336  CA  GLU A  39      -7.729 -20.260  44.377  1.00 22.49           C  
ATOM    337  C   GLU A  39      -8.794 -21.074  43.630  1.00 23.99           C  
ATOM    338  O   GLU A  39      -8.620 -21.390  42.447  1.00 22.05           O  
ATOM    339  CB  GLU A  39      -7.929 -18.767  44.067  1.00 25.19           C  
ATOM    340  CG  GLU A  39      -7.049 -17.828  44.921  1.00 31.51           C  
ATOM    341  CD  GLU A  39      -7.344 -17.957  46.403  1.00 30.39           C  
ATOM    342  OE1 GLU A  39      -8.531 -18.001  46.772  1.00 39.09           O  
ATOM    343  OE2 GLU A  39      -6.392 -18.037  47.200  1.00 32.95           O1-
ATOM    344  HN  GLU A  39      -5.792 -20.076  43.433  1.00  0.00           H  
ATOM    345  N   PRO A  40      -9.893 -21.403  44.314  1.00 27.50           N  
ATOM    346  CA  PRO A  40     -10.978 -22.178  43.708  1.00 19.94           C  
ATOM    347  C   PRO A  40     -11.452 -21.574  42.389  1.00 23.45           C  
ATOM    348  O   PRO A  40     -11.892 -20.437  42.336  1.00 26.74           O  
ATOM    349  CB  PRO A  40     -12.081 -22.110  44.763  1.00 24.94           C  
ATOM    350  CG  PRO A  40     -11.308 -22.021  46.089  1.00 28.64           C  
ATOM    351  CD  PRO A  40     -10.062 -21.226  45.774  1.00 22.54           C  
ATOM    352  N   PRO A  41     -11.331 -22.335  41.304  1.00 23.41           N  
ATOM    353  CA  PRO A  41     -11.610 -21.772  39.979  1.00 22.91           C  
ATOM    354  C   PRO A  41     -13.118 -21.757  39.713  1.00 27.92           C  
ATOM    355  O   PRO A  41     -13.592 -22.472  38.829  1.00 30.97           O  
ATOM    356  CB  PRO A  41     -10.927 -22.763  39.048  1.00 23.61           C  
ATOM    357  CG  PRO A  41     -11.074 -24.091  39.779  1.00 18.53           C  
ATOM    358  CD  PRO A  41     -10.903 -23.741  41.248  1.00 22.09           C  
ATOM    359  N   MET A  42     -13.873 -20.979  40.479  1.00 26.82           N  
ATOM    360  CA  MET A  42     -15.324 -21.019  40.332  1.00 34.73           C  
ATOM    361  C   MET A  42     -15.949 -19.637  40.273  1.00 26.68           C  
ATOM    362  O   MET A  42     -15.259 -18.628  40.431  1.00 28.80           O  
ATOM    363  CB  MET A  42     -15.975 -21.880  41.419  1.00 41.95           C  
ATOM    364  CG  MET A  42     -15.670 -21.444  42.841  1.00 36.38           C  
ATOM    365  SD  MET A  42     -16.039 -22.778  43.993  1.00 55.61           S  
ATOM    366  CE  MET A  42     -17.262 -23.753  43.117  1.00 50.74           C  
ATOM    367  HN  MET A  42     -13.442 -20.359  41.165  1.00  0.00           H  
ATOM    368  N   GLY A  43     -17.253 -19.594  40.016  1.00 25.88           N  
ATOM    369  CA  GLY A  43     -17.924 -18.327  39.761  1.00 23.88           C  
ATOM    370  C   GLY A  43     -17.298 -17.577  38.598  1.00 28.23           C  
ATOM    371  O   GLY A  43     -17.195 -18.102  37.485  1.00 31.70           O  
ATOM    372  HN  GLY A  43     -17.791 -20.461  39.997  1.00  0.00           H  
ATOM    373  N   PRO A  44     -16.845 -16.338  38.850  1.00 28.38           N  
ATOM    374  CA  PRO A  44     -16.163 -15.537  37.827  1.00 29.29           C  
ATOM    375  C   PRO A  44     -14.837 -16.149  37.360  1.00 24.59           C  
ATOM    376  O   PRO A  44     -14.357 -15.809  36.276  1.00 29.82           O  
ATOM    377  CB  PRO A  44     -15.916 -14.198  38.543  1.00 32.14           C  
ATOM    378  CG  PRO A  44     -15.929 -14.535  39.999  1.00 31.23           C  
ATOM    379  CD  PRO A  44     -16.930 -15.639  40.146  1.00 30.94           C  
ATOM    380  N   ARG A  45     -14.260 -17.047  38.152  1.00 22.98           N  
ATOM    381  CA  ARG A  45     -13.000 -17.685  37.757  1.00 24.64           C  
ATOM    382  C   ARG A  45     -13.165 -18.957  36.910  1.00 26.63           C  
ATOM    383  O   ARG A  45     -12.168 -19.528  36.455  1.00 21.99           O  
ATOM    384  CB  ARG A  45     -12.176 -18.038  38.982  1.00 22.80           C  
ATOM    385  CG  ARG A  45     -11.830 -16.856  39.872  1.00 30.33           C  
ATOM    386  CD  ARG A  45     -10.596 -17.240  40.686  1.00 49.55           C  
ATOM    387  NE  ARG A  45     -10.581 -16.689  42.034  1.00 69.30           N  
ATOM    388  CZ  ARG A  45      -9.972 -15.556  42.360  1.00 76.50           C  
ATOM    389  NH1 ARG A  45      -9.344 -14.853  41.425  1.00 74.69           N1+
ATOM    390  NH2 ARG A  45      -9.992 -15.127  43.614  1.00 65.24           N  
ATOM    391  HN  ARG A  45     -14.696 -17.294  39.040  1.00  0.00           H  
ATOM    392  HE  ARG A  45     -11.066 -17.203  42.769  1.00  0.00           H  
ATOM    393 1HH1 ARG A  45      -8.876 -13.982  41.676  1.00  0.00           H  
ATOM    394 2HH1 ARG A  45      -9.329 -15.183  40.460  1.00  0.00           H  
ATOM    395 1HH2 ARG A  45      -9.524 -14.256  43.865  1.00  0.00           H  
ATOM    396 2HH2 ARG A  45     -10.474 -15.667  44.332  1.00  0.00           H  
ATOM    397  N   ARG A  46     -14.398 -19.412  36.697  1.00 20.58           N  
ATOM    398  CA  ARG A  46     -14.604 -20.536  35.762  1.00 24.93           C  
ATOM    399  C   ARG A  46     -14.082 -20.176  34.361  1.00 20.61           C  
ATOM    400  O   ARG A  46     -14.277 -19.053  33.889  1.00 24.16           O  
ATOM    401  CB  ARG A  46     -16.085 -20.981  35.736  1.00 20.04           C  
ATOM    402  CG  ARG A  46     -16.409 -22.057  34.711  1.00 16.52           C  
ATOM    403  CD  ARG A  46     -17.925 -22.276  34.551  1.00 16.51           C  
ATOM    404  NE  ARG A  46     -18.533 -22.981  35.673  1.00 19.19           N  
ATOM    405  CZ  ARG A  46     -19.841 -23.200  35.768  1.00 23.69           C  
ATOM    406  NH1 ARG A  46     -20.654 -22.772  34.801  1.00 20.18           N1+
ATOM    407  NH2 ARG A  46     -20.331 -23.853  36.811  1.00 20.39           N  
ATOM    408  HN  ARG A  46     -15.193 -18.988  37.175  1.00  0.00           H  
ATOM    409  HE  ARG A  46     -17.927 -23.322  36.419  1.00  0.00           H  
ATOM    410 1HH1 ARG A  46     -20.277 -22.269  33.998  1.00  0.00           H  
ATOM    411 2HH1 ARG A  46     -21.657 -22.940  34.874  1.00  0.00           H  
ATOM    412 1HH2 ARG A  46     -19.709 -24.180  37.550  1.00  0.00           H  
ATOM    413 2HH2 ARG A  46     -21.334 -24.021  36.884  1.00  0.00           H  
ATOM    414  N   PHE A  47     -13.391 -21.129  33.726  1.00 19.16           N  
ATOM    415  CA  PHE A  47     -12.719 -20.974  32.419  1.00 17.22           C  
ATOM    416  C   PHE A  47     -11.437 -20.128  32.413  1.00 20.97           C  
ATOM    417  O   PHE A  47     -10.761 -20.050  31.379  1.00 20.49           O  
ATOM    418  CB  PHE A  47     -13.655 -20.446  31.290  1.00 20.63           C  
ATOM    419  CG  PHE A  47     -14.972 -21.142  31.218  1.00 21.41           C  
ATOM    420  CD1 PHE A  47     -15.031 -22.506  30.985  1.00 17.63           C  
ATOM    421  CD2 PHE A  47     -16.154 -20.431  31.384  1.00 18.09           C  
ATOM    422  CE1 PHE A  47     -16.248 -23.156  30.903  1.00 20.29           C  
ATOM    423  CE2 PHE A  47     -17.384 -21.080  31.326  1.00 21.71           C  
ATOM    424  CZ  PHE A  47     -17.435 -22.434  31.087  1.00 19.33           C  
ATOM    425  HN  PHE A  47     -13.322 -22.039  34.182  1.00  0.00           H  
ATOM    426  N   LEU A  48     -11.129 -19.477  33.528  1.00 19.85           N  
ATOM    427  CA  LEU A  48      -9.918 -18.664  33.624  1.00 22.13           C  
ATOM    428  C   LEU A  48      -8.701 -19.467  34.078  1.00 19.01           C  
ATOM    429  O   LEU A  48      -8.852 -20.472  34.786  1.00 20.12           O  
ATOM    430  CB  LEU A  48     -10.139 -17.501  34.594  1.00 26.17           C  
ATOM    431  CG  LEU A  48     -11.155 -16.444  34.129  1.00 27.32           C  
ATOM    432  CD1 LEU A  48     -11.098 -15.248  35.067  1.00 27.93           C  
ATOM    433  CD2 LEU A  48     -10.907 -16.012  32.697  1.00 23.65           C  
ATOM    434  HN  LEU A  48     -11.750 -19.545  34.334  1.00  0.00           H  
ATOM    435  N   PRO A  49      -7.485 -19.014  33.683  1.00 24.23           N  
ATOM    436  CA  PRO A  49      -6.244 -19.604  34.194  1.00 18.86           C  
ATOM    437  C   PRO A  49      -6.276 -19.604  35.714  1.00 24.39           C  
ATOM    438  O   PRO A  49      -6.938 -18.758  36.331  1.00 20.60           O  
ATOM    439  CB  PRO A  49      -5.160 -18.642  33.675  1.00 24.01           C  
ATOM    440  CG  PRO A  49      -5.726 -18.110  32.391  1.00 24.53           C  
ATOM    441  CD  PRO A  49      -7.212 -17.921  32.717  1.00 20.29           C  
ATOM    442  N   PRO A  50      -5.608 -20.584  36.332  1.00 18.81           N  
ATOM    443  CA  PRO A  50      -5.645 -20.673  37.800  1.00 17.24           C  
ATOM    444  C   PRO A  50      -4.840 -19.528  38.448  1.00 23.58           C  
ATOM    445  O   PRO A  50      -3.825 -19.129  37.905  1.00 24.55           O  
ATOM    446  CB  PRO A  50      -4.937 -21.996  38.086  1.00 19.65           C  
ATOM    447  CG  PRO A  50      -3.972 -22.165  36.901  1.00 16.43           C  
ATOM    448  CD  PRO A  50      -4.723 -21.585  35.716  1.00 18.42           C  
ATOM    449  N   GLU A  51      -5.299 -19.010  39.578  1.00 25.52           N  
ATOM    450  CA  GLU A  51      -4.500 -18.071  40.353  1.00 32.34           C  
ATOM    451  C   GLU A  51      -3.869 -18.826  41.517  1.00 23.24           C  
ATOM    452  O   GLU A  51      -4.513 -19.670  42.103  1.00 24.15           O  
ATOM    453  CB  GLU A  51      -5.391 -16.964  40.918  1.00 30.45           C  
ATOM    454  CG  GLU A  51      -5.934 -16.026  39.856  1.00 63.49           C  
ATOM    455  CD  GLU A  51      -6.543 -14.773  40.452  1.00 93.53           C  
ATOM    456  OE1 GLU A  51      -6.708 -14.725  41.695  1.00 85.87           O  
ATOM    457  OE2 GLU A  51      -6.858 -13.838  39.681  1.00107.42           O1-
ATOM    458  HN  GLU A  51      -6.227 -19.273  39.910  1.00  0.00           H  
ATOM    459  N   PRO A  52      -2.614 -18.510  41.857  1.00 25.48           N  
ATOM    460  CA  PRO A  52      -1.939 -19.135  43.002  1.00 23.78           C  
ATOM    461  C   PRO A  52      -2.758 -18.985  44.290  1.00 22.24           C  
ATOM    462  O   PRO A  52      -3.399 -17.958  44.492  1.00 22.32           O  
ATOM    463  CB  PRO A  52      -0.625 -18.344  43.113  1.00 25.64           C  
ATOM    464  CG  PRO A  52      -0.390 -17.826  41.730  1.00 32.21           C  
ATOM    465  CD  PRO A  52      -1.737 -17.581  41.115  1.00 23.34           C  
ATOM    466  N   LYS A  53      -2.762 -20.017  45.129  1.00 20.41           N  
ATOM    467  CA  LYS A  53      -3.523 -19.983  46.369  1.00 23.99           C  
ATOM    468  C   LYS A  53      -2.909 -18.912  47.263  1.00 30.40           C  
ATOM    469  O   LYS A  53      -1.698 -18.860  47.424  1.00 26.14           O  
ATOM    470  CB  LYS A  53      -3.437 -21.332  47.084  1.00 20.23           C  
ATOM    471  CG  LYS A  53      -4.069 -21.351  48.501  1.00 22.27           C  
ATOM    472  CD  LYS A  53      -5.593 -21.262  48.467  1.00 24.61           C  
ATOM    473  CE  LYS A  53      -6.219 -21.462  49.864  1.00 21.80           C  
ATOM    474  NZ  LYS A  53      -7.726 -21.419  49.789  1.00 26.86           N1+
ATOM    475  HN  LYS A  53      -2.220 -20.850  44.898  1.00  0.00           H  
ATOM    476  HZ1 LYS A  53      -8.140 -21.551  50.712  1.00  0.00           H  
ATOM    477  HZ2 LYS A  53      -8.089 -22.091  49.113  1.00  0.00           H  
ATOM    478  HZ3 LYS A  53      -8.057 -20.562  49.347  1.00  0.00           H  
ATOM    479  N  AGLN A  54      -3.758 -18.067  47.832  0.48 26.13           N  
ATOM    480  N  BGLN A  54      -3.742 -18.046  47.823  0.52 26.12           N  
ATOM    481  CA AGLN A  54      -3.316 -17.053  48.783  0.48 30.64           C  
ATOM    482  CA BGLN A  54      -3.258 -17.010  48.734  0.52 30.62           C  
ATOM    483  C  AGLN A  54      -2.880 -17.718  50.088  0.48 27.55           C  
ATOM    484  C  BGLN A  54      -2.953 -17.614  50.105  0.52 27.56           C  
ATOM    485  O  AGLN A  54      -3.408 -18.758  50.462  0.48 23.88           O  
ATOM    486  O  BGLN A  54      -3.661 -18.508  50.550  0.52 23.97           O  
ATOM    487  CB AGLN A  54      -4.442 -16.048  49.043  0.48 30.07           C  
ATOM    488  CB BGLN A  54      -4.289 -15.885  48.857  0.52 30.69           C  
ATOM    489  CG AGLN A  54      -4.816 -15.217  47.817  0.48 35.68           C  
ATOM    490  CG BGLN A  54      -4.383 -14.994  47.619  0.52 34.58           C  
ATOM    491  CD AGLN A  54      -6.114 -14.449  47.991  0.48 38.44           C  
ATOM    492  CD BGLN A  54      -3.121 -14.184  47.384  0.52 34.63           C  
ATOM    493  NE2AGLN A  54      -6.925 -14.411  46.933  0.48 37.97           N  
ATOM    494  NE2BGLN A  54      -2.490 -14.389  46.233  0.52 29.99           N  
ATOM    495  OE1AGLN A  54      -6.391 -13.905  49.061  0.48 45.68           O  
ATOM    496  OE1BGLN A  54      -2.713 -13.390  48.233  0.52 41.77           O  
ATOM    497  H  AGLN A  54      -4.749 -18.128  47.598  1.00  0.00           H  
ATOM    498  H  BGLN A  54      -4.739 -18.104  47.614  1.00  0.00           H  
ATOM    499 1HE2AGLN A  54      -6.696 -14.861  46.047  1.00  0.00           H  
ATOM    500 1HE2BGLN A  54      -1.642 -13.845  46.075  1.00  0.00           H  
ATOM    501 2HE2AGLN A  54      -7.797 -13.895  47.050  1.00  0.00           H  
ATOM    502 2HE2BGLN A  54      -2.828 -15.046  45.530  1.00  0.00           H  
ATOM    503  N   PRO A  55      -1.889 -17.130  50.768  1.00 28.21           N  
ATOM    504  CA  PRO A  55      -1.440 -17.649  52.065  1.00 30.08           C  
ATOM    505  C   PRO A  55      -2.563 -17.724  53.091  1.00 28.24           C  
ATOM    506  O   PRO A  55      -3.502 -16.922  53.062  1.00 29.11           O  
ATOM    507  CB  PRO A  55      -0.391 -16.620  52.507  1.00 36.78           C  
ATOM    508  CG  PRO A  55       0.145 -16.086  51.232  1.00 36.36           C  
ATOM    509  CD  PRO A  55      -1.043 -16.012  50.302  1.00 32.58           C  
ATOM    510  N   TRP A  56      -2.474 -18.700  53.984  1.00 28.52           N  
ATOM    511  CA  TRP A  56      -3.515 -18.881  54.982  1.00 29.25           C  
ATOM    512  C   TRP A  56      -2.908 -18.845  56.390  1.00 32.51           C  
ATOM    513  O   TRP A  56      -1.702 -19.093  56.602  1.00 27.23           O  
ATOM    514  CB  TRP A  56      -4.248 -20.218  54.756  1.00 26.16           C  
ATOM    515  CG  TRP A  56      -3.293 -21.383  54.803  1.00 28.36           C  
ATOM    516  CD1 TRP A  56      -2.883 -22.060  55.916  1.00 22.59           C  
ATOM    517  CD2 TRP A  56      -2.588 -21.967  53.695  1.00 28.40           C  
ATOM    518  CE2 TRP A  56      -1.780 -23.005  54.219  1.00 21.75           C  
ATOM    519  CE3 TRP A  56      -2.581 -21.736  52.312  1.00 23.56           C  
ATOM    520  NE1 TRP A  56      -1.980 -23.033  55.576  1.00 29.92           N  
ATOM    521  CZ2 TRP A  56      -0.976 -23.803  53.421  1.00 21.13           C  
ATOM    522  CZ3 TRP A  56      -1.760 -22.542  51.507  1.00 19.79           C  
ATOM    523  CH2 TRP A  56      -0.969 -23.552  52.065  1.00 27.23           C  
ATOM    524  HN  TRP A  56      -1.670 -19.328  53.971  1.00  0.00           H  
ATOM    525  HE1 TRP A  56      -1.529 -23.675  56.227  1.00  0.00           H  
ATOM    526  N   SER A  57      -3.749 -18.538  57.363  1.00 28.28           N  
ATOM    527  CA  SER A  57      -3.288 -18.596  58.741  1.00 41.05           C  
ATOM    528  C   SER A  57      -3.810 -19.911  59.296  1.00 35.31           C  
ATOM    529  O   SER A  57      -4.705 -20.529  58.701  1.00 43.44           O  
ATOM    530  CB  SER A  57      -3.791 -17.390  59.529  1.00 35.64           C  
ATOM    531  OG  SER A  57      -5.204 -17.281  59.444  1.00 42.25           O  
ATOM    532  HN  SER A  57      -4.708 -18.264  57.150  1.00  0.00           H  
ATOM    533  HG  SER A  57      -5.517 -16.530  59.935  1.00  0.00           H  
ATOM    534  N   GLY A  58      -3.245 -20.362  60.404  1.00 39.79           N  
ATOM    535  CA  GLY A  58      -3.658 -21.637  60.961  1.00 37.71           C  
ATOM    536  C   GLY A  58      -3.084 -22.812  60.183  1.00 34.05           C  
ATOM    537  O   GLY A  58      -2.162 -22.664  59.378  1.00 36.24           O  
ATOM    538  HN  GLY A  58      -2.520 -19.814  60.867  1.00  0.00           H  
ATOM    539  N   VAL A  59      -3.625 -23.992  60.439  1.00 37.68           N  
ATOM    540  CA  VAL A  59      -3.067 -25.206  59.871  1.00 31.85           C  
ATOM    541  C   VAL A  59      -4.110 -25.837  58.946  1.00 37.56           C  
ATOM    542  O   VAL A  59      -5.242 -26.101  59.359  1.00 32.65           O  
ATOM    543  CB  VAL A  59      -2.658 -26.195  60.975  1.00 39.53           C  
ATOM    544  CG1 VAL A  59      -1.892 -27.368  60.376  1.00 30.48           C  
ATOM    545  CG2 VAL A  59      -1.813 -25.483  62.043  1.00 38.15           C  
ATOM    546  HN  VAL A  59      -4.445 -24.050  61.043  1.00  0.00           H  
ATOM    547  N   VAL A  60      -3.748 -26.021  57.680  1.00 31.29           N  
ATOM    548  CA  VAL A  60      -4.611 -26.750  56.761  1.00 28.14           C  
ATOM    549  C   VAL A  60      -4.559 -28.243  57.116  1.00 26.57           C  
ATOM    550  O   VAL A  60      -3.487 -28.816  57.312  1.00 24.58           O  
ATOM    551  CB  VAL A  60      -4.200 -26.518  55.280  1.00 32.83           C  
ATOM    552  CG1 VAL A  60      -4.772 -27.624  54.373  1.00 30.93           C  
ATOM    553  CG2 VAL A  60      -4.644 -25.126  54.808  1.00 25.82           C  
ATOM    554  HN  VAL A  60      -2.858 -25.648  57.349  1.00  0.00           H  
ATOM    555  N   ASP A  61      -5.730 -28.848  57.239  1.00 26.40           N  
ATOM    556  CA  ASP A  61      -5.856 -30.280  57.471  1.00 31.78           C  
ATOM    557  C   ASP A  61      -5.560 -31.007  56.160  1.00 26.68           C  
ATOM    558  O   ASP A  61      -6.376 -30.977  55.249  1.00 28.85           O  
ATOM    559  CB  ASP A  61      -7.307 -30.550  57.903  1.00 37.59           C  
ATOM    560  CG  ASP A  61      -7.669 -32.030  57.933  1.00 48.59           C  
ATOM    561  OD1 ASP A  61      -6.769 -32.885  58.029  1.00 50.31           O  
ATOM    562  OD2 ASP A  61      -8.879 -32.336  57.876  1.00 59.30           O1-
ATOM    563  HN  ASP A  61      -6.579 -28.288  57.168  1.00  0.00           H  
ATOM    564  N   ALA A  62      -4.387 -31.619  56.046  1.00 22.42           N  
ATOM    565  CA  ALA A  62      -4.038 -32.307  54.807  1.00 22.45           C  
ATOM    566  C   ALA A  62      -4.067 -33.802  55.033  1.00 19.18           C  
ATOM    567  O   ALA A  62      -3.095 -34.477  54.746  1.00 20.80           O  
ATOM    568  CB  ALA A  62      -2.669 -31.892  54.334  1.00 19.82           C  
ATOM    569  HN  ALA A  62      -3.729 -31.608  56.825  1.00  0.00           H  
ATOM    570  N   THR A  63      -5.163 -34.323  55.585  1.00 21.16           N  
ATOM    571  CA  THR A  63      -5.174 -35.730  55.998  1.00 23.85           C  
ATOM    572  C   THR A  63      -6.115 -36.573  55.137  1.00 28.22           C  
ATOM    573  O   THR A  63      -6.238 -37.780  55.346  1.00 23.45           O  
ATOM    574  CB  THR A  63      -5.634 -35.892  57.477  1.00 24.01           C  
ATOM    575  CG2 THR A  63      -4.710 -35.087  58.441  1.00 20.93           C  
ATOM    576  OG1 THR A  63      -6.977 -35.405  57.592  1.00 24.65           O  
ATOM    577  HN  THR A  63      -5.992 -33.744  55.720  1.00  0.00           H  
ATOM    578  HG1 THR A  63      -7.258 -35.504  58.494  1.00  0.00           H  
ATOM    579  N   THR A  64      -6.777 -35.943  54.173  1.00 24.22           N  
ATOM    580  CA  THR A  64      -7.730 -36.665  53.344  1.00 22.40           C  
ATOM    581  C   THR A  64      -7.800 -36.049  51.929  1.00 21.96           C  
ATOM    582  O   THR A  64      -7.532 -34.853  51.757  1.00 19.78           O  
ATOM    583  CB  THR A  64      -9.108 -36.689  54.048  1.00 28.72           C  
ATOM    584  CG2 THR A  64      -9.748 -35.305  54.029  1.00 19.94           C  
ATOM    585  OG1 THR A  64      -9.966 -37.652  53.418  1.00 47.63           O  
ATOM    586  HN  THR A  64      -6.616 -34.948  54.013  1.00  0.00           H  
ATOM    587  HG1 THR A  64      -9.567 -38.514  53.430  1.00  0.00           H  
ATOM    588  N   PHE A  65      -8.131 -36.856  50.917  1.00 18.33           N  
ATOM    589  CA  PHE A  65      -8.247 -36.318  49.570  1.00 20.25           C  
ATOM    590  C   PHE A  65      -9.323 -35.250  49.505  1.00 20.59           C  
ATOM    591  O   PHE A  65     -10.331 -35.316  50.192  1.00 23.60           O  
ATOM    592  CB  PHE A  65      -8.580 -37.423  48.564  1.00 19.43           C  
ATOM    593  CG  PHE A  65      -7.442 -38.346  48.291  1.00 18.37           C  
ATOM    594  CD1 PHE A  65      -6.306 -37.891  47.625  1.00 15.50           C  
ATOM    595  CD2 PHE A  65      -7.516 -39.672  48.668  1.00 16.45           C  
ATOM    596  CE1 PHE A  65      -5.255 -38.746  47.343  1.00 19.38           C  
ATOM    597  CE2 PHE A  65      -6.466 -40.535  48.401  1.00 15.75           C  
ATOM    598  CZ  PHE A  65      -5.341 -40.082  47.732  1.00 16.23           C  
ATOM    599  HN  PHE A  65      -8.302 -37.847  51.088  1.00  0.00           H  
ATOM    600  N   GLN A  66      -9.110 -34.270  48.651  1.00 17.81           N  
ATOM    601  CA  GLN A  66     -10.119 -33.270  48.417  1.00 21.48           C  
ATOM    602  C   GLN A  66     -11.037 -33.693  47.255  1.00 21.30           C  
ATOM    603  O   GLN A  66     -10.882 -34.779  46.703  1.00 17.84           O  
ATOM    604  CB  GLN A  66      -9.420 -31.944  48.117  1.00 24.99           C  
ATOM    605  CG  GLN A  66      -9.259 -31.091  49.339  1.00 23.08           C  
ATOM    606  CD  GLN A  66     -10.549 -30.402  49.677  1.00 32.92           C  
ATOM    607  NE2 GLN A  66     -10.560 -29.680  50.782  1.00 28.30           N  
ATOM    608  OE1 GLN A  66     -11.536 -30.512  48.941  1.00 30.23           O  
ATOM    609  HN  GLN A  66      -8.222 -34.219  48.151  1.00  0.00           H  
ATOM    610 1HE2 GLN A  66      -9.746 -29.589  51.389  1.00  0.00           H  
ATOM    611 2HE2 GLN A  66     -11.437 -29.212  51.012  1.00  0.00           H  
ATOM    612  N   SER A  67     -11.969 -32.816  46.894  1.00 16.29           N  
ATOM    613  CA  SER A  67     -13.000 -33.084  45.906  1.00 22.62           C  
ATOM    614  C   SER A  67     -12.446 -33.402  44.525  1.00 25.47           C  
ATOM    615  O   SER A  67     -11.362 -32.973  44.173  1.00 16.76           O  
ATOM    616  CB  SER A  67     -13.894 -31.855  45.756  1.00 22.16           C  
ATOM    617  OG  SER A  67     -14.430 -31.465  46.994  1.00 25.90           O  
ATOM    618  HN  SER A  67     -11.960 -31.898  47.338  1.00  0.00           H  
ATOM    619  HG  SER A  67     -14.986 -30.700  46.901  1.00  0.00           H  
ATOM    620  N   VAL A  68     -13.222 -34.135  43.740  1.00 19.97           N  
ATOM    621  CA  VAL A  68     -12.861 -34.453  42.357  1.00 19.00           C  
ATOM    622  C   VAL A  68     -13.302 -33.290  41.467  1.00 16.99           C  
ATOM    623  O   VAL A  68     -14.378 -32.730  41.674  1.00 18.49           O  
ATOM    624  CB  VAL A  68     -13.547 -35.781  41.921  1.00 19.12           C  
ATOM    625  CG1 VAL A  68     -13.401 -36.024  40.387  1.00 14.13           C  
ATOM    626  CG2 VAL A  68     -12.978 -36.950  42.705  1.00 14.63           C  
ATOM    627  HN  VAL A  68     -14.102 -34.491  44.112  1.00  0.00           H  
ATOM    628  N   CYS A  69     -12.482 -32.900  40.490  1.00 15.13           N  
ATOM    629  CA  CYS A  69     -12.894 -31.829  39.605  1.00 15.58           C  
ATOM    630  C   CYS A  69     -14.159 -32.261  38.888  1.00 18.90           C  
ATOM    631  O   CYS A  69     -14.252 -33.404  38.401  1.00 14.55           O  
ATOM    632  CB  CYS A  69     -11.803 -31.470  38.588  1.00 18.69           C  
ATOM    633  SG  CYS A  69     -10.366 -30.666  39.375  1.00 19.15           S  
ATOM    634  HN  CYS A  69     -11.575 -33.351  40.367  1.00  0.00           H  
ATOM    635  N   TYR A  70     -15.110 -31.333  38.823  1.00 17.85           N  
ATOM    636  CA  TYR A  70     -16.432 -31.601  38.288  1.00 18.82           C  
ATOM    637  C   TYR A  70     -16.330 -32.246  36.905  1.00 26.55           C  
ATOM    638  O   TYR A  70     -15.636 -31.733  36.046  1.00 20.91           O  
ATOM    639  CB  TYR A  70     -17.266 -30.309  38.260  1.00 22.85           C  
ATOM    640  CG  TYR A  70     -18.681 -30.573  38.672  1.00 22.20           C  
ATOM    641  CD1 TYR A  70     -19.131 -30.267  39.952  1.00 33.85           C  
ATOM    642  CD2 TYR A  70     -19.558 -31.199  37.801  1.00 27.79           C  
ATOM    643  CE1 TYR A  70     -20.442 -30.562  40.343  1.00 28.11           C  
ATOM    644  CE2 TYR A  70     -20.856 -31.491  38.169  1.00 31.10           C  
ATOM    645  CZ  TYR A  70     -21.291 -31.174  39.443  1.00 38.07           C  
ATOM    646  OH  TYR A  70     -22.588 -31.468  39.789  1.00 59.20           O  
ATOM    647  HN  TYR A  70     -14.901 -30.394  39.163  1.00  0.00           H  
ATOM    648  HH  TYR A  70     -22.887 -31.250  40.664  1.00  0.00           H  
ATOM    649  N   GLN A  71     -16.971 -33.399  36.717  1.00 19.90           N  
ATOM    650  CA  GLN A  71     -16.793 -34.188  35.488  1.00 19.58           C  
ATOM    651  C   GLN A  71     -17.942 -35.156  35.249  1.00 21.65           C  
ATOM    652  O   GLN A  71     -18.706 -35.459  36.158  1.00 15.51           O  
ATOM    653  CB  GLN A  71     -15.508 -35.032  35.545  1.00 14.77           C  
ATOM    654  CG  GLN A  71     -15.497 -36.103  36.671  1.00 15.72           C  
ATOM    655  CD  GLN A  71     -14.113 -36.734  36.842  1.00 16.26           C  
ATOM    656  NE2 GLN A  71     -13.130 -35.927  37.255  1.00 16.46           N  
ATOM    657  OE1 GLN A  71     -13.926 -37.919  36.586  1.00 20.39           O  
ATOM    658  HN  GLN A  71     -17.600 -33.743  37.443  1.00  0.00           H  
ATOM    659 1HE2 GLN A  71     -12.208 -36.347  37.369  1.00  0.00           H  
ATOM    660 2HE2 GLN A  71     -13.285 -34.942  37.468  1.00  0.00           H  
ATOM    661  N   TYR A  72     -18.006 -35.659  34.023  1.00 17.08           N  
ATOM    662  CA  TYR A  72     -18.902 -36.730  33.624  1.00 17.49           C  
ATOM    663  C   TYR A  72     -18.649 -37.987  34.410  1.00 20.13           C  
ATOM    664  O   TYR A  72     -17.499 -38.334  34.679  1.00 21.11           O  
ATOM    665  CB  TYR A  72     -18.684 -37.010  32.131  1.00 18.27           C  
ATOM    666  CG  TYR A  72     -19.476 -38.148  31.570  1.00 23.12           C  
ATOM    667  CD1 TYR A  72     -20.829 -38.001  31.280  1.00 20.30           C  
ATOM    668  CD2 TYR A  72     -18.870 -39.381  31.304  1.00 23.23           C  
ATOM    669  CE1 TYR A  72     -21.563 -39.061  30.746  1.00 23.46           C  
ATOM    670  CE2 TYR A  72     -19.596 -40.442  30.761  1.00 19.78           C  
ATOM    671  CZ  TYR A  72     -20.947 -40.269  30.483  1.00 22.47           C  
ATOM    672  OH  TYR A  72     -21.683 -41.316  29.953  1.00 27.60           O  
ATOM    673  HN  TYR A  72     -17.385 -35.268  33.314  1.00  0.00           H  
ATOM    674  HH  TYR A  72     -21.259 -42.147  29.772  1.00  0.00           H  
ATOM    675  N   VAL A  73     -19.724 -38.696  34.755  1.00 21.19           N  
ATOM    676  CA  VAL A  73     -19.592 -39.968  35.464  1.00 19.46           C  
ATOM    677  C   VAL A  73     -20.033 -41.097  34.542  1.00 23.18           C  
ATOM    678  O   VAL A  73     -21.124 -41.058  33.987  1.00 19.96           O  
ATOM    679  CB  VAL A  73     -20.441 -39.995  36.760  1.00 21.56           C  
ATOM    680  CG1 VAL A  73     -20.374 -41.381  37.420  1.00 22.46           C  
ATOM    681  CG2 VAL A  73     -19.957 -38.905  37.733  1.00 19.83           C  
ATOM    682  HN  VAL A  73     -20.653 -38.346  34.521  1.00  0.00           H  
ATOM    683  N   ASP A  74     -19.186 -42.101  34.375  1.00 20.01           N  
ATOM    684  CA  ASP A  74     -19.472 -43.141  33.408  1.00 19.53           C  
ATOM    685  C   ASP A  74     -20.657 -44.001  33.860  1.00 24.52           C  
ATOM    686  O   ASP A  74     -20.729 -44.383  35.027  1.00 27.24           O  
ATOM    687  CB  ASP A  74     -18.270 -44.026  33.230  1.00 19.42           C  
ATOM    688  CG  ASP A  74     -18.338 -44.821  31.937  1.00 31.21           C  
ATOM    689  OD1 ASP A  74     -18.793 -45.977  31.971  1.00 25.20           O  
ATOM    690  OD2 ASP A  74     -17.960 -44.256  30.887  1.00 33.45           O1-
ATOM    691  HN  ASP A  74     -18.330 -42.142  34.928  1.00  0.00           H  
ATOM    692  N   THR A  75     -21.567 -44.294  32.930  1.00 25.72           N  
ATOM    693  CA  THR A  75     -22.781 -45.071  33.216  1.00 27.21           C  
ATOM    694  C   THR A  75     -22.927 -46.324  32.331  1.00 33.84           C  
ATOM    695  O   THR A  75     -23.974 -46.961  32.319  1.00 28.58           O  
ATOM    696  CB  THR A  75     -24.066 -44.214  33.053  1.00 29.67           C  
ATOM    697  CG2 THR A  75     -24.041 -43.006  33.959  1.00 33.16           C  
ATOM    698  OG1 THR A  75     -24.184 -43.757  31.709  1.00 36.25           O  
ATOM    699  HN  THR A  75     -21.413 -43.964  31.977  1.00  0.00           H  
ATOM    700  HG1 THR A  75     -24.970 -43.233  31.609  1.00  0.00           H  
ATOM    701  N   LEU A  76     -21.883 -46.695  31.602  1.00 30.38           N  
ATOM    702  CA  LEU A  76     -22.011 -47.798  30.649  1.00 33.33           C  
ATOM    703  C   LEU A  76     -22.387 -49.092  31.349  1.00 30.06           C  
ATOM    704  O   LEU A  76     -23.294 -49.781  30.900  1.00 27.59           O  
ATOM    705  CB  LEU A  76     -20.732 -48.001  29.828  1.00 31.09           C  
ATOM    706  CG  LEU A  76     -20.805 -49.089  28.750  1.00 29.53           C  
ATOM    707  CD1 LEU A  76     -21.951 -48.809  27.789  1.00 22.12           C  
ATOM    708  CD2 LEU A  76     -19.508 -49.155  27.977  1.00 29.89           C  
ATOM    709  HN  LEU A  76     -20.991 -46.211  31.706  1.00  0.00           H  
ATOM    710  N   TYR A  77     -21.681 -49.410  32.438  1.00 20.54           N  
ATOM    711  CA  TYR A  77     -21.941 -50.594  33.236  1.00 25.42           C  
ATOM    712  C   TYR A  77     -22.001 -50.251  34.742  1.00 23.23           C  
ATOM    713  O   TYR A  77     -21.010 -50.409  35.464  1.00 23.31           O  
ATOM    714  CB  TYR A  77     -20.866 -51.651  32.986  1.00 23.04           C  
ATOM    715  CG  TYR A  77     -20.708 -52.089  31.535  1.00 29.43           C  
ATOM    716  CD1 TYR A  77     -21.750 -52.747  30.856  1.00 28.86           C  
ATOM    717  CD2 TYR A  77     -19.505 -51.898  30.857  1.00 25.07           C  
ATOM    718  CE1 TYR A  77     -21.599 -53.173  29.516  1.00 26.88           C  
ATOM    719  CE2 TYR A  77     -19.344 -52.314  29.504  1.00 23.12           C  
ATOM    720  CZ  TYR A  77     -20.395 -52.951  28.850  1.00 29.04           C  
ATOM    721  OH  TYR A  77     -20.238 -53.383  27.531  1.00 30.18           O  
ATOM    722  HN  TYR A  77     -20.922 -48.790  32.722  1.00  0.00           H  
ATOM    723  HH  TYR A  77     -19.417 -53.232  27.077  1.00  0.00           H  
ATOM    724  N   PRO A  78     -23.159 -49.769  35.214  1.00 28.52           N  
ATOM    725  CA  PRO A  78     -23.291 -49.299  36.611  1.00 26.35           C  
ATOM    726  C   PRO A  78     -22.880 -50.366  37.592  1.00 30.77           C  
ATOM    727  O   PRO A  78     -23.357 -51.489  37.462  1.00 29.39           O  
ATOM    728  CB  PRO A  78     -24.790 -48.992  36.740  1.00 24.32           C  
ATOM    729  CG  PRO A  78     -25.194 -48.616  35.322  1.00 32.22           C  
ATOM    730  CD  PRO A  78     -24.396 -49.560  34.436  1.00 29.96           C  
ATOM    731  N   GLY A  79     -21.974 -50.038  38.516  1.00 25.06           N  
ATOM    732  CA  GLY A  79     -21.555 -50.968  39.556  1.00 20.94           C  
ATOM    733  C   GLY A  79     -20.487 -51.969  39.136  1.00 23.82           C  
ATOM    734  O   GLY A  79     -20.007 -52.743  39.940  1.00 22.81           O  
ATOM    735  HN  GLY A  79     -21.562 -49.105  38.493  1.00  0.00           H  
ATOM    736  N   PHE A  80     -20.105 -51.962  37.864  1.00 28.05           N  
ATOM    737  CA  PHE A  80     -19.061 -52.866  37.377  1.00 20.19           C  
ATOM    738  C   PHE A  80     -17.669 -52.360  37.769  1.00 21.32           C  
ATOM    739  O   PHE A  80     -17.375 -51.207  37.528  1.00 22.03           O  
ATOM    740  CB  PHE A  80     -19.191 -52.939  35.834  1.00 17.67           C  
ATOM    741  CG  PHE A  80     -18.061 -53.677  35.146  1.00 18.03           C  
ATOM    742  CD1 PHE A  80     -17.759 -54.996  35.477  1.00 22.20           C  
ATOM    743  CD2 PHE A  80     -17.340 -53.062  34.133  1.00 18.25           C  
ATOM    744  CE1 PHE A  80     -16.740 -55.685  34.825  1.00 22.92           C  
ATOM    745  CE2 PHE A  80     -16.324 -53.746  33.461  1.00 21.22           C  
ATOM    746  CZ  PHE A  80     -16.022 -55.056  33.803  1.00 19.78           C  
ATOM    747  HN  PHE A  80     -20.548 -51.314  37.213  1.00  0.00           H  
ATOM    748  N   GLU A  81     -16.828 -53.212  38.353  1.00 22.09           N  
ATOM    749  CA  GLU A  81     -15.496 -52.807  38.812  1.00 24.62           C  
ATOM    750  C   GLU A  81     -14.621 -52.160  37.725  1.00 32.15           C  
ATOM    751  O   GLU A  81     -13.922 -51.181  37.990  1.00 22.29           O  
ATOM    752  CB  GLU A  81     -14.734 -54.001  39.408  1.00 29.77           C  
ATOM    753  CG  GLU A  81     -14.074 -53.731  40.772  1.00 66.24           C  
ATOM    754  CD  GLU A  81     -12.824 -52.853  40.693  1.00 80.19           C  
ATOM    755  OE1 GLU A  81     -12.007 -53.059  39.760  1.00 74.88           O  
ATOM    756  OE2 GLU A  81     -12.658 -51.963  41.571  1.00 70.77           O1-
ATOM    757  HN  GLU A  81     -17.121 -54.180  38.485  1.00  0.00           H  
ATOM    758  N   GLY A  82     -14.650 -52.705  36.509  1.00 25.20           N  
ATOM    759  CA  GLY A  82     -13.760 -52.226  35.458  1.00 21.55           C  
ATOM    760  C   GLY A  82     -14.028 -50.801  35.010  1.00 20.03           C  
ATOM    761  O   GLY A  82     -13.133 -50.118  34.514  1.00 22.04           O  
ATOM    762  HN  GLY A  82     -15.301 -53.465  36.312  1.00  0.00           H  
ATOM    763  N   THR A  83     -15.264 -50.341  35.150  1.00 16.40           N  
ATOM    764  CA  THR A  83     -15.544 -48.944  34.859  1.00 19.44           C  
ATOM    765  C   THR A  83     -15.540 -48.098  36.149  1.00 21.32           C  
ATOM    766  O   THR A  83     -15.007 -46.976  36.171  1.00 20.00           O  
ATOM    767  CB  THR A  83     -16.881 -48.746  34.149  1.00 23.24           C  
ATOM    768  CG2 THR A  83     -16.829 -49.314  32.718  1.00 21.43           C  
ATOM    769  OG1 THR A  83     -17.912 -49.390  34.914  1.00 25.42           O  
ATOM    770  HN  THR A  83     -16.012 -50.962  35.459  1.00  0.00           H  
ATOM    771  HG1 THR A  83     -18.744 -49.267  34.472  1.00  0.00           H  
ATOM    772  N   GLU A  84     -16.144 -48.620  37.211  1.00 20.26           N  
ATOM    773  CA  GLU A  84     -16.227 -47.860  38.456  1.00 19.81           C  
ATOM    774  C   GLU A  84     -14.862 -47.455  39.039  1.00 19.72           C  
ATOM    775  O   GLU A  84     -14.752 -46.432  39.710  1.00 20.77           O  
ATOM    776  CB  GLU A  84     -17.041 -48.614  39.538  1.00 24.82           C  
ATOM    777  CG  GLU A  84     -18.563 -48.803  39.209  1.00 27.85           C  
ATOM    778  CD  GLU A  84     -19.358 -47.501  39.063  1.00 32.38           C  
ATOM    779  OE1 GLU A  84     -20.519 -47.567  38.583  1.00 31.27           O  
ATOM    780  OE2 GLU A  84     -18.844 -46.407  39.414  1.00 31.04           O1-
ATOM    781  HN  GLU A  84     -16.551 -49.554  37.157  1.00  0.00           H  
ATOM    782  N   MET A  85     -13.843 -48.281  38.831  1.00 18.65           N  
ATOM    783  CA  MET A  85     -12.515 -47.956  39.320  1.00 18.55           C  
ATOM    784  C   MET A  85     -11.963 -46.641  38.733  1.00 23.05           C  
ATOM    785  O   MET A  85     -11.009 -46.088  39.294  1.00 20.04           O  
ATOM    786  CB  MET A  85     -11.538 -49.082  39.033  1.00 17.55           C  
ATOM    787  CG  MET A  85     -11.254 -49.251  37.505  1.00 18.91           C  
ATOM    788  SD  MET A  85     -10.204 -50.687  37.302  1.00 26.02           S  
ATOM    789  CE  MET A  85      -8.579 -50.021  37.711  1.00 27.27           C  
ATOM    790  HN  MET A  85     -13.995 -49.152  38.323  1.00  0.00           H  
ATOM    791  N   TRP A  86     -12.550 -46.140  37.632  1.00 17.07           N  
ATOM    792  CA  TRP A  86     -12.099 -44.882  37.028  1.00 15.46           C  
ATOM    793  C   TRP A  86     -13.007 -43.715  37.385  1.00 21.47           C  
ATOM    794  O   TRP A  86     -12.677 -42.572  37.115  1.00 17.84           O  
ATOM    795  CB  TRP A  86     -12.003 -44.993  35.491  1.00 10.86           C  
ATOM    796  CG  TRP A  86     -11.200 -46.195  35.051  1.00 19.44           C  
ATOM    797  CD1 TRP A  86     -11.680 -47.335  34.432  1.00 23.18           C  
ATOM    798  CD2 TRP A  86      -9.783 -46.389  35.200  1.00 20.34           C  
ATOM    799  CE2 TRP A  86      -9.470 -47.660  34.646  1.00 20.77           C  
ATOM    800  CE3 TRP A  86      -8.742 -45.599  35.724  1.00 16.73           C  
ATOM    801  NE1 TRP A  86     -10.638 -48.213  34.178  1.00 19.30           N  
ATOM    802  CZ2 TRP A  86      -8.167 -48.157  34.606  1.00 20.20           C  
ATOM    803  CZ3 TRP A  86      -7.456 -46.092  35.696  1.00 18.79           C  
ATOM    804  CH2 TRP A  86      -7.169 -47.364  35.136  1.00 20.80           C  
ATOM    805  HN  TRP A  86     -13.327 -46.646  37.207  1.00  0.00           H  
ATOM    806  HE1 TRP A  86     -10.724 -49.120  33.719  1.00  0.00           H  
ATOM    807  N   ASN A  87     -14.168 -44.006  37.956  1.00 15.46           N  
ATOM    808  CA  ASN A  87     -15.153 -42.979  38.279  1.00 16.54           C  
ATOM    809  C   ASN A  87     -14.780 -42.188  39.566  1.00 12.75           C  
ATOM    810  O   ASN A  87     -13.971 -42.646  40.370  1.00 18.27           O  
ATOM    811  CB  ASN A  87     -16.529 -43.634  38.450  1.00 18.62           C  
ATOM    812  CG  ASN A  87     -17.343 -43.648  37.155  1.00 26.11           C  
ATOM    813  ND2 ASN A  87     -18.312 -44.562  37.091  1.00 26.33           N  
ATOM    814  OD1 ASN A  87     -17.125 -42.841  36.235  1.00 20.09           O  
ATOM    815  HN  ASN A  87     -14.379 -44.979  38.177  1.00  0.00           H  
ATOM    816 1HD2 ASN A  87     -18.491 -45.224  37.846  1.00  0.00           H  
ATOM    817 2HD2 ASN A  87     -18.855 -44.571  36.227  1.00  0.00           H  
ATOM    818  N   PRO A  88     -15.344 -40.989  39.724  1.00 15.42           N  
ATOM    819  CA  PRO A  88     -15.014 -40.157  40.882  1.00 18.71           C  
ATOM    820  C   PRO A  88     -15.294 -40.912  42.163  1.00 24.46           C  
ATOM    821  O   PRO A  88     -16.368 -41.513  42.280  1.00 19.89           O  
ATOM    822  CB  PRO A  88     -16.002 -38.995  40.758  1.00 14.89           C  
ATOM    823  CG  PRO A  88     -16.182 -38.843  39.206  1.00 14.21           C  
ATOM    824  CD  PRO A  88     -16.227 -40.288  38.756  1.00 15.09           C  
ATOM    825  N   ASN A  89     -14.354 -40.885  43.099  1.00 19.32           N  
ATOM    826  CA  ASN A  89     -14.556 -41.534  44.390  1.00 15.49           C  
ATOM    827  C   ASN A  89     -14.529 -40.533  45.547  1.00 18.75           C  
ATOM    828  O   ASN A  89     -14.339 -40.925  46.682  1.00 23.31           O  
ATOM    829  CB  ASN A  89     -13.497 -42.615  44.610  1.00 16.30           C  
ATOM    830  CG  ASN A  89     -12.099 -42.028  44.728  1.00 24.69           C  
ATOM    831  ND2 ASN A  89     -11.183 -42.779  45.320  1.00 18.90           N  
ATOM    832  OD1 ASN A  89     -11.861 -40.890  44.316  1.00 22.05           O  
ATOM    833  HN  ASN A  89     -13.475 -40.402  42.913  1.00  0.00           H  
ATOM    834 1HD2 ASN A  89     -10.245 -42.385  45.399  1.00  0.00           H  
ATOM    835 2HD2 ASN A  89     -11.380 -43.720  45.661  1.00  0.00           H  
ATOM    836  N   ARG A  90     -14.713 -39.246  45.248  1.00 20.22           N  
ATOM    837  CA  ARG A  90     -14.977 -38.221  46.266  1.00 21.40           C  
ATOM    838  C   ARG A  90     -16.014 -37.352  45.619  1.00 20.94           C  
ATOM    839  O   ARG A  90     -16.274 -37.480  44.410  1.00 21.77           O  
ATOM    840  CB  ARG A  90     -13.728 -37.376  46.624  1.00 17.74           C  
ATOM    841  CG  ARG A  90     -12.622 -38.149  47.326  1.00 18.89           C  
ATOM    842  CD  ARG A  90     -13.124 -38.645  48.710  1.00 18.74           C  
ATOM    843  NE  ARG A  90     -12.061 -39.287  49.473  1.00 22.13           N  
ATOM    844  CZ  ARG A  90     -11.652 -40.540  49.313  1.00 29.01           C  
ATOM    845  NH1 ARG A  90     -12.225 -41.326  48.405  1.00 28.70           N1+
ATOM    846  NH2 ARG A  90     -10.650 -41.006  50.058  1.00 21.76           N  
ATOM    847  HN  ARG A  90     -14.668 -38.961  44.270  1.00  0.00           H  
ATOM    848  HE  ARG A  90     -11.594 -38.729  50.187  1.00  0.00           H  
ATOM    849 1HH1 ARG A  90     -11.911 -42.289  48.282  1.00  0.00           H  
ATOM    850 2HH1 ARG A  90     -12.992 -40.969  47.835  1.00  0.00           H  
ATOM    851 1HH2 ARG A  90     -10.336 -41.969  49.935  1.00  0.00           H  
ATOM    852 2HH2 ARG A  90     -10.211 -40.403  50.754  1.00  0.00           H  
ATOM    853  N   GLU A  91     -16.606 -36.452  46.387  1.00 17.97           N  
ATOM    854  CA  GLU A  91     -17.636 -35.578  45.843  1.00 19.46           C  
ATOM    855  C   GLU A  91     -17.074 -34.672  44.731  1.00 23.74           C  
ATOM    856  O   GLU A  91     -15.902 -34.285  44.759  1.00 18.88           O  
ATOM    857  CB  GLU A  91     -18.261 -34.723  46.961  1.00 29.61           C  
ATOM    858  CG  GLU A  91     -17.446 -33.517  47.362  1.00 52.52           C  
ATOM    859  CD  GLU A  91     -18.204 -32.550  48.281  1.00 87.86           C  
ATOM    860  OE1 GLU A  91     -19.204 -32.972  48.911  1.00 81.57           O  
ATOM    861  OE2 GLU A  91     -17.794 -31.364  48.366  1.00 79.53           O1-
ATOM    862  HN  GLU A  91     -16.339 -36.370  47.368  1.00  0.00           H  
ATOM    863  N   LEU A  92     -17.927 -34.322  43.777  1.00 19.15           N  
ATOM    864  CA  LEU A  92     -17.545 -33.472  42.670  1.00 19.43           C  
ATOM    865  C   LEU A  92     -17.625 -32.024  43.092  1.00 26.32           C  
ATOM    866  O   LEU A  92     -18.539 -31.636  43.786  1.00 19.90           O  
ATOM    867  CB  LEU A  92     -18.528 -33.663  41.508  1.00 18.74           C  
ATOM    868  CG  LEU A  92     -18.585 -35.022  40.817  1.00 27.80           C  
ATOM    869  CD1 LEU A  92     -19.613 -34.958  39.666  1.00 20.21           C  
ATOM    870  CD2 LEU A  92     -17.200 -35.345  40.298  1.00 19.10           C  
ATOM    871  HN  LEU A  92     -18.887 -34.664  43.826  1.00  0.00           H  
ATOM    872  N   SER A  93     -16.705 -31.201  42.626  1.00 19.23           N  
ATOM    873  CA  SER A  93     -16.798 -29.775  42.910  1.00 22.59           C  
ATOM    874  C   SER A  93     -15.932 -29.030  41.901  1.00 19.50           C  
ATOM    875  O   SER A  93     -14.940 -29.585  41.426  1.00 22.67           O  
ATOM    876  CB  SER A  93     -16.295 -29.509  44.346  1.00 16.26           C  
ATOM    877  OG  SER A  93     -16.290 -28.117  44.631  1.00 22.03           O  
ATOM    878  HN  SER A  93     -15.931 -31.562  42.069  1.00  0.00           H  
ATOM    879  HG  SER A  93     -15.981 -27.953  45.514  1.00  0.00           H  
ATOM    880  N   GLU A  94     -16.271 -27.786  41.569  1.00 16.93           N  
ATOM    881  CA  GLU A  94     -15.323 -26.967  40.832  1.00 18.29           C  
ATOM    882  C   GLU A  94     -14.189 -26.500  41.750  1.00 22.79           C  
ATOM    883  O   GLU A  94     -13.125 -26.115  41.281  1.00 24.54           O  
ATOM    884  CB  GLU A  94     -16.004 -25.759  40.197  1.00 20.42           C  
ATOM    885  CG  GLU A  94     -16.974 -26.143  39.090  1.00 20.26           C  
ATOM    886  CD  GLU A  94     -17.546 -24.922  38.425  1.00 21.67           C  
ATOM    887  OE1 GLU A  94     -16.906 -24.417  37.470  1.00 21.04           O  
ATOM    888  OE2 GLU A  94     -18.628 -24.469  38.852  1.00 24.43           O1-
ATOM    889  HN  GLU A  94     -17.184 -27.413  41.828  1.00  0.00           H  
ATOM    890  N   ASP A  95     -14.419 -26.543  43.061  1.00 21.16           N  
ATOM    891  CA  ASP A  95     -13.362 -26.251  44.031  1.00 21.83           C  
ATOM    892  C   ASP A  95     -12.519 -27.521  44.194  1.00 17.06           C  
ATOM    893  O   ASP A  95     -12.757 -28.320  45.090  1.00 18.87           O  
ATOM    894  CB  ASP A  95     -14.005 -25.809  45.370  1.00 21.62           C  
ATOM    895  CG  ASP A  95     -12.977 -25.413  46.428  1.00 24.46           C  
ATOM    896  OD1 ASP A  95     -11.762 -25.649  46.243  1.00 23.81           O  
ATOM    897  OD2 ASP A  95     -13.391 -24.870  47.467  1.00 25.50           O1-
ATOM    898  HN  ASP A  95     -15.351 -26.785  43.396  1.00  0.00           H  
ATOM    899  N   CYS A  96     -11.538 -27.726  43.322  1.00 16.45           N  
ATOM    900  CA  CYS A  96     -10.894 -29.047  43.220  1.00 16.91           C  
ATOM    901  C   CYS A  96      -9.400 -28.978  42.979  1.00 15.35           C  
ATOM    902  O   CYS A  96      -8.741 -30.014  42.758  1.00 18.12           O  
ATOM    903  CB  CYS A  96     -11.517 -29.852  42.070  1.00 16.41           C  
ATOM    904  SG  CYS A  96     -11.267 -29.065  40.401  1.00 19.45           S  
ATOM    905  HN  CYS A  96     -11.229 -26.964  42.719  1.00  0.00           H  
ATOM    906  N   LEU A  97      -8.857 -27.771  42.995  1.00 15.95           N  
ATOM    907  CA  LEU A  97      -7.435 -27.603  42.671  1.00 12.92           C  
ATOM    908  C   LEU A  97      -6.582 -27.834  43.910  1.00 22.56           C  
ATOM    909  O   LEU A  97      -6.134 -26.888  44.574  1.00 19.25           O  
ATOM    910  CB  LEU A  97      -7.192 -26.239  42.043  1.00 12.55           C  
ATOM    911  CG  LEU A  97      -7.837 -26.109  40.656  1.00 16.74           C  
ATOM    912  CD1 LEU A  97      -7.400 -24.819  39.936  1.00 17.34           C  
ATOM    913  CD2 LEU A  97      -7.506 -27.343  39.777  1.00 17.94           C  
ATOM    914  HN  LEU A  97      -9.426 -26.958  43.232  1.00  0.00           H  
ATOM    915  N   TYR A  98      -6.389 -29.114  44.219  1.00 19.80           N  
ATOM    916  CA  TYR A  98      -5.605 -29.546  45.348  1.00 16.08           C  
ATOM    917  C   TYR A  98      -4.592 -30.549  44.849  1.00 17.41           C  
ATOM    918  O   TYR A  98      -4.788 -31.197  43.801  1.00 16.88           O  
ATOM    919  CB  TYR A  98      -6.499 -30.157  46.467  1.00 12.89           C  
ATOM    920  CG  TYR A  98      -7.519 -29.170  46.992  1.00 21.46           C  
ATOM    921  CD1 TYR A  98      -7.278 -28.428  48.157  1.00 18.39           C  
ATOM    922  CD2 TYR A  98      -8.727 -28.963  46.314  1.00 14.30           C  
ATOM    923  CE1 TYR A  98      -8.211 -27.506  48.616  1.00 19.70           C  
ATOM    924  CE2 TYR A  98      -9.659 -28.042  46.761  1.00 18.58           C  
ATOM    925  CZ  TYR A  98      -9.397 -27.316  47.920  1.00 24.40           C  
ATOM    926  OH  TYR A  98     -10.330 -26.398  48.359  1.00 20.63           O  
ATOM    927  HN  TYR A  98      -6.818 -29.825  43.627  1.00  0.00           H  
ATOM    928  HH  TYR A  98     -10.151 -25.903  49.150  1.00  0.00           H  
ATOM    929  N   LEU A  99      -3.491 -30.682  45.580  1.00 14.30           N  
ATOM    930  CA  LEU A  99      -2.481 -31.684  45.219  1.00 15.89           C  
ATOM    931  C   LEU A  99      -2.083 -32.527  46.430  1.00 17.19           C  
ATOM    932  O   LEU A  99      -2.444 -32.197  47.575  1.00 19.42           O  
ATOM    933  CB  LEU A  99      -1.271 -31.037  44.496  1.00 16.95           C  
ATOM    934  CG  LEU A  99      -0.496 -29.897  45.183  1.00 15.88           C  
ATOM    935  CD1 LEU A  99       0.373 -30.416  46.355  1.00 13.08           C  
ATOM    936  CD2 LEU A  99       0.384 -29.213  44.152  1.00 16.19           C  
ATOM    937  HN  LEU A  99      -3.347 -30.086  46.395  1.00  0.00           H  
ATOM    938  N   ASN A 100      -1.366 -33.624  46.188  1.00 17.04           N  
ATOM    939  CA  ASN A 100      -1.015 -34.542  47.262  1.00 20.63           C  
ATOM    940  C   ASN A 100       0.459 -34.844  47.231  1.00 20.35           C  
ATOM    941  O   ASN A 100       1.052 -34.915  46.159  1.00 18.52           O  
ATOM    942  CB  ASN A 100      -1.789 -35.862  47.122  1.00 16.42           C  
ATOM    943  CG  ASN A 100      -3.219 -35.632  46.713  1.00 20.92           C  
ATOM    944  ND2 ASN A 100      -3.527 -35.901  45.443  1.00 17.85           N  
ATOM    945  OD1 ASN A 100      -4.031 -35.184  47.509  1.00 16.15           O  
ATOM    946  HN  ASN A 100      -1.059 -33.823  45.236  1.00  0.00           H  
ATOM    947 1HD2 ASN A 100      -2.849 -36.275  44.779  1.00  0.00           H  
ATOM    948 2HD2 ASN A 100      -4.496 -35.745  45.166  1.00  0.00           H  
ATOM    949  N   VAL A 101       1.049 -35.025  48.412  1.00 16.71           N  
ATOM    950  CA  VAL A 101       2.455 -35.407  48.524  1.00 17.86           C  
ATOM    951  C   VAL A 101       2.643 -36.619  49.441  1.00 21.67           C  
ATOM    952  O   VAL A 101       2.193 -36.610  50.594  1.00 20.22           O  
ATOM    953  CB  VAL A 101       3.310 -34.247  49.109  1.00 21.92           C  
ATOM    954  CG1 VAL A 101       4.779 -34.640  49.131  1.00 19.56           C  
ATOM    955  CG2 VAL A 101       3.094 -32.947  48.295  1.00 17.10           C  
ATOM    956  HN  VAL A 101       0.503 -34.893  49.263  1.00  0.00           H  
ATOM    957  N   TRP A 102       3.346 -37.638  48.948  1.00 21.04           N  
ATOM    958  CA  TRP A 102       3.695 -38.790  49.772  1.00 23.30           C  
ATOM    959  C   TRP A 102       5.200 -38.744  49.893  1.00 20.16           C  
ATOM    960  O   TRP A 102       5.876 -38.466  48.923  1.00 19.02           O  
ATOM    961  CB  TRP A 102       3.321 -40.137  49.104  1.00 17.61           C  
ATOM    962  CG  TRP A 102       1.851 -40.480  49.032  1.00 21.55           C  
ATOM    963  CD1 TRP A 102       1.139 -41.274  49.897  1.00 21.74           C  
ATOM    964  CD2 TRP A 102       0.926 -40.081  48.007  1.00 21.48           C  
ATOM    965  CE2 TRP A 102      -0.332 -40.647  48.329  1.00 20.70           C  
ATOM    966  CE3 TRP A 102       1.038 -39.296  46.859  1.00 22.39           C  
ATOM    967  NE1 TRP A 102      -0.184 -41.348  49.501  1.00 21.11           N  
ATOM    968  CZ2 TRP A 102      -1.466 -40.460  47.532  1.00 20.38           C  
ATOM    969  CZ3 TRP A 102      -0.095 -39.105  46.066  1.00 20.76           C  
ATOM    970  CH2 TRP A 102      -1.325 -39.690  46.403  1.00 17.36           C  
ATOM    971  HN  TRP A 102       3.647 -37.612  47.974  1.00  0.00           H  
ATOM    972  HE1 TRP A 102      -0.927 -41.841  49.997  1.00  0.00           H  
ATOM    973  N  ATHR A 103       5.725 -38.989  51.100  0.61 19.93           N  
ATOM    974  N  BTHR A 103       5.729 -39.058  51.070  0.39 20.01           N  
ATOM    975  CA ATHR A 103       7.176 -39.052  51.315  0.61 23.12           C  
ATOM    976  CA BTHR A 103       7.174 -39.076  51.243  0.39 23.03           C  
ATOM    977  C  ATHR A 103       7.464 -40.204  52.274  0.61 22.68           C  
ATOM    978  C  BTHR A 103       7.490 -40.132  52.305  0.39 22.64           C  
ATOM    979  O  ATHR A 103       6.560 -40.671  52.967  0.61 20.54           O  
ATOM    980  O  BTHR A 103       6.610 -40.485  53.087  0.39 20.95           O  
ATOM    981  CB ATHR A 103       7.723 -37.763  51.981  0.61 26.69           C  
ATOM    982  CB BTHR A 103       7.686 -37.663  51.629  0.39 25.22           C  
ATOM    983  CG2ATHR A 103       7.175 -36.524  51.323  0.61 17.51           C  
ATOM    984  CG2BTHR A 103       7.345 -37.335  53.071  0.39 25.05           C  
ATOM    985  OG1ATHR A 103       7.352 -37.760  53.363  0.61 24.50           O  
ATOM    986  OG1BTHR A 103       9.098 -37.583  51.431  0.39 22.73           O  
ATOM    987  H  ATHR A 103       5.100 -39.136  51.892  1.00  0.00           H  
ATOM    988  H  BTHR A 103       5.120 -39.287  51.856  1.00  0.00           H  
ATOM    989  HG1ATHR A 103       7.687 -36.970  53.771  1.00  0.00           H  
ATOM    990  HG1BTHR A 103       9.411 -36.718  51.667  1.00  0.00           H  
ATOM    991  N   PRO A 104       8.715 -40.694  52.293  1.00 18.92           N  
ATOM    992  CA  PRO A 104       9.056 -41.719  53.292  1.00 23.14           C  
ATOM    993  C   PRO A 104       8.869 -41.225  54.739  1.00 28.88           C  
ATOM    994  O   PRO A 104       8.819 -40.007  54.962  1.00 30.35           O  
ATOM    995  CB  PRO A 104      10.538 -41.991  53.014  1.00 26.31           C  
ATOM    996  CG  PRO A 104      10.693 -41.703  51.560  1.00 24.39           C  
ATOM    997  CD  PRO A 104       9.798 -40.504  51.320  1.00 18.91           C  
ATOM    998  N   TYR A 105       8.717 -42.164  55.682  1.00 25.40           N  
ATOM    999  CA  TYR A 105       8.611 -41.864  57.125  1.00 23.25           C  
ATOM   1000  C   TYR A 105       9.793 -42.501  57.892  1.00 38.18           C  
ATOM   1001  O   TYR A 105      10.080 -43.692  57.739  1.00 32.79           O  
ATOM   1002  CB  TYR A 105       7.270 -42.327  57.688  1.00 26.75           C  
ATOM   1003  CG  TYR A 105       6.986 -41.884  59.132  1.00 36.44           C  
ATOM   1004  CD1 TYR A 105       7.681 -42.444  60.217  1.00 34.88           C  
ATOM   1005  CD2 TYR A 105       5.996 -40.933  59.407  1.00 37.54           C  
ATOM   1006  CE1 TYR A 105       7.411 -42.043  61.544  1.00 30.09           C  
ATOM   1007  CE2 TYR A 105       5.712 -40.525  60.724  1.00 30.45           C  
ATOM   1008  CZ  TYR A 105       6.425 -41.089  61.783  1.00 41.37           C  
ATOM   1009  OH  TYR A 105       6.153 -40.696  63.081  1.00 41.55           O  
ATOM   1010  HN  TYR A 105       8.672 -43.140  55.388  1.00  0.00           H  
ATOM   1011  HH  TYR A 105       6.638 -41.080  63.802  1.00  0.00           H  
ATOM   1012  N   PRO A 106      10.519 -41.694  58.682  1.00 44.59           N  
ATOM   1013  CA  PRO A 106      10.291 -40.256  58.833  1.00 54.53           C  
ATOM   1014  C   PRO A 106      10.706 -39.501  57.547  1.00 40.30           C  
ATOM   1015  O   PRO A 106      11.389 -40.099  56.690  1.00 30.93           O  
ATOM   1016  CB  PRO A 106      11.218 -39.896  60.003  1.00 43.68           C  
ATOM   1017  CG  PRO A 106      12.393 -40.829  59.821  1.00 39.40           C  
ATOM   1018  CD  PRO A 106      11.798 -42.118  59.297  1.00 34.37           C  
ATOM   1019  N   ARG A 107      10.282 -38.238  57.415  1.00 38.31           N  
ATOM   1020  CA  ARG A 107      10.604 -37.415  56.240  1.00 43.17           C  
ATOM   1021  C   ARG A 107      12.063 -37.542  55.894  1.00 34.92           C  
ATOM   1022  O   ARG A 107      12.902 -37.596  56.776  1.00 46.15           O  
ATOM   1023  CB  ARG A 107      10.289 -35.944  56.517  1.00 44.51           C  
ATOM   1024  CG  ARG A 107      10.813 -34.913  55.495  1.00 52.86           C  
ATOM   1025  CD  ARG A 107      10.404 -33.501  55.934  1.00 45.89           C  
ATOM   1026  NE  ARG A 107       9.171 -33.593  56.725  1.00 40.95           N  
ATOM   1027  CZ  ARG A 107       8.625 -32.606  57.428  1.00 48.69           C  
ATOM   1028  NH1 ARG A 107       9.184 -31.401  57.453  1.00 51.39           N1+
ATOM   1029  NH2 ARG A 107       7.513 -32.834  58.118  1.00 44.31           N  
ATOM   1030  HN  ARG A 107       9.714 -37.831  58.158  1.00  0.00           H  
ATOM   1031  HE  ARG A 107       8.691 -34.493  56.736  1.00  0.00           H  
ATOM   1032 1HH1 ARG A 107       8.765 -30.644  57.993  1.00  0.00           H  
ATOM   1033 2HH1 ARG A 107      10.038 -31.226  56.923  1.00  0.00           H  
ATOM   1034 1HH2 ARG A 107       7.094 -32.077  58.658  1.00  0.00           H  
ATOM   1035 2HH2 ARG A 107       7.084 -33.759  58.099  1.00  0.00           H  
ATOM   1036  N   PRO A 108      12.372 -37.618  54.600  1.00 32.55           N  
ATOM   1037  CA  PRO A 108      13.772 -37.639  54.167  1.00 44.18           C  
ATOM   1038  C   PRO A 108      14.454 -36.369  54.662  1.00 52.80           C  
ATOM   1039  O   PRO A 108      13.808 -35.322  54.727  1.00 47.74           O  
ATOM   1040  CB  PRO A 108      13.674 -37.606  52.633  1.00 35.69           C  
ATOM   1041  CG  PRO A 108      12.291 -38.098  52.321  1.00 32.92           C  
ATOM   1042  CD  PRO A 108      11.423 -37.707  53.477  1.00 38.31           C  
ATOM   1043  N   THR A 109      15.731 -36.454  55.010  1.00 48.00           N  
ATOM   1044  CA  THR A 109      16.451 -35.268  55.465  1.00 63.26           C  
ATOM   1045  C   THR A 109      17.487 -34.868  54.438  1.00 55.95           C  
ATOM   1046  O   THR A 109      18.177 -33.860  54.601  1.00 58.47           O  
ATOM   1047  CB  THR A 109      17.130 -35.468  56.837  1.00 53.63           C  
ATOM   1048  CG2 THR A 109      16.096 -35.676  57.913  1.00 43.06           C  
ATOM   1049  OG1 THR A 109      18.018 -36.595  56.781  1.00 60.48           O  
ATOM   1050  HN  THR A 109      16.212 -37.352  54.960  1.00  0.00           H  
ATOM   1051  HG1 THR A 109      18.436 -36.718  57.625  1.00  0.00           H  
ATOM   1052  N   SER A 110      17.594 -35.670  53.381  1.00 41.37           N  
ATOM   1053  CA  SER A 110      18.396 -35.295  52.220  1.00 39.99           C  
ATOM   1054  C   SER A 110      17.493 -35.280  50.972  1.00 50.62           C  
ATOM   1055  O   SER A 110      16.454 -35.951  50.956  1.00 37.64           O  
ATOM   1056  CB  SER A 110      19.597 -36.240  52.061  1.00 44.12           C  
ATOM   1057  OG  SER A 110      19.207 -37.585  52.214  1.00 47.01           O  
ATOM   1058  HN  SER A 110      17.105 -36.565  53.382  1.00  0.00           H  
ATOM   1059  HG  SER A 110      19.950 -38.169  52.116  1.00  0.00           H  
ATOM   1060  N   PRO A 111      17.865 -34.498  49.942  1.00 40.99           N  
ATOM   1061  CA  PRO A 111      17.011 -34.314  48.752  1.00 45.50           C  
ATOM   1062  C   PRO A 111      16.735 -35.616  47.989  1.00 48.46           C  
ATOM   1063  O   PRO A 111      17.645 -36.250  47.467  1.00 46.77           O  
ATOM   1064  CB  PRO A 111      17.817 -33.349  47.877  1.00 36.01           C  
ATOM   1065  CG  PRO A 111      18.740 -32.635  48.844  1.00 42.72           C  
ATOM   1066  CD  PRO A 111      19.084 -33.677  49.874  1.00 40.49           C  
ATOM   1067  N   THR A 112      15.460 -35.980  47.934  1.00 34.61           N  
ATOM   1068  CA  THR A 112      14.993 -37.222  47.329  1.00 38.27           C  
ATOM   1069  C   THR A 112      14.363 -36.938  45.941  1.00 38.47           C  
ATOM   1070  O   THR A 112      13.660 -35.939  45.779  1.00 32.09           O  
ATOM   1071  CB  THR A 112      13.929 -37.802  48.256  1.00 41.42           C  
ATOM   1072  CG2 THR A 112      13.419 -39.114  47.756  1.00 34.67           C  
ATOM   1073  OG1 THR A 112      14.477 -37.952  49.580  1.00 44.20           O  
ATOM   1074  HN  THR A 112      14.765 -35.353  48.339  1.00  0.00           H  
ATOM   1075  HG1 THR A 112      14.801 -37.118  49.898  1.00  0.00           H  
ATOM   1076  N   PRO A 113      14.621 -37.801  44.938  1.00 41.57           N  
ATOM   1077  CA  PRO A 113      13.995 -37.665  43.606  1.00 34.59           C  
ATOM   1078  C   PRO A 113      12.466 -37.609  43.669  1.00 20.66           C  
ATOM   1079  O   PRO A 113      11.868 -38.297  44.482  1.00 25.82           O  
ATOM   1080  CB  PRO A 113      14.456 -38.922  42.864  1.00 36.37           C  
ATOM   1081  CG  PRO A 113      15.016 -39.834  43.923  1.00 43.84           C  
ATOM   1082  CD  PRO A 113      15.549 -38.942  44.985  1.00 46.72           C  
ATOM   1083  N   VAL A 114      11.855 -36.771  42.837  1.00 25.32           N  
ATOM   1084  CA  VAL A 114      10.418 -36.548  42.896  1.00 20.70           C  
ATOM   1085  C   VAL A 114       9.741 -37.149  41.632  1.00 18.10           C  
ATOM   1086  O   VAL A 114      10.155 -36.898  40.490  1.00 21.68           O  
ATOM   1087  CB  VAL A 114      10.106 -35.036  43.015  1.00 25.41           C  
ATOM   1088  CG1 VAL A 114       8.582 -34.771  43.174  1.00 16.03           C  
ATOM   1089  CG2 VAL A 114      10.900 -34.420  44.195  1.00 20.28           C  
ATOM   1090  HN  VAL A 114      12.407 -36.272  42.140  1.00  0.00           H  
ATOM   1091  N   LEU A 115       8.717 -37.964  41.850  1.00 21.64           N  
ATOM   1092  CA  LEU A 115       7.855 -38.400  40.750  1.00 19.11           C  
ATOM   1093  C   LEU A 115       6.570 -37.586  40.804  1.00 18.98           C  
ATOM   1094  O   LEU A 115       5.959 -37.442  41.869  1.00 19.90           O  
ATOM   1095  CB  LEU A 115       7.544 -39.893  40.894  1.00 22.39           C  
ATOM   1096  CG  LEU A 115       8.622 -40.857  40.373  1.00 24.11           C  
ATOM   1097  CD1 LEU A 115       8.392 -42.239  40.953  1.00 30.62           C  
ATOM   1098  CD2 LEU A 115       8.587 -40.934  38.853  1.00 23.11           C  
ATOM   1099  HN  LEU A 115       8.528 -38.291  42.797  1.00  0.00           H  
ATOM   1100  N   VAL A 116       6.160 -37.030  39.668  1.00 13.76           N  
ATOM   1101  CA  VAL A 116       4.927 -36.267  39.638  1.00 11.69           C  
ATOM   1102  C   VAL A 116       3.927 -36.929  38.692  1.00 15.12           C  
ATOM   1103  O   VAL A 116       4.178 -37.027  37.490  1.00 15.10           O  
ATOM   1104  CB  VAL A 116       5.139 -34.776  39.212  1.00 16.90           C  
ATOM   1105  CG1 VAL A 116       3.801 -34.032  39.192  1.00 15.95           C  
ATOM   1106  CG2 VAL A 116       6.102 -34.078  40.136  1.00 18.54           C  
ATOM   1107  HN  VAL A 116       6.713 -37.140  38.818  1.00  0.00           H  
ATOM   1108  N   TRP A 117       2.787 -37.354  39.238  1.00 18.01           N  
ATOM   1109  CA  TRP A 117       1.800 -38.134  38.468  1.00 14.59           C  
ATOM   1110  C   TRP A 117       0.714 -37.237  37.901  1.00 16.89           C  
ATOM   1111  O   TRP A 117       0.129 -36.437  38.627  1.00 11.83           O  
ATOM   1112  CB  TRP A 117       1.137 -39.189  39.363  1.00 13.46           C  
ATOM   1113  CG  TRP A 117       0.004 -39.928  38.686  1.00 17.70           C  
ATOM   1114  CD1 TRP A 117      -1.325 -39.841  38.976  1.00 18.38           C  
ATOM   1115  CD2 TRP A 117       0.119 -40.872  37.592  1.00 13.64           C  
ATOM   1116  CE2 TRP A 117      -1.190 -41.331  37.291  1.00 15.07           C  
ATOM   1117  CE3 TRP A 117       1.209 -41.408  36.878  1.00 14.30           C  
ATOM   1118  NE1 TRP A 117      -2.052 -40.689  38.140  1.00 16.97           N  
ATOM   1119  CZ2 TRP A 117      -1.449 -42.276  36.279  1.00 14.61           C  
ATOM   1120  CZ3 TRP A 117       0.951 -42.365  35.854  1.00 16.37           C  
ATOM   1121  CH2 TRP A 117      -0.367 -42.783  35.578  1.00 12.78           C  
ATOM   1122  HN  TRP A 117       2.592 -37.134  40.215  1.00  0.00           H  
ATOM   1123  HE1 TRP A 117      -3.064 -40.811  38.158  1.00  0.00           H  
ATOM   1124  N   ILE A 118       0.433 -37.391  36.606  1.00 14.54           N  
ATOM   1125  CA  ILE A 118      -0.660 -36.683  35.991  1.00 15.77           C  
ATOM   1126  C   ILE A 118      -1.660 -37.719  35.457  1.00 17.11           C  
ATOM   1127  O   ILE A 118      -1.342 -38.456  34.508  1.00 14.45           O  
ATOM   1128  CB  ILE A 118      -0.160 -35.802  34.818  1.00 14.24           C  
ATOM   1129  CG1 ILE A 118       0.909 -34.798  35.311  1.00 14.64           C  
ATOM   1130  CG2 ILE A 118      -1.318 -35.072  34.201  1.00 12.90           C  
ATOM   1131  CD1 ILE A 118       1.532 -33.927  34.132  1.00 15.08           C  
ATOM   1132  HN  ILE A 118       1.002 -38.021  36.041  1.00  0.00           H  
ATOM   1133  N   TYR A 119      -2.852 -37.781  36.053  1.00 14.54           N  
ATOM   1134  CA  TYR A 119      -3.829 -38.801  35.647  1.00 13.80           C  
ATOM   1135  C   TYR A 119      -4.345 -38.586  34.223  1.00 13.94           C  
ATOM   1136  O   TYR A 119      -4.348 -37.462  33.716  1.00 13.84           O  
ATOM   1137  CB  TYR A 119      -5.025 -38.896  36.625  1.00 13.39           C  
ATOM   1138  CG  TYR A 119      -5.806 -37.605  36.849  1.00 16.37           C  
ATOM   1139  CD1 TYR A 119      -6.738 -37.144  35.918  1.00 13.38           C  
ATOM   1140  CD2 TYR A 119      -5.637 -36.866  38.034  1.00 15.47           C  
ATOM   1141  CE1 TYR A 119      -7.460 -35.949  36.144  1.00 13.73           C  
ATOM   1142  CE2 TYR A 119      -6.351 -35.688  38.257  1.00 14.06           C  
ATOM   1143  CZ  TYR A 119      -7.252 -35.234  37.330  1.00 14.23           C  
ATOM   1144  OH  TYR A 119      -7.943 -34.047  37.594  1.00 15.43           O  
ATOM   1145  HN  TYR A 119      -3.086 -37.119  36.793  1.00  0.00           H  
ATOM   1146  HH  TYR A 119      -8.568 -33.732  36.951  1.00  0.00           H  
ATOM   1147  N   GLY A 120      -4.808 -39.669  33.604  1.00 13.05           N  
ATOM   1148  CA  GLY A 120      -5.482 -39.593  32.305  1.00 15.87           C  
ATOM   1149  C   GLY A 120      -6.992 -39.606  32.501  1.00 17.04           C  
ATOM   1150  O   GLY A 120      -7.490 -39.373  33.613  1.00 17.56           O  
ATOM   1151  HN  GLY A 120      -4.690 -40.580  34.047  1.00  0.00           H  
ATOM   1152  N   GLY A 121      -7.720 -39.909  31.437  1.00 16.52           N  
ATOM   1153  CA  GLY A 121      -9.170 -39.831  31.456  1.00 11.95           C  
ATOM   1154  C   GLY A 121      -9.695 -38.943  30.327  1.00 18.11           C  
ATOM   1155  O   GLY A 121     -10.711 -38.286  30.498  1.00 15.92           O  
ATOM   1156  HN  GLY A 121      -7.250 -40.205  30.582  1.00  0.00           H  
ATOM   1157  N   GLY A 122      -8.988 -38.908  29.191  1.00 15.04           N  
ATOM   1158  CA  GLY A 122      -9.470 -38.256  27.963  1.00 15.08           C  
ATOM   1159  C   GLY A 122      -9.645 -36.749  28.082  1.00 19.59           C  
ATOM   1160  O   GLY A 122     -10.355 -36.121  27.284  1.00 13.20           O  
ATOM   1161  HN  GLY A 122      -8.071 -39.355  29.176  1.00  0.00           H  
ATOM   1162  N   PHE A 123      -8.987 -36.163  29.089  1.00 13.15           N  
ATOM   1163  CA  PHE A 123      -9.169 -34.747  29.429  1.00 14.36           C  
ATOM   1164  C   PHE A 123     -10.586 -34.409  29.900  1.00 13.16           C  
ATOM   1165  O   PHE A 123     -10.880 -33.234  30.097  1.00 14.25           O  
ATOM   1166  CB  PHE A 123      -8.752 -33.790  28.271  1.00 11.54           C  
ATOM   1167  CG  PHE A 123      -7.270 -33.841  27.933  1.00 15.04           C  
ATOM   1168  CD1 PHE A 123      -6.314 -33.339  28.829  1.00 16.03           C  
ATOM   1169  CD2 PHE A 123      -6.843 -34.381  26.716  1.00 16.79           C  
ATOM   1170  CE1 PHE A 123      -4.938 -33.375  28.514  1.00 15.76           C  
ATOM   1171  CE2 PHE A 123      -5.479 -34.425  26.384  1.00 15.96           C  
ATOM   1172  CZ  PHE A 123      -4.525 -33.917  27.284  1.00 12.73           C  
ATOM   1173  HN  PHE A 123      -8.335 -36.721  29.641  1.00  0.00           H  
ATOM   1174  N   TYR A 124     -11.451 -35.410  30.095  1.00 12.47           N  
ATOM   1175  CA  TYR A 124     -12.828 -35.115  30.567  1.00 14.86           C  
ATOM   1176  C   TYR A 124     -13.126 -35.699  31.962  1.00 15.03           C  
ATOM   1177  O   TYR A 124     -14.187 -35.430  32.516  1.00 16.91           O  
ATOM   1178  CB  TYR A 124     -13.918 -35.587  29.555  1.00 12.89           C  
ATOM   1179  CG  TYR A 124     -14.038 -37.109  29.524  1.00 12.91           C  
ATOM   1180  CD1 TYR A 124     -14.897 -37.786  30.395  1.00 16.92           C  
ATOM   1181  CD2 TYR A 124     -13.281 -37.861  28.629  1.00 14.72           C  
ATOM   1182  CE1 TYR A 124     -14.969 -39.175  30.408  1.00 15.65           C  
ATOM   1183  CE2 TYR A 124     -13.353 -39.260  28.613  1.00 14.26           C  
ATOM   1184  CZ  TYR A 124     -14.187 -39.904  29.525  1.00 20.18           C  
ATOM   1185  OH  TYR A 124     -14.268 -41.275  29.519  1.00 22.18           O  
ATOM   1186  HN  TYR A 124     -11.166 -36.374  29.920  1.00  0.00           H  
ATOM   1187  HH  TYR A 124     -14.837 -41.714  30.141  1.00  0.00           H  
ATOM   1188  N   SER A 125     -12.204 -36.497  32.499  1.00 15.52           N  
ATOM   1189  CA  SER A 125     -12.403 -37.252  33.733  1.00 16.18           C  
ATOM   1190  C   SER A 125     -11.071 -37.532  34.433  1.00 18.57           C  
ATOM   1191  O   SER A 125     -10.021 -37.248  33.859  1.00 16.95           O  
ATOM   1192  CB  SER A 125     -13.078 -38.598  33.430  1.00 18.07           C  
ATOM   1193  OG  SER A 125     -12.300 -39.416  32.576  1.00 16.53           O  
ATOM   1194  HN  SER A 125     -11.308 -36.586  32.021  1.00  0.00           H  
ATOM   1195  HG  SER A 125     -12.717 -40.249  32.389  1.00  0.00           H  
ATOM   1196  N   GLY A 126     -11.132 -38.141  35.631  1.00 11.22           N  
ATOM   1197  CA  GLY A 126      -9.960 -38.556  36.355  1.00 13.49           C  
ATOM   1198  C   GLY A 126      -9.855 -37.799  37.674  1.00 13.91           C  
ATOM   1199  O   GLY A 126     -10.478 -36.761  37.847  1.00 15.15           O  
ATOM   1200  HN  GLY A 126     -12.048 -38.316  36.044  1.00  0.00           H  
ATOM   1201  N   ALA A 127      -9.044 -38.318  38.581  1.00 12.73           N  
ATOM   1202  CA  ALA A 127      -8.842 -37.696  39.905  1.00 15.37           C  
ATOM   1203  C   ALA A 127      -7.585 -38.255  40.519  1.00 18.76           C  
ATOM   1204  O   ALA A 127      -7.255 -39.422  40.308  1.00 14.28           O  
ATOM   1205  CB  ALA A 127     -10.029 -37.988  40.841  1.00 12.25           C  
ATOM   1206  HN  ALA A 127      -8.541 -39.177  38.358  1.00  0.00           H  
ATOM   1207  N   SER A 128      -6.880 -37.450  41.312  1.00 14.98           N  
ATOM   1208  CA  SER A 128      -5.668 -37.963  41.947  1.00 18.78           C  
ATOM   1209  C   SER A 128      -6.024 -38.900  43.134  1.00 15.43           C  
ATOM   1210  O   SER A 128      -5.157 -39.646  43.639  1.00 17.69           O  
ATOM   1211  CB  SER A 128      -4.780 -36.797  42.415  1.00 17.62           C  
ATOM   1212  OG  SER A 128      -5.504 -35.994  43.342  1.00 19.00           O  
ATOM   1213  HN  SER A 128      -7.182 -36.489  41.474  1.00  0.00           H  
ATOM   1214  HG  SER A 128      -4.956 -35.274  43.631  1.00  0.00           H  
ATOM   1215  N   SER A 129      -7.297 -38.894  43.541  1.00 14.59           N  
ATOM   1216  CA  SER A 129      -7.742 -39.697  44.709  1.00 15.62           C  
ATOM   1217  C   SER A 129      -8.126 -41.136  44.345  1.00 20.23           C  
ATOM   1218  O   SER A 129      -8.447 -41.931  45.229  1.00 16.16           O  
ATOM   1219  CB  SER A 129      -8.955 -39.040  45.386  1.00 17.05           C  
ATOM   1220  OG  SER A 129     -10.009 -38.830  44.428  1.00 18.35           O  
ATOM   1221  HN  SER A 129      -7.978 -38.325  43.038  1.00  0.00           H  
ATOM   1222  HG  SER A 129     -10.759 -38.424  44.847  1.00  0.00           H  
ATOM   1223  N   LEU A 130      -8.106 -41.483  43.052  1.00 19.20           N  
ATOM   1224  CA  LEU A 130      -8.479 -42.853  42.649  1.00 17.83           C  
ATOM   1225  C   LEU A 130      -7.585 -43.874  43.344  1.00 20.46           C  
ATOM   1226  O   LEU A 130      -6.390 -43.621  43.509  1.00 15.77           O  
ATOM   1227  CB  LEU A 130      -8.373 -43.041  41.123  1.00 12.72           C  
ATOM   1228  CG  LEU A 130      -9.320 -42.184  40.269  1.00 18.06           C  
ATOM   1229  CD1 LEU A 130      -9.347 -42.690  38.790  1.00 16.54           C  
ATOM   1230  CD2 LEU A 130     -10.720 -42.110  40.867  1.00 23.08           C  
ATOM   1231  HN  LEU A 130      -7.833 -40.800  42.345  1.00  0.00           H  
ATOM   1232  N   ASP A 131      -8.153 -45.017  43.752  1.00 18.95           N  
ATOM   1233  CA  ASP A 131      -7.406 -46.025  44.512  1.00 20.05           C  
ATOM   1234  C   ASP A 131      -6.204 -46.536  43.722  1.00 21.46           C  
ATOM   1235  O   ASP A 131      -5.166 -46.860  44.271  1.00 16.75           O  
ATOM   1236  CB  ASP A 131      -8.291 -47.245  44.823  1.00 23.05           C  
ATOM   1237  CG  ASP A 131      -9.374 -46.957  45.866  1.00 32.06           C  
ATOM   1238  OD1 ASP A 131      -9.367 -45.885  46.496  1.00 23.18           O  
ATOM   1239  OD2 ASP A 131     -10.253 -47.818  46.047  1.00 31.66           O1-
ATOM   1240  HN  ASP A 131      -9.133 -45.191  43.528  1.00  0.00           H  
ATOM   1241  N   VAL A 132      -6.348 -46.625  42.413  1.00 15.87           N  
ATOM   1242  CA  VAL A 132      -5.264 -47.152  41.608  1.00 21.49           C  
ATOM   1243  C   VAL A 132      -4.030 -46.214  41.542  1.00 16.04           C  
ATOM   1244  O   VAL A 132      -2.956 -46.636  41.098  1.00 20.49           O  
ATOM   1245  CB  VAL A 132      -5.804 -47.548  40.195  1.00 24.79           C  
ATOM   1246  CG1 VAL A 132      -6.212 -46.316  39.411  1.00 20.03           C  
ATOM   1247  CG2 VAL A 132      -4.825 -48.381  39.448  1.00 32.46           C  
ATOM   1248  HN  VAL A 132      -7.217 -46.325  41.971  1.00  0.00           H  
ATOM   1249  N   TYR A 133      -4.184 -44.954  41.963  1.00 14.78           N  
ATOM   1250  CA  TYR A 133      -3.054 -43.989  41.973  1.00 13.40           C  
ATOM   1251  C   TYR A 133      -2.519 -43.766  43.388  1.00 19.40           C  
ATOM   1252  O   TYR A 133      -1.860 -42.753  43.667  1.00 17.29           O  
ATOM   1253  CB  TYR A 133      -3.482 -42.622  41.415  1.00 14.97           C  
ATOM   1254  CG  TYR A 133      -4.168 -42.659  40.045  1.00 16.39           C  
ATOM   1255  CD1 TYR A 133      -3.815 -43.596  39.092  1.00 16.82           C  
ATOM   1256  CD2 TYR A 133      -5.185 -41.752  39.731  1.00 14.32           C  
ATOM   1257  CE1 TYR A 133      -4.438 -43.620  37.830  1.00 17.15           C  
ATOM   1258  CE2 TYR A 133      -5.809 -41.767  38.483  1.00 14.80           C  
ATOM   1259  CZ  TYR A 133      -5.433 -42.711  37.543  1.00 14.18           C  
ATOM   1260  OH  TYR A 133      -6.062 -42.724  36.321  1.00 14.67           O  
ATOM   1261  HN  TYR A 133      -5.102 -44.647  42.286  1.00  0.00           H  
ATOM   1262  HH  TYR A 133      -6.748 -42.097  36.123  1.00  0.00           H  
ATOM   1263  N   ASP A 134      -2.795 -44.705  44.288  1.00 17.33           N  
ATOM   1264  CA  ASP A 134      -2.337 -44.580  45.703  1.00 14.76           C  
ATOM   1265  C   ASP A 134      -0.822 -44.570  45.751  1.00 17.05           C  
ATOM   1266  O   ASP A 134      -0.199 -45.564  45.425  1.00 15.01           O  
ATOM   1267  CB  ASP A 134      -2.817 -45.800  46.464  1.00 16.35           C  
ATOM   1268  CG  ASP A 134      -2.550 -45.708  47.962  1.00 32.66           C  
ATOM   1269  OD1 ASP A 134      -1.777 -44.825  48.433  1.00 24.20           O  
ATOM   1270  OD2 ASP A 134      -3.120 -46.560  48.657  1.00 24.32           O1-
ATOM   1271  HN  ASP A 134      -3.330 -45.526  44.006  1.00  0.00           H  
ATOM   1272  N   GLY A 135      -0.207 -43.455  46.132  1.00 15.67           N  
ATOM   1273  CA  GLY A 135       1.246 -43.401  46.083  1.00 15.09           C  
ATOM   1274  C   GLY A 135       2.040 -44.096  47.201  1.00 22.18           C  
ATOM   1275  O   GLY A 135       3.266 -44.125  47.163  1.00 18.57           O  
ATOM   1276  HN  GLY A 135      -0.745 -42.650  46.454  1.00  0.00           H  
ATOM   1277  N   ARG A 136       1.364 -44.684  48.181  1.00 17.71           N  
ATOM   1278  CA  ARG A 136       2.081 -45.193  49.363  1.00 21.43           C  
ATOM   1279  C   ARG A 136       3.108 -46.295  49.077  1.00 23.20           C  
ATOM   1280  O   ARG A 136       4.159 -46.323  49.712  1.00 18.89           O  
ATOM   1281  CB  ARG A 136       1.098 -45.653  50.441  1.00 22.32           C  
ATOM   1282  CG  ARG A 136       0.462 -47.023  50.179  1.00 17.37           C  
ATOM   1283  CD  ARG A 136      -0.535 -47.320  51.303  1.00 23.61           C  
ATOM   1284  NE  ARG A 136      -1.720 -46.477  51.216  1.00 20.58           N  
ATOM   1285  CZ  ARG A 136      -2.578 -46.298  52.220  1.00 31.81           C  
ATOM   1286  NH1 ARG A 136      -2.373 -46.904  53.390  1.00 24.52           N1+
ATOM   1287  NH2 ARG A 136      -3.640 -45.514  52.063  1.00 24.04           N  
ATOM   1288  HN  ARG A 136       0.351 -44.783  48.116  1.00  0.00           H  
ATOM   1289  HE  ARG A 136      -1.904 -45.996  50.336  1.00  0.00           H  
ATOM   1290 1HH1 ARG A 136      -3.030 -46.767  54.158  1.00  0.00           H  
ATOM   1291 2HH1 ARG A 136      -1.558 -47.506  53.510  1.00  0.00           H  
ATOM   1292 1HH2 ARG A 136      -4.297 -45.377  52.831  1.00  0.00           H  
ATOM   1293 2HH2 ARG A 136      -3.797 -45.050  51.168  1.00  0.00           H  
ATOM   1294  N   PHE A 137       2.854 -47.155  48.089  1.00 17.65           N  
ATOM   1295  CA  PHE A 137       3.736 -48.314  47.860  1.00 18.37           C  
ATOM   1296  C   PHE A 137       5.033 -47.942  47.139  1.00 25.80           C  
ATOM   1297  O   PHE A 137       6.106 -48.457  47.461  1.00 20.21           O  
ATOM   1298  CB  PHE A 137       2.992 -49.424  47.086  1.00 16.98           C  
ATOM   1299  CG  PHE A 137       1.704 -49.807  47.717  1.00 19.98           C  
ATOM   1300  CD1 PHE A 137       0.503 -49.329  47.220  1.00 19.40           C  
ATOM   1301  CD2 PHE A 137       1.697 -50.579  48.889  1.00 21.13           C  
ATOM   1302  CE1 PHE A 137      -0.701 -49.649  47.858  1.00 19.77           C  
ATOM   1303  CE2 PHE A 137       0.501 -50.904  49.520  1.00 25.25           C  
ATOM   1304  CZ  PHE A 137      -0.697 -50.438  49.001  1.00 25.50           C  
ATOM   1305  HN  PHE A 137       2.043 -47.009  47.487  1.00  0.00           H  
ATOM   1306  N   LEU A 138       4.920 -47.055  46.156  1.00 19.96           N  
ATOM   1307  CA  LEU A 138       6.060 -46.581  45.373  1.00 21.78           C  
ATOM   1308  C   LEU A 138       6.995 -45.826  46.297  1.00 20.63           C  
ATOM   1309  O   LEU A 138       8.212 -45.971  46.241  1.00 21.77           O  
ATOM   1310  CB  LEU A 138       5.538 -45.608  44.312  1.00 21.46           C  
ATOM   1311  CG  LEU A 138       6.196 -45.396  42.968  1.00 32.82           C  
ATOM   1312  CD1 LEU A 138       6.928 -46.603  42.439  1.00 21.86           C  
ATOM   1313  CD2 LEU A 138       5.089 -44.944  41.991  1.00 22.99           C  
ATOM   1314  HN  LEU A 138       3.994 -46.687  45.937  1.00  0.00           H  
ATOM   1315  N   VAL A 139       6.411 -44.990  47.142  1.00 15.38           N  
ATOM   1316  CA  VAL A 139       7.213 -44.195  48.058  1.00 20.03           C  
ATOM   1317  C   VAL A 139       7.944 -45.073  49.079  1.00 23.29           C  
ATOM   1318  O   VAL A 139       9.154 -44.930  49.268  1.00 17.91           O  
ATOM   1319  CB  VAL A 139       6.358 -43.111  48.717  1.00 24.43           C  
ATOM   1320  CG1 VAL A 139       7.105 -42.457  49.846  1.00 24.13           C  
ATOM   1321  CG2 VAL A 139       5.980 -42.090  47.649  1.00 22.82           C  
ATOM   1322  HN  VAL A 139       5.395 -44.903  47.150  1.00  0.00           H  
ATOM   1323  N   GLN A 140       7.234 -46.019  49.691  1.00 23.25           N  
ATOM   1324  CA  GLN A 140       7.890 -46.930  50.653  1.00 20.41           C  
ATOM   1325  C   GLN A 140       8.971 -47.782  49.986  1.00 23.44           C  
ATOM   1326  O   GLN A 140      10.099 -47.877  50.485  1.00 22.86           O  
ATOM   1327  CB  GLN A 140       6.862 -47.820  51.371  1.00 22.55           C  
ATOM   1328  CG  GLN A 140       7.407 -48.551  52.612  1.00 21.48           C  
ATOM   1329  CD  GLN A 140       8.346 -49.684  52.270  1.00 20.31           C  
ATOM   1330  NE2 GLN A 140       9.470 -49.764  52.994  1.00 29.05           N  
ATOM   1331  OE1 GLN A 140       8.087 -50.471  51.352  1.00 27.06           O  
ATOM   1332  HN  GLN A 140       6.237 -46.115  49.496  1.00  0.00           H  
ATOM   1333 1HE2 GLN A 140       9.684 -49.115  53.751  1.00  0.00           H  
ATOM   1334 2HE2 GLN A 140      10.104 -50.529  52.763  1.00  0.00           H  
ATOM   1335  N   ALA A 141       8.639 -48.387  48.847  1.00 21.71           N  
ATOM   1336  CA  ALA A 141       9.534 -49.351  48.205  1.00 22.88           C  
ATOM   1337  C   ALA A 141      10.739 -48.705  47.572  1.00 26.08           C  
ATOM   1338  O   ALA A 141      11.828 -49.280  47.585  1.00 26.06           O  
ATOM   1339  CB  ALA A 141       8.780 -50.185  47.113  1.00 24.11           C  
ATOM   1340  HN  ALA A 141       7.741 -48.174  48.412  1.00  0.00           H  
ATOM   1341  N   GLU A 142      10.548 -47.522  46.992  1.00 18.71           N  
ATOM   1342  CA  GLU A 142      11.599 -46.942  46.160  1.00 20.62           C  
ATOM   1343  C   GLU A 142      12.134 -45.626  46.704  1.00 22.91           C  
ATOM   1344  O   GLU A 142      13.106 -45.066  46.173  1.00 21.83           O  
ATOM   1345  CB  GLU A 142      11.105 -46.771  44.708  1.00 18.16           C  
ATOM   1346  CG  GLU A 142      10.957 -48.106  43.988  1.00 19.55           C  
ATOM   1347  CD  GLU A 142      12.272 -48.865  43.877  1.00 21.03           C  
ATOM   1348  OE1 GLU A 142      13.334 -48.219  43.815  1.00 24.84           O  
ATOM   1349  OE2 GLU A 142      12.249 -50.113  43.854  1.00 25.21           O1-
ATOM   1350  HN  GLU A 142       9.670 -47.022  47.128  1.00  0.00           H  
ATOM   1351  N   ARG A 143      11.503 -45.145  47.771  1.00 23.46           N  
ATOM   1352  CA  ARG A 143      12.007 -43.990  48.508  1.00 26.47           C  
ATOM   1353  C   ARG A 143      12.158 -42.745  47.661  1.00 24.19           C  
ATOM   1354  O   ARG A 143      13.187 -42.091  47.664  1.00 23.56           O  
ATOM   1355  CB  ARG A 143      13.292 -44.361  49.253  1.00 25.16           C  
ATOM   1356  CG  ARG A 143      12.952 -45.475  50.269  1.00 39.77           C  
ATOM   1357  CD  ARG A 143      14.073 -45.812  51.219  1.00 32.88           C  
ATOM   1358  NE  ARG A 143      14.534 -44.645  51.969  1.00 40.49           N  
ATOM   1359  CZ  ARG A 143      13.993 -44.228  53.110  1.00 55.21           C  
ATOM   1360  NH1 ARG A 143      12.946 -44.860  53.634  1.00 25.87           N1+
ATOM   1361  NH2 ARG A 143      14.491 -43.166  53.718  1.00 44.15           N  
ATOM   1362  HN  ARG A 143      10.643 -45.596  48.083  1.00  0.00           H  
ATOM   1363  HE  ARG A 143      15.321 -44.117  51.593  1.00  0.00           H  
ATOM   1364 1HH1 ARG A 143      12.562 -45.680  53.165  1.00  0.00           H  
ATOM   1365 2HH1 ARG A 143      12.531 -44.540  54.509  1.00  0.00           H  
ATOM   1366 1HH2 ARG A 143      15.294 -42.681  53.316  1.00  0.00           H  
ATOM   1367 2HH2 ARG A 143      14.076 -42.846  54.593  1.00  0.00           H  
ATOM   1368  N   THR A 144      11.108 -42.434  46.925  1.00 29.03           N  
ATOM   1369  CA  THR A 144      11.045 -41.203  46.177  1.00 23.99           C  
ATOM   1370  C   THR A 144      10.022 -40.351  46.896  1.00 21.53           C  
ATOM   1371  O   THR A 144       9.274 -40.840  47.736  1.00 26.26           O  
ATOM   1372  CB  THR A 144      10.504 -41.461  44.752  1.00 36.09           C  
ATOM   1373  CG2 THR A 144      11.502 -42.258  43.946  1.00 31.49           C  
ATOM   1374  OG1 THR A 144       9.284 -42.214  44.858  1.00 35.57           O  
ATOM   1375  HN  THR A 144      10.321 -43.081  46.884  1.00  0.00           H  
ATOM   1376  HG1 THR A 144       8.656 -41.713  45.365  1.00  0.00           H  
ATOM   1377  N   VAL A 145       9.965 -39.077  46.549  1.00 21.39           N  
ATOM   1378  CA  VAL A 145       8.799 -38.283  46.897  1.00 19.03           C  
ATOM   1379  C   VAL A 145       7.825 -38.370  45.710  1.00 19.50           C  
ATOM   1380  O   VAL A 145       8.254 -38.322  44.555  1.00 22.93           O  
ATOM   1381  CB  VAL A 145       9.214 -36.831  47.157  1.00 21.17           C  
ATOM   1382  CG1 VAL A 145       8.003 -35.911  47.309  1.00 19.06           C  
ATOM   1383  CG2 VAL A 145      10.060 -36.778  48.443  1.00 22.35           C  
ATOM   1384  HN  VAL A 145      10.738 -38.652  46.038  1.00  0.00           H  
ATOM   1385  N  ALEU A 146       6.536 -38.544  45.986  0.55 19.65           N  
ATOM   1386  N  BLEU A 146       6.535 -38.497  46.001  0.45 19.62           N  
ATOM   1387  CA ALEU A 146       5.552 -38.619  44.903  0.55 18.90           C  
ATOM   1388  CA BLEU A 146       5.529 -38.618  44.950  0.45 18.97           C  
ATOM   1389  C  ALEU A 146       4.536 -37.517  45.098  0.55 21.21           C  
ATOM   1390  C  BLEU A 146       4.512 -37.511  45.108  0.45 21.18           C  
ATOM   1391  O  ALEU A 146       4.040 -37.329  46.202  0.55 21.34           O  
ATOM   1392  O  BLEU A 146       3.984 -37.315  46.197  0.45 21.38           O  
ATOM   1393  CB ALEU A 146       4.837 -39.980  44.864  0.55 17.70           C  
ATOM   1394  CB BLEU A 146       4.822 -39.968  45.047  0.45 17.53           C  
ATOM   1395  CG ALEU A 146       3.989 -40.161  43.588  0.55 22.94           C  
ATOM   1396  CG BLEU A 146       3.700 -40.244  44.048  0.45 22.33           C  
ATOM   1397  CD1ALEU A 146       4.207 -41.518  42.914  0.55 20.33           C  
ATOM   1398  CD1BLEU A 146       4.119 -39.908  42.623  0.45 17.17           C  
ATOM   1399  CD2ALEU A 146       2.511 -39.914  43.843  0.55 18.70           C  
ATOM   1400  CD2BLEU A 146       3.359 -41.687  44.129  0.45 22.20           C  
ATOM   1401  H  ALEU A 146       6.231 -38.626  46.956  1.00  0.00           H  
ATOM   1402  H  BLEU A 146       6.242 -38.510  46.978  1.00  0.00           H  
ATOM   1403  N   VAL A 147       4.254 -36.785  44.025  1.00 16.37           N  
ATOM   1404  CA  VAL A 147       3.254 -35.724  44.021  1.00 15.98           C  
ATOM   1405  C   VAL A 147       2.196 -36.008  42.937  1.00 15.75           C  
ATOM   1406  O   VAL A 147       2.543 -36.447  41.855  1.00 14.40           O  
ATOM   1407  CB  VAL A 147       3.925 -34.353  43.679  1.00 15.71           C  
ATOM   1408  CG1 VAL A 147       2.899 -33.196  43.759  1.00 16.60           C  
ATOM   1409  CG2 VAL A 147       5.081 -34.077  44.673  1.00 18.62           C  
ATOM   1410  N   SER A 148       0.918 -35.761  43.226  1.00 17.41           N  
ATOM   1411  CA  SER A 148      -0.109 -35.840  42.195  1.00 20.25           C  
ATOM   1412  C   SER A 148      -1.072 -34.671  42.401  1.00 18.64           C  
ATOM   1413  O   SER A 148      -1.287 -34.226  43.541  1.00 18.00           O  
ATOM   1414  CB  SER A 148      -0.847 -37.188  42.243  1.00 16.13           C  
ATOM   1415  OG  SER A 148      -1.565 -37.312  43.471  1.00 16.68           O  
ATOM   1416  HN  SER A 148       0.656 -35.514  44.180  1.00  0.00           H  
ATOM   1417  HG  SER A 148      -2.021 -38.145  43.501  1.00  0.00           H  
ATOM   1418  N   MET A 149      -1.613 -34.146  41.304  1.00 16.10           N  
ATOM   1419  CA  MET A 149      -2.536 -33.017  41.395  1.00 14.41           C  
ATOM   1420  C   MET A 149      -3.850 -33.320  40.693  1.00 15.78           C  
ATOM   1421  O   MET A 149      -3.901 -34.123  39.759  1.00 13.74           O  
ATOM   1422  CB  MET A 149      -1.904 -31.733  40.796  1.00 16.99           C  
ATOM   1423  CG  MET A 149      -2.017 -31.586  39.220  1.00 14.05           C  
ATOM   1424  SD  MET A 149      -1.166 -32.868  38.306  1.00 17.71           S  
ATOM   1425  CE  MET A 149       0.530 -32.267  38.410  1.00 18.07           C  
ATOM   1426  HN  MET A 149      -1.381 -34.536  40.390  1.00  0.00           H  
ATOM   1427  N   ASN A 150      -4.909 -32.663  41.148  1.00 15.14           N  
ATOM   1428  CA  ASN A 150      -6.102 -32.555  40.353  1.00 20.69           C  
ATOM   1429  C   ASN A 150      -5.965 -31.367  39.377  1.00 20.12           C  
ATOM   1430  O   ASN A 150      -5.356 -30.358  39.698  1.00 19.20           O  
ATOM   1431  CB  ASN A 150      -7.308 -32.356  41.256  1.00 16.83           C  
ATOM   1432  CG  ASN A 150      -7.822 -33.651  41.849  1.00 18.58           C  
ATOM   1433  ND2 ASN A 150      -8.902 -33.536  42.612  1.00 23.96           N  
ATOM   1434  OD1 ASN A 150      -7.258 -34.739  41.648  1.00 17.13           O  
ATOM   1435  HN  ASN A 150      -4.876 -32.230  42.071  1.00  0.00           H  
ATOM   1436 1HD2 ASN A 150      -9.365 -32.642  42.777  1.00  0.00           H  
ATOM   1437 2HD2 ASN A 150      -9.248 -34.408  43.011  1.00  0.00           H  
ATOM   1438  N   TYR A 151      -6.512 -31.502  38.182  1.00 12.16           N  
ATOM   1439  CA  TYR A 151      -6.581 -30.401  37.240  1.00 16.77           C  
ATOM   1440  C   TYR A 151      -7.971 -30.436  36.601  1.00 16.25           C  
ATOM   1441  O   TYR A 151      -8.573 -31.507  36.488  1.00 13.02           O  
ATOM   1442  CB  TYR A 151      -5.476 -30.514  36.173  1.00 13.84           C  
ATOM   1443  CG  TYR A 151      -5.545 -31.780  35.325  1.00 13.79           C  
ATOM   1444  CD1 TYR A 151      -4.912 -32.946  35.745  1.00 13.85           C  
ATOM   1445  CD2 TYR A 151      -6.258 -31.803  34.112  1.00 13.67           C  
ATOM   1446  CE1 TYR A 151      -4.968 -34.117  34.994  1.00 10.48           C  
ATOM   1447  CE2 TYR A 151      -6.309 -32.974  33.323  1.00 13.71           C  
ATOM   1448  CZ  TYR A 151      -5.672 -34.116  33.777  1.00 11.91           C  
ATOM   1449  OH  TYR A 151      -5.706 -35.269  33.026  1.00 14.59           O  
ATOM   1450  HN  TYR A 151      -6.897 -32.408  37.914  1.00  0.00           H  
ATOM   1451  HH  TYR A 151      -6.182 -35.268  32.204  1.00  0.00           H  
ATOM   1452  N   ARG A 152      -8.466 -29.275  36.175  1.00 13.86           N  
ATOM   1453  CA  ARG A 152      -9.818 -29.166  35.645  1.00 18.98           C  
ATOM   1454  C   ARG A 152      -9.914 -29.935  34.347  1.00 20.00           C  
ATOM   1455  O   ARG A 152      -8.950 -29.970  33.583  1.00 15.67           O  
ATOM   1456  CB  ARG A 152     -10.191 -27.690  35.389  1.00 14.39           C  
ATOM   1457  CG  ARG A 152     -10.503 -26.920  36.682  1.00 17.82           C  
ATOM   1458  CD  ARG A 152     -10.639 -25.442  36.361  1.00 15.87           C  
ATOM   1459  NE  ARG A 152      -9.343 -24.788  36.217  1.00 16.60           N  
ATOM   1460  CZ  ARG A 152      -9.205 -23.506  35.889  1.00 17.58           C  
ATOM   1461  NH1 ARG A 152     -10.296 -22.778  35.626  1.00 15.99           N1+
ATOM   1462  NH2 ARG A 152      -7.984 -22.958  35.814  1.00 17.54           N  
ATOM   1463  HN  ARG A 152      -7.882 -28.440  36.221  1.00  0.00           H  
ATOM   1464  HE  ARG A 152      -8.501 -25.341  36.376  1.00  0.00           H  
ATOM   1465 1HH1 ARG A 152     -11.225 -23.195  35.683  1.00  0.00           H  
ATOM   1466 2HH1 ARG A 152     -10.190 -21.795  35.375  1.00  0.00           H  
ATOM   1467 1HH2 ARG A 152      -7.152 -23.513  36.015  1.00  0.00           H  
ATOM   1468 2HH2 ARG A 152      -7.878 -21.975  35.563  1.00  0.00           H  
ATOM   1469  N   VAL A 153     -11.080 -30.533  34.109  1.00 14.99           N  
ATOM   1470  CA  VAL A 153     -11.320 -31.382  32.956  1.00 13.09           C  
ATOM   1471  C   VAL A 153     -12.613 -30.990  32.253  1.00 16.58           C  
ATOM   1472  O   VAL A 153     -13.362 -30.145  32.739  1.00 17.24           O  
ATOM   1473  CB  VAL A 153     -11.365 -32.887  33.352  1.00 14.22           C  
ATOM   1474  CG1 VAL A 153      -9.952 -33.388  33.733  1.00 13.12           C  
ATOM   1475  CG2 VAL A 153     -12.401 -33.153  34.504  1.00 15.22           C  
ATOM   1476  HN  VAL A 153     -11.843 -30.387  34.770  1.00  0.00           H  
ATOM   1477  N   GLY A 154     -12.855 -31.568  31.078  1.00 19.92           N  
ATOM   1478  CA  GLY A 154     -14.054 -31.248  30.330  1.00 13.45           C  
ATOM   1479  C   GLY A 154     -14.072 -29.787  29.937  1.00 14.38           C  
ATOM   1480  O   GLY A 154     -13.025 -29.153  29.749  1.00 15.96           O  
ATOM   1481  HN  GLY A 154     -12.190 -32.243  30.701  1.00  0.00           H  
ATOM   1482  N   ALA A 155     -15.268 -29.223  29.870  1.00 14.10           N  
ATOM   1483  CA  ALA A 155     -15.427 -27.807  29.561  1.00 19.22           C  
ATOM   1484  C   ALA A 155     -14.691 -26.913  30.554  1.00 16.55           C  
ATOM   1485  O   ALA A 155     -14.182 -25.858  30.170  1.00 18.63           O  
ATOM   1486  CB  ALA A 155     -16.922 -27.415  29.530  1.00 17.78           C  
ATOM   1487  HN  ALA A 155     -16.097 -29.792  30.038  1.00  0.00           H  
ATOM   1488  N   PHE A 156     -14.669 -27.295  31.834  1.00 14.98           N  
ATOM   1489  CA  PHE A 156     -14.085 -26.426  32.856  1.00 16.52           C  
ATOM   1490  C   PHE A 156     -12.592 -26.254  32.630  1.00 15.95           C  
ATOM   1491  O   PHE A 156     -12.055 -25.186  32.882  1.00 16.31           O  
ATOM   1492  CB  PHE A 156     -14.370 -26.970  34.279  1.00 15.68           C  
ATOM   1493  CG  PHE A 156     -15.803 -27.310  34.476  1.00 17.54           C  
ATOM   1494  CD1 PHE A 156     -16.239 -28.623  34.371  1.00 18.54           C  
ATOM   1495  CD2 PHE A 156     -16.736 -26.305  34.660  1.00 18.88           C  
ATOM   1496  CE1 PHE A 156     -17.592 -28.937  34.502  1.00 26.10           C  
ATOM   1497  CE2 PHE A 156     -18.100 -26.604  34.802  1.00 24.58           C  
ATOM   1498  CZ  PHE A 156     -18.525 -27.925  34.721  1.00 17.98           C  
ATOM   1499  HN  PHE A 156     -15.062 -28.198  32.100  1.00  0.00           H  
ATOM   1500  N   GLY A 157     -11.941 -27.291  32.117  1.00 15.05           N  
ATOM   1501  CA  GLY A 157     -10.500 -27.246  31.879  1.00 13.28           C  
ATOM   1502  C   GLY A 157     -10.141 -26.867  30.440  1.00 16.68           C  
ATOM   1503  O   GLY A 157      -9.042 -26.379  30.198  1.00 16.47           O  
ATOM   1504  HN  GLY A 157     -12.458 -28.138  31.884  1.00  0.00           H  
ATOM   1505  N   PHE A 158     -11.041 -27.088  29.482  1.00 15.65           N  
ATOM   1506  CA  PHE A 158     -10.616 -27.015  28.075  1.00 14.35           C  
ATOM   1507  C   PHE A 158     -11.547 -26.317  27.087  1.00 22.08           C  
ATOM   1508  O   PHE A 158     -11.225 -26.234  25.904  1.00 18.01           O  
ATOM   1509  CB  PHE A 158     -10.168 -28.404  27.560  1.00 11.62           C  
ATOM   1510  CG  PHE A 158      -8.999 -28.952  28.326  1.00 17.34           C  
ATOM   1511  CD1 PHE A 158      -9.196 -29.834  29.403  1.00 19.13           C  
ATOM   1512  CD2 PHE A 158      -7.713 -28.497  28.056  1.00 16.12           C  
ATOM   1513  CE1 PHE A 158      -8.105 -30.287  30.202  1.00 16.96           C  
ATOM   1514  CE2 PHE A 158      -6.611 -28.945  28.832  1.00 17.33           C  
ATOM   1515  CZ  PHE A 158      -6.804 -29.846  29.899  1.00 15.79           C  
ATOM   1516  HN  PHE A 158     -12.009 -27.304  29.720  1.00  0.00           H  
ATOM   1517  N   LEU A 159     -12.688 -25.818  27.557  1.00 17.13           N  
ATOM   1518  CA  LEU A 159     -13.539 -25.027  26.688  1.00 21.65           C  
ATOM   1519  C   LEU A 159     -12.719 -23.839  26.236  1.00 21.63           C  
ATOM   1520  O   LEU A 159     -12.078 -23.200  27.056  1.00 21.67           O  
ATOM   1521  CB  LEU A 159     -14.801 -24.524  27.418  1.00 20.49           C  
ATOM   1522  CG  LEU A 159     -15.761 -23.773  26.474  1.00 20.20           C  
ATOM   1523  CD1 LEU A 159     -17.185 -24.320  26.606  1.00 19.15           C  
ATOM   1524  CD2 LEU A 159     -15.722 -22.267  26.780  1.00 19.47           C  
ATOM   1525  HN  LEU A 159     -12.963 -25.991  28.524  1.00  0.00           H  
ATOM   1526  N   ALA A 160     -12.729 -23.558  24.934  1.00 19.84           N  
ATOM   1527  CA  ALA A 160     -11.962 -22.444  24.403  1.00 26.29           C  
ATOM   1528  C   ALA A 160     -12.747 -21.620  23.372  1.00 21.32           C  
ATOM   1529  O   ALA A 160     -13.299 -22.168  22.437  1.00 22.22           O  
ATOM   1530  CB  ALA A 160     -10.655 -22.958  23.779  1.00 17.84           C  
ATOM   1531  HN  ALA A 160     -13.283 -24.134  24.300  1.00  0.00           H  
ATOM   1532  N   LEU A 161     -12.778 -20.305  23.563  1.00 24.90           N  
ATOM   1533  CA  LEU A 161     -13.098 -19.350  22.494  1.00 27.57           C  
ATOM   1534  C   LEU A 161     -11.774 -18.665  22.154  1.00 23.52           C  
ATOM   1535  O   LEU A 161     -11.399 -17.664  22.781  1.00 25.63           O  
ATOM   1536  CB  LEU A 161     -14.125 -18.313  22.984  1.00 21.07           C  
ATOM   1537  CG  LEU A 161     -15.507 -18.912  23.245  1.00 29.22           C  
ATOM   1538  CD1 LEU A 161     -16.409 -17.921  23.983  1.00 31.47           C  
ATOM   1539  CD2 LEU A 161     -16.164 -19.394  21.925  1.00 21.69           C  
ATOM   1540  HN  LEU A 161     -12.570 -19.943  24.494  1.00  0.00           H  
ATOM   1541  N   PRO A 162     -11.020 -19.241  21.211  1.00 24.71           N  
ATOM   1542  CA  PRO A 162      -9.643 -18.779  21.014  1.00 33.62           C  
ATOM   1543  C   PRO A 162      -9.575 -17.286  20.686  1.00 35.01           C  
ATOM   1544  O   PRO A 162     -10.378 -16.780  19.906  1.00 32.65           O  
ATOM   1545  CB  PRO A 162      -9.167 -19.626  19.839  1.00 29.30           C  
ATOM   1546  CG  PRO A 162      -9.967 -20.887  19.956  1.00 29.01           C  
ATOM   1547  CD  PRO A 162     -11.337 -20.396  20.353  1.00 26.43           C  
ATOM   1548  N   GLY A 163      -8.640 -16.595  21.320  1.00 32.84           N  
ATOM   1549  CA  GLY A 163      -8.522 -15.165  21.164  1.00 42.93           C  
ATOM   1550  C   GLY A 163      -9.162 -14.426  22.320  1.00 37.78           C  
ATOM   1551  O   GLY A 163      -8.836 -13.280  22.576  1.00 42.06           O  
ATOM   1552  HN  GLY A 163      -7.988 -17.085  21.933  1.00  0.00           H  
ATOM   1553  N   SER A 164     -10.076 -15.083  23.027  1.00 32.82           N  
ATOM   1554  CA  SER A 164     -10.820 -14.401  24.067  1.00 28.00           C  
ATOM   1555  C   SER A 164     -10.054 -14.399  25.383  1.00 37.65           C  
ATOM   1556  O   SER A 164      -9.264 -15.290  25.673  1.00 37.62           O  
ATOM   1557  CB  SER A 164     -12.190 -15.045  24.271  1.00 34.39           C  
ATOM   1558  OG  SER A 164     -12.085 -16.180  25.113  1.00 36.08           O  
ATOM   1559  HN  SER A 164     -10.254 -16.069  22.837  1.00  0.00           H  
ATOM   1560  HG  SER A 164     -12.937 -16.581  25.240  1.00  0.00           H  
ATOM   1561  N   ARG A 165     -10.296 -13.384  26.185  1.00 31.56           N  
ATOM   1562  CA  ARG A 165      -9.710 -13.324  27.504  1.00 40.26           C  
ATOM   1563  C   ARG A 165     -10.553 -14.161  28.477  1.00 33.54           C  
ATOM   1564  O   ARG A 165     -10.034 -14.680  29.461  1.00 33.41           O  
ATOM   1565  CB  ARG A 165      -9.632 -11.859  27.945  1.00 40.96           C  
ATOM   1566  CG  ARG A 165      -9.005 -11.623  29.295  1.00 79.86           C  
ATOM   1567  CD  ARG A 165      -8.423 -10.211  29.396  1.00 84.14           C  
ATOM   1568  NE  ARG A 165      -7.761  -9.998  30.682  1.00 88.32           N  
ATOM   1569  CZ  ARG A 165      -6.560 -10.477  30.998  1.00 99.66           C  
ATOM   1570  NH1 ARG A 165      -5.876 -11.199  30.117  1.00 91.71           N1+
ATOM   1571  NH2 ARG A 165      -6.040 -10.236  32.196  1.00103.31           N  
ATOM   1572  HN  ARG A 165     -10.906 -12.629  25.871  1.00  0.00           H  
ATOM   1573  HE  ARG A 165      -8.253  -9.445  31.384  1.00  0.00           H  
ATOM   1574 1HH1 ARG A 165      -4.956 -11.566  30.359  1.00  0.00           H  
ATOM   1575 2HH1 ARG A 165      -6.275 -11.384  29.197  1.00  0.00           H  
ATOM   1576 1HH2 ARG A 165      -5.120 -10.603  32.438  1.00  0.00           H  
ATOM   1577 2HH2 ARG A 165      -6.565  -9.682  32.872  1.00  0.00           H  
ATOM   1578  N   GLU A 166     -11.843 -14.319  28.175  1.00 34.54           N  
ATOM   1579  CA  GLU A 166     -12.798 -14.927  29.113  1.00 35.08           C  
ATOM   1580  C   GLU A 166     -12.705 -16.448  29.149  1.00 28.66           C  
ATOM   1581  O   GLU A 166     -12.976 -17.079  30.162  1.00 30.65           O  
ATOM   1582  CB  GLU A 166     -14.232 -14.502  28.782  1.00 39.72           C  
ATOM   1583  CG  GLU A 166     -14.517 -13.004  28.961  1.00 43.91           C  
ATOM   1584  CD  GLU A 166     -14.192 -12.159  27.717  1.00 53.57           C  
ATOM   1585  OE1 GLU A 166     -13.887 -12.728  26.630  1.00 44.93           O  
ATOM   1586  OE2 GLU A 166     -14.250 -10.909  27.834  1.00 58.86           O1-
ATOM   1587  HN  GLU A 166     -12.178 -14.008  27.263  1.00  0.00           H  
ATOM   1588  N   ALA A 167     -12.317 -17.034  28.028  1.00 27.96           N  
ATOM   1589  CA  ALA A 167     -12.166 -18.481  27.923  1.00 27.28           C  
ATOM   1590  C   ALA A 167     -11.046 -18.784  26.936  1.00 21.04           C  
ATOM   1591  O   ALA A 167     -11.302 -19.189  25.806  1.00 21.94           O  
ATOM   1592  CB  ALA A 167     -13.478 -19.122  27.461  1.00 27.07           C  
ATOM   1593  HN  ALA A 167     -12.117 -16.456  27.212  1.00  0.00           H  
ATOM   1594  N   PRO A 168      -9.789 -18.576  27.362  1.00 22.08           N  
ATOM   1595  CA  PRO A 168      -8.647 -18.735  26.444  1.00 23.69           C  
ATOM   1596  C   PRO A 168      -8.345 -20.186  26.072  1.00 29.90           C  
ATOM   1597  O   PRO A 168      -7.615 -20.420  25.110  1.00 25.26           O  
ATOM   1598  CB  PRO A 168      -7.486 -18.158  27.242  1.00 23.57           C  
ATOM   1599  CG  PRO A 168      -7.887 -18.407  28.709  1.00 20.00           C  
ATOM   1600  CD  PRO A 168      -9.376 -18.169  28.716  1.00 24.56           C  
ATOM   1601  N   GLY A 169      -8.885 -21.153  26.813  1.00 23.07           N  
ATOM   1602  CA  GLY A 169      -8.520 -22.546  26.568  1.00 21.16           C  
ATOM   1603  C   GLY A 169      -7.286 -23.011  27.351  1.00 21.55           C  
ATOM   1604  O   GLY A 169      -6.542 -22.204  27.897  1.00 21.17           O  
ATOM   1605  HN  GLY A 169      -9.552 -20.921  27.549  1.00  0.00           H  
ATOM   1606  N   ASN A 170      -7.080 -24.324  27.408  1.00 15.92           N  
ATOM   1607  CA  ASN A 170      -5.898 -24.919  28.036  1.00 17.05           C  
ATOM   1608  C   ASN A 170      -5.720 -24.652  29.531  1.00 20.54           C  
ATOM   1609  O   ASN A 170      -4.632 -24.864  30.060  1.00 18.44           O  
ATOM   1610  CB  ASN A 170      -4.612 -24.524  27.283  1.00 13.57           C  
ATOM   1611  CG  ASN A 170      -4.597 -25.050  25.850  1.00 17.29           C  
ATOM   1612  ND2 ASN A 170      -3.956 -24.315  24.949  1.00 16.14           N  
ATOM   1613  OD1 ASN A 170      -5.164 -26.100  25.562  1.00 23.09           O  
ATOM   1614  HN  ASN A 170      -7.777 -24.945  26.996  1.00  0.00           H  
ATOM   1615 1HD2 ASN A 170      -3.485 -23.443  25.188  1.00  0.00           H  
ATOM   1616 2HD2 ASN A 170      -3.946 -24.666  23.992  1.00  0.00           H  
ATOM   1617  N   VAL A 171      -6.758 -24.180  30.213  1.00 17.73           N  
ATOM   1618  CA  VAL A 171      -6.601 -23.861  31.628  1.00 19.41           C  
ATOM   1619  C   VAL A 171      -6.312 -25.109  32.496  1.00 17.09           C  
ATOM   1620  O   VAL A 171      -5.615 -25.019  33.505  1.00 16.71           O  
ATOM   1621  CB  VAL A 171      -7.747 -22.960  32.179  1.00 19.31           C  
ATOM   1622  CG1 VAL A 171      -7.831 -21.667  31.345  1.00 18.67           C  
ATOM   1623  CG2 VAL A 171      -9.129 -23.711  32.233  1.00 14.71           C  
ATOM   1624  HN  VAL A 171      -7.657 -24.042  29.751  1.00  0.00           H  
ATOM   1625  N   GLY A 172      -6.766 -26.285  32.069  1.00 14.66           N  
ATOM   1626  CA  GLY A 172      -6.396 -27.484  32.803  1.00 11.37           C  
ATOM   1627  C   GLY A 172      -4.903 -27.781  32.711  1.00 17.88           C  
ATOM   1628  O   GLY A 172      -4.317 -28.346  33.644  1.00 14.64           O  
ATOM   1629  HN  GLY A 172      -7.362 -26.344  31.243  1.00  0.00           H  
ATOM   1630  N   LEU A 173      -4.286 -27.464  31.571  1.00 19.55           N  
ATOM   1631  CA  LEU A 173      -2.835 -27.629  31.441  1.00 15.58           C  
ATOM   1632  C   LEU A 173      -2.114 -26.584  32.303  1.00 14.70           C  
ATOM   1633  O   LEU A 173      -1.064 -26.866  32.858  1.00 15.73           O  
ATOM   1634  CB  LEU A 173      -2.387 -27.502  29.970  1.00 13.26           C  
ATOM   1635  CG  LEU A 173      -2.676 -28.687  29.054  1.00 17.79           C  
ATOM   1636  CD1 LEU A 173      -2.402 -28.312  27.586  1.00 11.85           C  
ATOM   1637  CD2 LEU A 173      -1.775 -29.864  29.462  1.00 14.13           C  
ATOM   1638  HN  LEU A 173      -4.827 -27.105  30.785  1.00  0.00           H  
ATOM   1639  N   LEU A 174      -2.691 -25.390  32.420  1.00 15.15           N  
ATOM   1640  CA  LEU A 174      -2.139 -24.388  33.330  1.00 18.01           C  
ATOM   1641  C   LEU A 174      -2.294 -24.789  34.787  1.00 20.42           C  
ATOM   1642  O   LEU A 174      -1.439 -24.451  35.597  1.00 17.61           O  
ATOM   1643  CB  LEU A 174      -2.752 -23.004  33.103  1.00 13.59           C  
ATOM   1644  CG  LEU A 174      -2.487 -22.439  31.699  1.00 20.10           C  
ATOM   1645  CD1 LEU A 174      -3.158 -21.065  31.526  1.00 21.78           C  
ATOM   1646  CD2 LEU A 174      -0.992 -22.332  31.403  1.00 20.80           C  
ATOM   1647  HN  LEU A 174      -3.523 -25.173  31.871  1.00  0.00           H  
ATOM   1648  N   ASP A 175      -3.371 -25.502  35.136  1.00 16.31           N  
ATOM   1649  CA  ASP A 175      -3.486 -26.034  36.511  1.00 17.98           C  
ATOM   1650  C   ASP A 175      -2.326 -26.973  36.769  1.00 18.83           C  
ATOM   1651  O   ASP A 175      -1.699 -26.944  37.827  1.00 16.05           O  
ATOM   1652  CB  ASP A 175      -4.780 -26.834  36.700  1.00 14.46           C  
ATOM   1653  CG  ASP A 175      -6.017 -25.982  36.555  1.00 16.39           C  
ATOM   1654  OD1 ASP A 175      -5.921 -24.744  36.726  1.00 18.96           O  
ATOM   1655  OD2 ASP A 175      -7.096 -26.556  36.299  1.00 17.74           O1-
ATOM   1656  HN  ASP A 175      -4.110 -25.678  34.456  1.00  0.00           H  
ATOM   1657  N   GLN A 176      -2.065 -27.850  35.809  1.00 14.57           N  
ATOM   1658  CA  GLN A 176      -0.944 -28.776  35.966  1.00 13.63           C  
ATOM   1659  C   GLN A 176       0.395 -27.995  36.097  1.00 19.28           C  
ATOM   1660  O   GLN A 176       1.237 -28.324  36.928  1.00 16.94           O  
ATOM   1661  CB  GLN A 176      -0.861 -29.728  34.772  1.00 16.84           C  
ATOM   1662  CG  GLN A 176      -2.038 -30.706  34.633  1.00 15.33           C  
ATOM   1663  CD  GLN A 176      -1.935 -31.448  33.296  1.00 16.62           C  
ATOM   1664  NE2 GLN A 176      -3.051 -32.062  32.836  1.00 13.62           N  
ATOM   1665  OE1 GLN A 176      -0.864 -31.458  32.680  1.00 17.49           O  
ATOM   1666  HN  GLN A 176      -2.641 -27.878  34.968  1.00  0.00           H  
ATOM   1667 1HE2 GLN A 176      -3.935 -32.054  33.345  1.00  0.00           H  
ATOM   1668 2HE2 GLN A 176      -2.982 -32.556  31.946  1.00  0.00           H  
ATOM   1669  N   ARG A 177       0.592 -26.984  35.257  1.00 13.42           N  
ATOM   1670  CA  ARG A 177       1.841 -26.205  35.307  1.00 16.75           C  
ATOM   1671  C   ARG A 177       1.979 -25.489  36.653  1.00 14.45           C  
ATOM   1672  O   ARG A 177       3.066 -25.457  37.235  1.00 21.03           O  
ATOM   1673  CB  ARG A 177       1.916 -25.181  34.170  1.00 17.48           C  
ATOM   1674  CG  ARG A 177       3.173 -24.283  34.256  1.00 17.26           C  
ATOM   1675  CD  ARG A 177       3.130 -23.193  33.189  1.00 16.16           C  
ATOM   1676  NE  ARG A 177       3.383 -23.809  31.897  1.00 18.55           N  
ATOM   1677  CZ  ARG A 177       3.211 -23.209  30.731  1.00 27.42           C  
ATOM   1678  NH1 ARG A 177       2.754 -21.963  30.686  1.00 25.32           N1+
ATOM   1679  NH2 ARG A 177       3.492 -23.867  29.623  1.00 23.71           N  
ATOM   1680  HN  ARG A 177      -0.127 -26.746  34.573  1.00  0.00           H  
ATOM   1681  HE  ARG A 177       3.717 -24.773  31.889  1.00  0.00           H  
ATOM   1682 1HH1 ARG A 177       2.537 -21.454  31.543  1.00  0.00           H  
ATOM   1683 2HH1 ARG A 177       2.621 -21.500  29.787  1.00  0.00           H  
ATOM   1684 1HH2 ARG A 177       3.843 -24.824  29.658  1.00  0.00           H  
ATOM   1685 2HH2 ARG A 177       3.359 -23.404  28.724  1.00  0.00           H  
ATOM   1686  N   LEU A 178       0.876 -24.937  37.145  1.00 15.45           N  
ATOM   1687  CA  LEU A 178       0.864 -24.277  38.450  1.00 15.52           C  
ATOM   1688  C   LEU A 178       1.243 -25.258  39.576  1.00 21.37           C  
ATOM   1689  O   LEU A 178       2.001 -24.915  40.486  1.00 18.79           O  
ATOM   1690  CB  LEU A 178      -0.489 -23.616  38.742  1.00 15.41           C  
ATOM   1691  CG  LEU A 178      -0.559 -22.888  40.090  1.00 19.31           C  
ATOM   1692  CD1 LEU A 178       0.492 -21.761  40.178  1.00 17.62           C  
ATOM   1693  CD2 LEU A 178      -1.953 -22.324  40.380  1.00 18.33           C  
ATOM   1694  HN  LEU A 178       0.015 -24.974  36.599  1.00  0.00           H  
ATOM   1695  N   ALA A 179       0.754 -26.492  39.491  1.00 17.52           N  
ATOM   1696  CA  ALA A 179       1.168 -27.529  40.436  1.00 20.02           C  
ATOM   1697  C   ALA A 179       2.673 -27.832  40.325  1.00 14.49           C  
ATOM   1698  O   ALA A 179       3.341 -28.068  41.346  1.00 17.32           O  
ATOM   1699  CB  ALA A 179       0.317 -28.822  40.246  1.00 14.46           C  
ATOM   1700  HN  ALA A 179       0.082 -26.718  38.758  1.00  0.00           H  
ATOM   1701  N   LEU A 180       3.203 -27.834  39.103  1.00 15.66           N  
ATOM   1702  CA  LEU A 180       4.646 -28.061  38.889  1.00 17.88           C  
ATOM   1703  C   LEU A 180       5.495 -26.905  39.471  1.00 20.91           C  
ATOM   1704  O   LEU A 180       6.580 -27.135  39.999  1.00 18.97           O  
ATOM   1705  CB  LEU A 180       4.974 -28.279  37.407  1.00 15.51           C  
ATOM   1706  CG  LEU A 180       4.351 -29.515  36.729  1.00 17.88           C  
ATOM   1707  CD1 LEU A 180       4.741 -29.619  35.235  1.00 17.07           C  
ATOM   1708  CD2 LEU A 180       4.720 -30.791  37.476  1.00 18.45           C  
ATOM   1709  HN  LEU A 180       2.598 -27.675  38.297  1.00  0.00           H  
ATOM   1710  N   GLN A 181       4.985 -25.681  39.377  1.00 18.57           N  
ATOM   1711  CA  GLN A 181       5.633 -24.520  39.996  1.00 21.21           C  
ATOM   1712  C   GLN A 181       5.576 -24.651  41.510  1.00 25.72           C  
ATOM   1713  O   GLN A 181       6.537 -24.349  42.200  1.00 23.53           O  
ATOM   1714  CB  GLN A 181       4.974 -23.214  39.533  1.00 20.69           C  
ATOM   1715  CG  GLN A 181       5.168 -23.015  38.014  1.00 26.31           C  
ATOM   1716  CD  GLN A 181       4.382 -21.827  37.446  1.00 40.24           C  
ATOM   1717  NE2 GLN A 181       4.667 -21.475  36.202  1.00 35.44           N  
ATOM   1718  OE1 GLN A 181       3.537 -21.243  38.120  1.00 42.55           O  
ATOM   1719  HN  GLN A 181       4.117 -25.545  38.859  1.00  0.00           H  
ATOM   1720 1HE2 GLN A 181       4.144 -20.685  35.824  1.00  0.00           H  
ATOM   1721 2HE2 GLN A 181       5.369 -21.960  35.642  1.00  0.00           H  
ATOM   1722  N   TRP A 182       4.457 -25.137  42.026  1.00 19.60           N  
ATOM   1723  CA  TRP A 182       4.319 -25.318  43.459  1.00 16.22           C  
ATOM   1724  C   TRP A 182       5.346 -26.332  43.935  1.00 23.08           C  
ATOM   1725  O   TRP A 182       5.961 -26.167  44.994  1.00 20.87           O  
ATOM   1726  CB  TRP A 182       2.894 -25.769  43.816  1.00 20.74           C  
ATOM   1727  CG  TRP A 182       2.600 -25.923  45.276  1.00 20.77           C  
ATOM   1728  CD1 TRP A 182       1.920 -25.047  46.069  1.00 16.48           C  
ATOM   1729  CD2 TRP A 182       2.951 -27.037  46.118  1.00 17.95           C  
ATOM   1730  CE2 TRP A 182       2.452 -26.761  47.403  1.00 17.67           C  
ATOM   1731  CE3 TRP A 182       3.626 -28.246  45.902  1.00 17.16           C  
ATOM   1732  NE1 TRP A 182       1.810 -25.551  47.342  1.00 23.61           N  
ATOM   1733  CZ2 TRP A 182       2.605 -27.649  48.473  1.00 18.59           C  
ATOM   1734  CZ3 TRP A 182       3.804 -29.114  46.977  1.00 20.95           C  
ATOM   1735  CH2 TRP A 182       3.292 -28.813  48.239  1.00 15.34           C  
ATOM   1736  HN  TRP A 182       3.684 -25.387  41.409  1.00  0.00           H  
ATOM   1737  HE1 TRP A 182       1.328 -25.098  48.118  1.00  0.00           H  
ATOM   1738  N   VAL A 183       5.531 -27.384  43.153  1.00 15.81           N  
ATOM   1739  CA  VAL A 183       6.536 -28.392  43.456  1.00 21.52           C  
ATOM   1740  C   VAL A 183       7.942 -27.740  43.485  1.00 29.52           C  
ATOM   1741  O   VAL A 183       8.703 -27.954  44.414  1.00 22.43           O  
ATOM   1742  CB  VAL A 183       6.493 -29.562  42.452  1.00 19.26           C  
ATOM   1743  CG1 VAL A 183       7.797 -30.383  42.496  1.00 15.10           C  
ATOM   1744  CG2 VAL A 183       5.244 -30.454  42.704  1.00 14.56           C  
ATOM   1745  HN  VAL A 183       4.955 -27.491  42.318  1.00  0.00           H  
ATOM   1746  N   GLN A 184       8.264 -26.922  42.489  1.00 16.74           N  
ATOM   1747  CA  GLN A 184       9.554 -26.217  42.494  1.00 25.54           C  
ATOM   1748  C   GLN A 184       9.741 -25.411  43.783  1.00 24.01           C  
ATOM   1749  O   GLN A 184      10.782 -25.485  44.413  1.00 23.83           O  
ATOM   1750  CB  GLN A 184       9.722 -25.336  41.250  1.00 21.73           C  
ATOM   1751  CG  GLN A 184       9.970 -26.159  39.987  1.00 18.96           C  
ATOM   1752  CD  GLN A 184      11.236 -26.999  40.090  1.00 28.88           C  
ATOM   1753  NE2 GLN A 184      11.093 -28.321  40.018  1.00 22.10           N  
ATOM   1754  OE1 GLN A 184      12.329 -26.465  40.254  1.00 31.59           O  
ATOM   1755  HN  GLN A 184       7.613 -26.782  41.717  1.00  0.00           H  
ATOM   1756 1HE2 GLN A 184      11.941 -28.884  40.087  1.00  0.00           H  
ATOM   1757 2HE2 GLN A 184      10.185 -28.765  39.882  1.00  0.00           H  
ATOM   1758  N   GLU A 185       8.702 -24.705  44.205  1.00 20.41           N  
ATOM   1759  CA  GLU A 185       8.808 -23.850  45.380  1.00 25.31           C  
ATOM   1760  C   GLU A 185       8.702 -24.555  46.731  1.00 32.10           C  
ATOM   1761  O   GLU A 185       9.241 -24.054  47.707  1.00 27.78           O  
ATOM   1762  CB  GLU A 185       7.805 -22.704  45.281  1.00 29.98           C  
ATOM   1763  CG  GLU A 185       8.012 -21.894  43.981  1.00 33.80           C  
ATOM   1764  CD  GLU A 185       7.037 -20.734  43.836  1.00 45.65           C  
ATOM   1765  OE1 GLU A 185       6.988 -20.122  42.740  1.00 51.15           O  
ATOM   1766  OE2 GLU A 185       6.318 -20.441  44.819  1.00 56.51           O1-
ATOM   1767  HN  GLU A 185       7.817 -24.761  43.701  1.00  0.00           H  
ATOM   1768  N   ASN A 186       8.068 -25.728  46.799  1.00 19.10           N  
ATOM   1769  CA  ASN A 186       7.740 -26.301  48.108  1.00 20.86           C  
ATOM   1770  C   ASN A 186       8.171 -27.730  48.395  1.00 22.81           C  
ATOM   1771  O   ASN A 186       8.062 -28.190  49.551  1.00 23.66           O  
ATOM   1772  CB  ASN A 186       6.234 -26.206  48.345  1.00 23.71           C  
ATOM   1773  CG  ASN A 186       5.747 -24.790  48.357  1.00 31.31           C  
ATOM   1774  ND2 ASN A 186       4.992 -24.409  47.337  1.00 23.59           N  
ATOM   1775  OD1 ASN A 186       6.053 -24.036  49.275  1.00 30.57           O  
ATOM   1776  HN  ASN A 186       7.813 -26.223  45.944  1.00  0.00           H  
ATOM   1777 1HD2 ASN A 186       4.738 -25.036  46.574  1.00  0.00           H  
ATOM   1778 2HD2 ASN A 186       4.660 -23.444  47.345  1.00  0.00           H  
ATOM   1779  N   VAL A 187       8.612 -28.454  47.374  1.00 23.99           N  
ATOM   1780  CA  VAL A 187       8.817 -29.887  47.568  1.00 19.78           C  
ATOM   1781  C   VAL A 187       9.974 -30.162  48.521  1.00 29.31           C  
ATOM   1782  O   VAL A 187       9.971 -31.178  49.233  1.00 28.40           O  
ATOM   1783  CB  VAL A 187       8.962 -30.681  46.232  1.00 19.45           C  
ATOM   1784  CG1 VAL A 187      10.370 -30.603  45.656  1.00 17.26           C  
ATOM   1785  CG2 VAL A 187       8.541 -32.157  46.434  1.00 19.09           C  
ATOM   1786  HN  VAL A 187       8.804 -28.018  46.472  1.00  0.00           H  
ATOM   1787  N   ALA A 188      10.945 -29.250  48.562  1.00 27.95           N  
ATOM   1788  CA  ALA A 188      12.087 -29.423  49.464  1.00 22.52           C  
ATOM   1789  C   ALA A 188      11.639 -29.463  50.906  1.00 19.58           C  
ATOM   1790  O   ALA A 188      12.254 -30.144  51.716  1.00 26.27           O  
ATOM   1791  CB  ALA A 188      13.180 -28.336  49.233  1.00 24.82           C  
ATOM   1792  HN  ALA A 188      10.893 -28.427  47.962  1.00  0.00           H  
ATOM   1793  N   ALA A 189      10.542 -28.787  51.238  1.00 25.19           N  
ATOM   1794  CA  ALA A 189      10.030 -28.830  52.621  1.00 26.12           C  
ATOM   1795  C   ALA A 189       9.572 -30.242  53.042  1.00 33.08           C  
ATOM   1796  O   ALA A 189       9.365 -30.506  54.225  1.00 27.59           O  
ATOM   1797  CB  ALA A 189       8.889 -27.839  52.796  1.00 23.03           C  
ATOM   1798  HN  ALA A 189      10.053 -28.236  50.533  1.00  0.00           H  
ATOM   1799  N   PHE A 190       9.404 -31.131  52.066  1.00 24.93           N  
ATOM   1800  CA  PHE A 190       8.983 -32.522  52.301  1.00 24.77           C  
ATOM   1801  C   PHE A 190      10.149 -33.473  52.121  1.00 26.20           C  
ATOM   1802  O   PHE A 190      10.004 -34.675  52.310  1.00 34.57           O  
ATOM   1803  CB  PHE A 190       7.862 -32.932  51.314  1.00 25.25           C  
ATOM   1804  CG  PHE A 190       6.639 -32.087  51.431  1.00 25.48           C  
ATOM   1805  CD1 PHE A 190       6.554 -30.885  50.751  1.00 18.35           C  
ATOM   1806  CD2 PHE A 190       5.600 -32.470  52.251  1.00 18.00           C  
ATOM   1807  CE1 PHE A 190       5.462 -30.090  50.884  1.00 18.23           C  
ATOM   1808  CE2 PHE A 190       4.498 -31.678  52.402  1.00 23.37           C  
ATOM   1809  CZ  PHE A 190       4.417 -30.481  51.700  1.00 18.52           C  
ATOM   1810  HN  PHE A 190       9.576 -30.833  51.106  1.00  0.00           H  
ATOM   1811  N   GLY A 191      11.303 -32.943  51.729  1.00 25.15           N  
ATOM   1812  CA  GLY A 191      12.453 -33.795  51.480  1.00 26.16           C  
ATOM   1813  C   GLY A 191      12.732 -34.065  50.015  1.00 29.02           C  
ATOM   1814  O   GLY A 191      13.687 -34.767  49.671  1.00 29.43           O  
ATOM   1815  HN  GLY A 191      11.382 -31.934  51.602  1.00  0.00           H  
ATOM   1816  N   GLY A 192      11.908 -33.500  49.134  1.00 27.68           N  
ATOM   1817  CA  GLY A 192      12.084 -33.727  47.712  1.00 28.93           C  
ATOM   1818  C   GLY A 192      13.129 -32.821  47.105  1.00 33.74           C  
ATOM   1819  O   GLY A 192      13.333 -31.713  47.576  1.00 31.40           O  
ATOM   1820  HN  GLY A 192      11.148 -32.904  49.461  1.00  0.00           H  
ATOM   1821  N   ASP A 193      13.784 -33.293  46.051  1.00 22.38           N  
ATOM   1822  CA  ASP A 193      14.749 -32.505  45.315  1.00 25.42           C  
ATOM   1823  C   ASP A 193      14.096 -31.848  44.095  1.00 28.50           C  
ATOM   1824  O   ASP A 193      13.826 -32.520  43.112  1.00 28.19           O  
ATOM   1825  CB  ASP A 193      15.882 -33.444  44.883  1.00 24.31           C  
ATOM   1826  CG  ASP A 193      16.938 -32.760  44.047  1.00 30.32           C  
ATOM   1827  OD1 ASP A 193      16.875 -31.527  43.845  1.00 40.16           O  
ATOM   1828  OD2 ASP A 193      17.847 -33.469  43.575  1.00 40.63           O1-
ATOM   1829  HN  ASP A 193      13.600 -34.249  45.748  1.00  0.00           H  
ATOM   1830  N   PRO A 194      13.886 -30.518  44.122  1.00 29.01           N  
ATOM   1831  CA  PRO A 194      13.240 -29.903  42.951  1.00 23.11           C  
ATOM   1832  C   PRO A 194      14.073 -29.919  41.678  1.00 30.90           C  
ATOM   1833  O   PRO A 194      13.535 -29.594  40.605  1.00 28.22           O  
ATOM   1834  CB  PRO A 194      12.991 -28.458  43.393  1.00 28.69           C  
ATOM   1835  CG  PRO A 194      14.073 -28.203  44.433  1.00 29.59           C  
ATOM   1836  CD  PRO A 194      14.175 -29.530  45.180  1.00 25.65           C  
ATOM   1837  N   THR A 195      15.350 -30.296  41.773  1.00 31.51           N  
ATOM   1838  CA  THR A 195      16.177 -30.398  40.571  1.00 30.57           C  
ATOM   1839  C   THR A 195      16.072 -31.789  39.939  1.00 27.26           C  
ATOM   1840  O   THR A 195      16.641 -32.025  38.902  1.00 25.54           O  
ATOM   1841  CB  THR A 195      17.688 -30.092  40.843  1.00 37.59           C  
ATOM   1842  CG2 THR A 195      17.857 -28.729  41.522  1.00 33.63           C  
ATOM   1843  OG1 THR A 195      18.245 -31.110  41.685  1.00 31.20           O  
ATOM   1844  HN  THR A 195      15.750 -30.513  42.686  1.00  0.00           H  
ATOM   1845  HG1 THR A 195      18.140 -31.955  41.264  1.00  0.00           H  
ATOM   1846  N   SER A 196      15.363 -32.716  40.581  1.00 26.54           N  
ATOM   1847  CA  SER A 196      15.215 -34.054  40.009  1.00 30.75           C  
ATOM   1848  C   SER A 196      13.734 -34.467  39.974  1.00 26.15           C  
ATOM   1849  O   SER A 196      13.285 -35.320  40.755  1.00 24.07           O  
ATOM   1850  CB  SER A 196      16.025 -35.053  40.836  1.00 35.81           C  
ATOM   1851  OG  SER A 196      15.782 -36.375  40.391  1.00 49.97           O  
ATOM   1852  HN  SER A 196      14.922 -32.492  41.473  1.00  0.00           H  
ATOM   1853  HG  SER A 196      16.285 -36.996  40.905  1.00  0.00           H  
ATOM   1854  N   VAL A 197      12.970 -33.809  39.112  1.00 22.26           N  
ATOM   1855  CA  VAL A 197      11.541 -34.069  39.021  1.00 20.76           C  
ATOM   1856  C   VAL A 197      11.288 -34.839  37.726  1.00 20.62           C  
ATOM   1857  O   VAL A 197      11.657 -34.383  36.647  1.00 20.03           O  
ATOM   1858  CB  VAL A 197      10.724 -32.761  39.002  1.00 24.44           C  
ATOM   1859  CG1 VAL A 197       9.236 -33.039  38.679  1.00 21.38           C  
ATOM   1860  CG2 VAL A 197      10.863 -32.013  40.340  1.00 19.77           C  
ATOM   1861  HN  VAL A 197      13.392 -33.108  38.502  1.00  0.00           H  
ATOM   1862  N   THR A 198      10.674 -36.014  37.854  1.00 25.01           N  
ATOM   1863  CA  THR A 198      10.253 -36.833  36.716  1.00 20.23           C  
ATOM   1864  C   THR A 198       8.730 -36.796  36.617  1.00 18.76           C  
ATOM   1865  O   THR A 198       8.029 -37.119  37.595  1.00 18.30           O  
ATOM   1866  CB  THR A 198      10.713 -38.299  36.924  1.00 22.50           C  
ATOM   1867  CG2 THR A 198      10.251 -39.231  35.736  1.00 16.35           C  
ATOM   1868  OG1 THR A 198      12.139 -38.315  36.977  1.00 23.73           O  
ATOM   1869  HN  THR A 198      10.487 -36.362  38.795  1.00  0.00           H  
ATOM   1870  HG1 THR A 198      12.417 -37.754  37.692  1.00  0.00           H  
ATOM   1871  N   LEU A 199       8.215 -36.345  35.478  1.00 19.45           N  
ATOM   1872  CA  LEU A 199       6.766 -36.352  35.263  1.00 22.19           C  
ATOM   1873  C   LEU A 199       6.382 -37.711  34.728  1.00 22.10           C  
ATOM   1874  O   LEU A 199       7.078 -38.256  33.867  1.00 19.20           O  
ATOM   1875  CB  LEU A 199       6.342 -35.331  34.209  1.00 20.85           C  
ATOM   1876  CG  LEU A 199       6.636 -33.859  34.426  1.00 26.38           C  
ATOM   1877  CD1 LEU A 199       6.025 -33.020  33.288  1.00 19.28           C  
ATOM   1878  CD2 LEU A 199       6.100 -33.421  35.761  1.00 28.49           C  
ATOM   1879  HN  LEU A 199       8.833 -35.991  34.748  1.00  0.00           H  
ATOM   1880  N   PHE A 200       5.280 -38.261  35.224  1.00 17.03           N  
ATOM   1881  CA  PHE A 200       4.736 -39.471  34.611  1.00 15.87           C  
ATOM   1882  C   PHE A 200       3.205 -39.404  34.554  1.00 17.30           C  
ATOM   1883  O   PHE A 200       2.568 -38.734  35.367  1.00 14.73           O  
ATOM   1884  CB  PHE A 200       5.323 -40.791  35.172  1.00 13.05           C  
ATOM   1885  CG  PHE A 200       4.851 -41.194  36.569  1.00 17.06           C  
ATOM   1886  CD1 PHE A 200       4.829 -40.299  37.615  1.00 15.18           C  
ATOM   1887  CD2 PHE A 200       4.524 -42.527  36.827  1.00 14.42           C  
ATOM   1888  CE1 PHE A 200       4.422 -40.709  38.907  1.00 15.31           C  
ATOM   1889  CE2 PHE A 200       4.109 -42.947  38.106  1.00 17.42           C  
ATOM   1890  CZ  PHE A 200       4.068 -42.036  39.146  1.00 16.50           C  
ATOM   1891  HN  PHE A 200       4.815 -37.841  36.029  1.00  0.00           H  
ATOM   1892  N   GLY A 201       2.631 -40.045  33.545  1.00 17.02           N  
ATOM   1893  CA  GLY A 201       1.206 -39.907  33.290  1.00 12.44           C  
ATOM   1894  C   GLY A 201       0.782 -40.976  32.313  1.00 15.34           C  
ATOM   1895  O   GLY A 201       1.595 -41.528  31.547  1.00 14.88           O  
ATOM   1896  HN  GLY A 201       3.196 -40.642  32.941  1.00  0.00           H  
ATOM   1897  N   GLU A 202      -0.509 -41.266  32.319  1.00 15.04           N  
ATOM   1898  CA  GLU A 202      -1.023 -42.299  31.444  1.00 11.56           C  
ATOM   1899  C   GLU A 202      -2.153 -41.699  30.622  1.00 15.16           C  
ATOM   1900  O   GLU A 202      -2.883 -40.818  31.109  1.00 13.56           O  
ATOM   1901  CB  GLU A 202      -1.464 -43.526  32.276  1.00 14.60           C  
ATOM   1902  CG  GLU A 202      -1.926 -44.725  31.433  1.00 12.96           C  
ATOM   1903  CD  GLU A 202      -3.411 -44.704  31.137  1.00 15.31           C  
ATOM   1904  OE1 GLU A 202      -4.132 -43.823  31.687  1.00 15.84           O  
ATOM   1905  OE2 GLU A 202      -3.840 -45.588  30.349  1.00 21.85           O1-
ATOM   1906  HN  GLU A 202      -1.142 -40.762  32.940  1.00  0.00           H  
ATOM   1907  N   SER A 203      -2.256 -42.135  29.365  1.00 16.72           N  
ATOM   1908  CA  SER A 203      -3.311 -41.669  28.472  1.00 16.11           C  
ATOM   1909  C   SER A 203      -3.296 -40.133  28.297  1.00 15.63           C  
ATOM   1910  O   SER A 203      -2.275 -39.572  27.902  1.00 16.50           O  
ATOM   1911  CB  SER A 203      -4.676 -42.158  28.994  1.00 19.78           C  
ATOM   1912  OG  SER A 203      -5.560 -42.309  27.880  1.00 36.70           O  
ATOM   1913  HN  SER A 203      -1.578 -42.813  29.019  1.00  0.00           H  
ATOM   1914  HG  SER A 203      -6.401 -42.610  28.202  1.00  0.00           H  
ATOM   1915  N   ALA A 204      -4.397 -39.442  28.623  1.00 11.98           N  
ATOM   1916  CA  ALA A 204      -4.394 -37.976  28.563  1.00 14.96           C  
ATOM   1917  C   ALA A 204      -3.314 -37.374  29.492  1.00 15.26           C  
ATOM   1918  O   ALA A 204      -2.794 -36.282  29.237  1.00 15.42           O  
ATOM   1919  CB  ALA A 204      -5.780 -37.408  28.926  1.00 12.52           C  
ATOM   1920  HN  ALA A 204      -5.240 -39.937  28.914  1.00  0.00           H  
ATOM   1921  N   GLY A 205      -3.021 -38.079  30.586  1.00 13.41           N  
ATOM   1922  CA  GLY A 205      -1.912 -37.728  31.474  1.00 14.51           C  
ATOM   1923  C   GLY A 205      -0.570 -37.790  30.741  1.00 14.36           C  
ATOM   1924  O   GLY A 205       0.280 -36.914  30.914  1.00 15.86           O  
ATOM   1925  HN  GLY A 205      -3.592 -38.894  30.812  1.00  0.00           H  
ATOM   1926  N   ALA A 206      -0.376 -38.833  29.940  1.00 14.09           N  
ATOM   1927  CA  ALA A 206       0.814 -38.949  29.080  1.00 15.12           C  
ATOM   1928  C   ALA A 206       0.818 -37.861  27.990  1.00 20.35           C  
ATOM   1929  O   ALA A 206       1.856 -37.256  27.718  1.00 13.78           O  
ATOM   1930  CB  ALA A 206       0.897 -40.331  28.443  1.00 13.49           C  
ATOM   1931  HN  ALA A 206      -1.074 -39.577  29.920  1.00  0.00           H  
ATOM   1932  N   ALA A 207      -0.327 -37.634  27.342  1.00 13.50           N  
ATOM   1933  CA  ALA A 207      -0.428 -36.510  26.392  1.00 18.66           C  
ATOM   1934  C   ALA A 207      -0.047 -35.183  27.077  1.00 17.76           C  
ATOM   1935  O   ALA A 207       0.653 -34.355  26.511  1.00 17.17           O  
ATOM   1936  CB  ALA A 207      -1.842 -36.424  25.776  1.00 12.90           C  
ATOM   1937  HN  ALA A 207      -1.133 -38.238  27.504  1.00  0.00           H  
ATOM   1938  N   SER A 208      -0.483 -35.008  28.319  1.00 15.37           N  
ATOM   1939  CA  SER A 208      -0.163 -33.818  29.088  1.00 14.02           C  
ATOM   1940  C   SER A 208       1.336 -33.725  29.314  1.00 14.95           C  
ATOM   1941  O   SER A 208       1.924 -32.670  29.112  1.00 15.63           O  
ATOM   1942  CB  SER A 208      -0.880 -33.837  30.463  1.00 11.51           C  
ATOM   1943  OG  SER A 208      -2.267 -33.612  30.327  1.00 14.19           O  
ATOM   1944  HN  SER A 208      -1.061 -35.732  28.746  1.00  0.00           H  
ATOM   1945  HG  SER A 208      -2.706 -33.624  31.169  1.00  0.00           H  
ATOM   1946  N   VAL A 209       1.948 -34.821  29.749  1.00 14.81           N  
ATOM   1947  CA  VAL A 209       3.397 -34.841  29.951  1.00 16.45           C  
ATOM   1948  C   VAL A 209       4.117 -34.343  28.674  1.00 20.06           C  
ATOM   1949  O   VAL A 209       4.959 -33.465  28.737  1.00 17.49           O  
ATOM   1950  CB  VAL A 209       3.906 -36.237  30.338  1.00 14.36           C  
ATOM   1951  CG1 VAL A 209       5.461 -36.267  30.297  1.00 15.97           C  
ATOM   1952  CG2 VAL A 209       3.406 -36.609  31.757  1.00 11.80           C  
ATOM   1953  HN  VAL A 209       1.401 -35.659  29.945  1.00  0.00           H  
ATOM   1954  N   GLY A 210       3.735 -34.887  27.524  1.00 17.33           N  
ATOM   1955  CA  GLY A 210       4.271 -34.467  26.237  1.00 15.65           C  
ATOM   1956  C   GLY A 210       4.081 -32.993  25.950  1.00 17.17           C  
ATOM   1957  O   GLY A 210       4.966 -32.326  25.408  1.00 19.36           O  
ATOM   1958  HN  GLY A 210       3.037 -35.630  27.543  1.00  0.00           H  
ATOM   1959  N   MET A 211       2.916 -32.470  26.288  1.00 14.83           N  
ATOM   1960  CA  MET A 211       2.676 -31.048  26.084  1.00 16.33           C  
ATOM   1961  C   MET A 211       3.573 -30.164  26.954  1.00 20.01           C  
ATOM   1962  O   MET A 211       4.047 -29.119  26.487  1.00 17.69           O  
ATOM   1963  CB  MET A 211       1.192 -30.718  26.267  1.00 18.87           C  
ATOM   1964  CG  MET A 211       0.384 -31.267  25.015  1.00 21.94           C  
ATOM   1965  SD  MET A 211      -1.356 -31.153  25.338  1.00 29.68           S  
ATOM   1966  CE  MET A 211      -1.993 -32.416  24.177  1.00 16.27           C  
ATOM   1967  HN  MET A 211       2.187 -33.060  26.690  1.00  0.00           H  
ATOM   1968  N   HIS A 212       3.822 -30.576  28.195  1.00 15.06           N  
ATOM   1969  CA  HIS A 212       4.742 -29.814  29.035  1.00 17.50           C  
ATOM   1970  C   HIS A 212       6.170 -29.850  28.468  1.00 19.24           C  
ATOM   1971  O   HIS A 212       6.918 -28.871  28.548  1.00 19.28           O  
ATOM   1972  CB  HIS A 212       4.715 -30.317  30.486  1.00 18.64           C  
ATOM   1973  CG  HIS A 212       3.421 -30.049  31.193  1.00 17.71           C  
ATOM   1974  CD2 HIS A 212       2.474 -30.895  31.673  1.00 15.27           C  
ATOM   1975  ND1 HIS A 212       2.969 -28.773  31.463  1.00 15.99           N  
ATOM   1976  CE1 HIS A 212       1.803 -28.841  32.086  1.00 16.73           C  
ATOM   1977  NE2 HIS A 212       1.476 -30.118  32.221  1.00 16.29           N  
ATOM   1978  HN  HIS A 212       3.374 -31.418  28.557  1.00  0.00           H  
ATOM   1979  HD1 HIS A 212       3.458 -27.911  31.220  1.00  0.00           H  
ATOM   1980  HE2 HIS A 212       0.624 -30.469  32.659  1.00  0.00           H  
ATOM   1981  N   LEU A 213       6.539 -30.988  27.890  1.00 14.76           N  
ATOM   1982  CA  LEU A 213       7.830 -31.129  27.227  1.00 22.24           C  
ATOM   1983  C   LEU A 213       7.977 -30.135  26.104  1.00 27.38           C  
ATOM   1984  O   LEU A 213       9.078 -29.655  25.851  1.00 23.06           O  
ATOM   1985  CB  LEU A 213       7.993 -32.508  26.607  1.00 21.16           C  
ATOM   1986  CG  LEU A 213       8.540 -33.627  27.464  1.00 31.75           C  
ATOM   1987  CD1 LEU A 213       8.520 -34.911  26.646  1.00 30.18           C  
ATOM   1988  CD2 LEU A 213       9.963 -33.285  27.926  1.00 32.42           C  
ATOM   1989  HN  LEU A 213       5.902 -31.784  27.911  1.00  0.00           H  
ATOM   1990  N   LEU A 214       6.861 -29.818  25.443  1.00 20.55           N  
ATOM   1991  CA  LEU A 214       6.905 -29.067  24.186  1.00 22.24           C  
ATOM   1992  C   LEU A 214       6.555 -27.600  24.401  1.00 19.73           C  
ATOM   1993  O   LEU A 214       6.436 -26.833  23.446  1.00 26.13           O  
ATOM   1994  CB  LEU A 214       5.949 -29.693  23.172  1.00 16.74           C  
ATOM   1995  CG  LEU A 214       6.236 -31.125  22.709  1.00 18.94           C  
ATOM   1996  CD1 LEU A 214       5.156 -31.619  21.734  1.00 18.55           C  
ATOM   1997  CD2 LEU A 214       7.616 -31.250  22.050  1.00 24.54           C  
ATOM   1998  HN  LEU A 214       5.958 -30.105  25.821  1.00  0.00           H  
ATOM   1999  N   SER A 215       6.359 -27.223  25.662  1.00 19.40           N  
ATOM   2000  CA  SER A 215       6.006 -25.844  26.019  1.00 20.67           C  
ATOM   2001  C   SER A 215       7.111 -25.269  26.907  1.00 23.98           C  
ATOM   2002  O   SER A 215       7.262 -25.673  28.076  1.00 22.63           O  
ATOM   2003  CB  SER A 215       4.645 -25.812  26.731  1.00 23.14           C  
ATOM   2004  OG  SER A 215       4.189 -24.488  26.943  1.00 23.19           O  
ATOM   2005  HN  SER A 215       6.457 -27.915  26.405  1.00  0.00           H  
ATOM   2006  HG  SER A 215       3.347 -24.468  27.383  1.00  0.00           H  
ATOM   2007  N   PRO A 216       7.908 -24.331  26.362  1.00 26.45           N  
ATOM   2008  CA  PRO A 216       9.079 -23.834  27.115  1.00 29.00           C  
ATOM   2009  C   PRO A 216       8.818 -23.414  28.559  1.00 22.19           C  
ATOM   2010  O   PRO A 216       9.612 -23.777  29.433  1.00 26.39           O  
ATOM   2011  CB  PRO A 216       9.602 -22.669  26.253  1.00 28.18           C  
ATOM   2012  CG  PRO A 216       9.221 -23.091  24.841  1.00 29.23           C  
ATOM   2013  CD  PRO A 216       7.827 -23.738  25.013  1.00 26.22           C  
ATOM   2014  N   PRO A 217       7.710 -22.709  28.841  1.00 23.99           N  
ATOM   2015  CA  PRO A 217       7.574 -22.354  30.261  1.00 19.57           C  
ATOM   2016  C   PRO A 217       7.327 -23.555  31.215  1.00 29.61           C  
ATOM   2017  O   PRO A 217       7.532 -23.415  32.421  1.00 24.97           O  
ATOM   2018  CB  PRO A 217       6.359 -21.427  30.282  1.00 29.78           C  
ATOM   2019  CG  PRO A 217       6.185 -20.964  28.860  1.00 25.24           C  
ATOM   2020  CD  PRO A 217       6.660 -22.103  28.014  1.00 22.31           C  
ATOM   2021  N   SER A 218       6.893 -24.702  30.692  1.00 23.18           N  
ATOM   2022  CA  SER A 218       6.752 -25.918  31.524  1.00 23.86           C  
ATOM   2023  C   SER A 218       8.070 -26.676  31.606  1.00 27.42           C  
ATOM   2024  O   SER A 218       8.376 -27.319  32.607  1.00 24.60           O  
ATOM   2025  CB  SER A 218       5.684 -26.871  30.942  1.00 20.28           C  
ATOM   2026  OG  SER A 218       4.381 -26.361  31.180  1.00 20.73           O  
ATOM   2027  HN  SER A 218       6.654 -24.742  29.701  1.00  0.00           H  
ATOM   2028  HG  SER A 218       3.724 -26.947  30.822  1.00  0.00           H  
ATOM   2029  N   ARG A 219       8.838 -26.605  30.529  1.00 21.80           N  
ATOM   2030  CA  ARG A 219       9.997 -27.455  30.356  1.00 24.22           C  
ATOM   2031  C   ARG A 219      11.044 -27.191  31.452  1.00 32.23           C  
ATOM   2032  O   ARG A 219      11.784 -28.080  31.864  1.00 26.71           O  
ATOM   2033  CB  ARG A 219      10.556 -27.277  28.933  1.00 33.04           C  
ATOM   2034  CG  ARG A 219      11.736 -28.151  28.601  1.00 38.23           C  
ATOM   2035  CD  ARG A 219      11.382 -29.620  28.669  1.00 30.98           C  
ATOM   2036  NE  ARG A 219      12.570 -30.470  28.560  1.00 31.05           N  
ATOM   2037  CZ  ARG A 219      13.215 -31.007  29.593  1.00 40.64           C  
ATOM   2038  NH1 ARG A 219      12.809 -30.783  30.838  1.00 32.01           N1+
ATOM   2039  NH2 ARG A 219      14.281 -31.767  29.379  1.00 40.34           N  
ATOM   2040  HN  ARG A 219       8.606 -25.931  29.800  1.00  0.00           H  
ATOM   2041  HE  ARG A 219      12.929 -30.664  27.625  1.00  0.00           H  
ATOM   2042 1HH1 ARG A 219      11.989 -30.199  31.003  1.00  0.00           H  
ATOM   2043 2HH1 ARG A 219      13.303 -31.195  31.630  1.00  0.00           H  
ATOM   2044 1HH2 ARG A 219      14.593 -31.939  28.423  1.00  0.00           H  
ATOM   2045 2HH2 ARG A 219      14.775 -32.179  30.171  1.00  0.00           H  
ATOM   2046  N   GLY A 220      11.061 -25.979  31.975  1.00 26.94           N  
ATOM   2047  CA  GLY A 220      11.978 -25.677  33.041  1.00 28.41           C  
ATOM   2048  C   GLY A 220      11.555 -26.185  34.398  1.00 39.48           C  
ATOM   2049  O   GLY A 220      12.262 -25.966  35.371  1.00 36.04           O  
ATOM   2050  HN  GLY A 220      10.427 -25.261  31.625  1.00  0.00           H  
ATOM   2051  N   LEU A 221      10.419 -26.876  34.476  1.00 28.41           N  
ATOM   2052  CA  LEU A 221       9.886 -27.287  35.774  1.00 20.91           C  
ATOM   2053  C   LEU A 221      10.105 -28.764  36.108  1.00 19.65           C  
ATOM   2054  O   LEU A 221       9.636 -29.259  37.144  1.00 26.07           O  
ATOM   2055  CB  LEU A 221       8.401 -26.930  35.879  1.00 22.85           C  
ATOM   2056  CG  LEU A 221       7.993 -25.481  35.575  1.00 26.13           C  
ATOM   2057  CD1 LEU A 221       6.451 -25.366  35.581  1.00 22.46           C  
ATOM   2058  CD2 LEU A 221       8.602 -24.491  36.562  1.00 25.66           C  
ATOM   2059  HN  LEU A 221       9.916 -27.121  33.623  1.00  0.00           H  
ATOM   2060  N   PHE A 222      10.797 -29.474  35.231  1.00 19.89           N  
ATOM   2061  CA  PHE A 222      11.042 -30.888  35.456  1.00 23.41           C  
ATOM   2062  C   PHE A 222      12.204 -31.324  34.604  1.00 22.82           C  
ATOM   2063  O   PHE A 222      12.646 -30.608  33.716  1.00 22.84           O  
ATOM   2064  CB  PHE A 222       9.801 -31.756  35.129  1.00 22.44           C  
ATOM   2065  CG  PHE A 222       9.407 -31.727  33.676  1.00 19.75           C  
ATOM   2066  CD1 PHE A 222       8.700 -30.644  33.158  1.00 22.68           C  
ATOM   2067  CD2 PHE A 222       9.730 -32.777  32.834  1.00 23.36           C  
ATOM   2068  CE1 PHE A 222       8.315 -30.621  31.807  1.00 19.52           C  
ATOM   2069  CE2 PHE A 222       9.353 -32.760  31.475  1.00 25.65           C  
ATOM   2070  CZ  PHE A 222       8.649 -31.672  30.966  1.00 22.13           C  
ATOM   2071  HN  PHE A 222      11.161 -29.025  34.391  1.00  0.00           H  
ATOM   2072  N   HIS A 223      12.662 -32.534  34.859  1.00 20.95           N  
ATOM   2073  CA  HIS A 223      13.905 -33.013  34.305  1.00 26.94           C  
ATOM   2074  C   HIS A 223      13.681 -34.174  33.357  1.00 24.89           C  
ATOM   2075  O   HIS A 223      14.251 -34.193  32.283  1.00 28.04           O  
ATOM   2076  CB  HIS A 223      14.828 -33.443  35.469  1.00 27.45           C  
ATOM   2077  CG  HIS A 223      16.194 -33.882  35.041  1.00 41.13           C  
ATOM   2078  CD2 HIS A 223      17.106 -34.676  35.655  1.00 59.08           C  
ATOM   2079  ND1 HIS A 223      16.769 -33.493  33.848  1.00 63.18           N  
ATOM   2080  CE1 HIS A 223      17.973 -34.030  33.744  1.00 57.15           C  
ATOM   2081  NE2 HIS A 223      18.204 -34.747  34.830  1.00 55.68           N  
ATOM   2082  HN  HIS A 223      12.121 -33.150  35.466  1.00  0.00           H  
ATOM   2083  HD1 HIS A 223      16.333 -32.886  33.154  1.00  0.00           H  
ATOM   2084  HE2 HIS A 223      19.059 -35.269  35.025  1.00  0.00           H  
ATOM   2085  N   ARG A 224      12.886 -35.163  33.767  1.00 20.82           N  
ATOM   2086  CA  ARG A 224      12.653 -36.352  32.928  1.00 21.77           C  
ATOM   2087  C   ARG A 224      11.153 -36.620  32.727  1.00 17.46           C  
ATOM   2088  O   ARG A 224      10.330 -36.048  33.428  1.00 18.14           O  
ATOM   2089  CB  ARG A 224      13.308 -37.592  33.551  1.00 22.69           C  
ATOM   2090  CG  ARG A 224      14.785 -37.478  33.698  1.00 31.85           C  
ATOM   2091  CD  ARG A 224      15.399 -38.811  34.018  1.00 33.38           C  
ATOM   2092  NE  ARG A 224      15.999 -38.767  35.333  1.00 41.52           N  
ATOM   2093  CZ  ARG A 224      17.263 -38.436  35.553  1.00 47.79           C  
ATOM   2094  NH1 ARG A 224      18.061 -38.134  34.534  1.00 49.45           N1+
ATOM   2095  NH2 ARG A 224      17.726 -38.419  36.791  1.00 41.22           N  
ATOM   2096  HN  ARG A 224      12.431 -35.095  34.677  1.00  0.00           H  
ATOM   2097  HE  ARG A 224      15.417 -39.004  36.136  1.00  0.00           H  
ATOM   2098 1HH1 ARG A 224      19.034 -37.879  34.703  1.00  0.00           H  
ATOM   2099 2HH1 ARG A 224      17.704 -38.147  33.579  1.00  0.00           H  
ATOM   2100 1HH2 ARG A 224      18.699 -38.164  36.960  1.00  0.00           H  
ATOM   2101 2HH2 ARG A 224      17.114 -38.651  37.573  1.00  0.00           H  
ATOM   2102  N   ALA A 225      10.807 -37.484  31.774  1.00 17.56           N  
ATOM   2103  CA  ALA A 225       9.399 -37.708  31.452  1.00 20.09           C  
ATOM   2104  C   ALA A 225       9.087 -39.178  31.168  1.00 19.27           C  
ATOM   2105  O   ALA A 225       9.869 -39.890  30.528  1.00 16.55           O  
ATOM   2106  CB  ALA A 225       8.995 -36.851  30.243  1.00 18.76           C  
ATOM   2107  HN  ALA A 225      11.530 -37.993  31.265  1.00  0.00           H  
ATOM   2108  N   VAL A 226       7.907 -39.608  31.595  1.00 16.52           N  
ATOM   2109  CA  VAL A 226       7.420 -40.950  31.292  1.00 11.64           C  
ATOM   2110  C   VAL A 226       6.041 -40.819  30.638  1.00 20.71           C  
ATOM   2111  O   VAL A 226       5.169 -40.158  31.192  1.00 13.78           O  
ATOM   2112  CB  VAL A 226       7.300 -41.794  32.568  1.00 15.13           C  
ATOM   2113  CG1 VAL A 226       6.848 -43.215  32.215  1.00 11.76           C  
ATOM   2114  CG2 VAL A 226       8.630 -41.844  33.303  1.00 12.97           C  
ATOM   2115  HN  VAL A 226       7.323 -38.983  32.151  1.00  0.00           H  
ATOM   2116  N   LEU A 227       5.852 -41.404  29.453  1.00 13.33           N  
ATOM   2117  CA  LEU A 227       4.551 -41.311  28.766  1.00 15.09           C  
ATOM   2118  C   LEU A 227       3.993 -42.714  28.593  1.00 18.30           C  
ATOM   2119  O   LEU A 227       4.495 -43.479  27.774  1.00 16.52           O  
ATOM   2120  CB  LEU A 227       4.683 -40.646  27.379  1.00 14.62           C  
ATOM   2121  CG  LEU A 227       5.010 -39.143  27.397  1.00 20.20           C  
ATOM   2122  CD1 LEU A 227       6.510 -38.935  27.577  1.00 15.97           C  
ATOM   2123  CD2 LEU A 227       4.523 -38.471  26.088  1.00 17.75           C  
ATOM   2124  HN  LEU A 227       6.616 -41.921  29.018  1.00  0.00           H  
ATOM   2125  N   GLN A 228       2.967 -43.051  29.369  1.00 14.41           N  
ATOM   2126  CA  GLN A 228       2.373 -44.398  29.339  1.00 12.32           C  
ATOM   2127  C   GLN A 228       1.094 -44.368  28.499  1.00 14.93           C  
ATOM   2128  O   GLN A 228       0.144 -43.648  28.858  1.00 14.34           O  
ATOM   2129  CB  GLN A 228       2.021 -44.827  30.785  1.00 11.44           C  
ATOM   2130  CG  GLN A 228       3.243 -44.826  31.688  1.00 14.27           C  
ATOM   2131  CD  GLN A 228       2.909 -45.084  33.150  1.00 19.36           C  
ATOM   2132  NE2 GLN A 228       1.775 -45.746  33.409  1.00 18.10           N  
ATOM   2133  OE1 GLN A 228       3.673 -44.702  34.034  1.00 16.27           O  
ATOM   2134  HN  GLN A 228       2.579 -42.354  30.005  1.00  0.00           H  
ATOM   2135 1HE2 GLN A 228       1.141 -46.063  32.675  1.00  0.00           H  
ATOM   2136 2HE2 GLN A 228       1.551 -45.919  34.389  1.00  0.00           H  
ATOM   2137  N   SER A 229       1.069 -45.117  27.387  1.00 16.16           N  
ATOM   2138  CA  SER A 229      -0.126 -45.214  26.523  1.00 14.22           C  
ATOM   2139  C   SER A 229      -0.735 -43.875  26.130  1.00 13.53           C  
ATOM   2140  O   SER A 229      -1.961 -43.704  26.177  1.00 15.51           O  
ATOM   2141  CB  SER A 229      -1.244 -46.054  27.195  1.00 13.01           C  
ATOM   2142  OG  SER A 229      -0.793 -47.366  27.503  1.00 16.50           O  
ATOM   2143  HN  SER A 229       1.906 -45.639  27.128  1.00  0.00           H  
ATOM   2144  HG  SER A 229      -1.478 -47.880  27.914  1.00  0.00           H  
ATOM   2145  N   GLY A 230       0.087 -42.923  25.714  1.00 12.76           N  
ATOM   2146  CA  GLY A 230      -0.479 -41.675  25.254  1.00 15.70           C  
ATOM   2147  C   GLY A 230       0.623 -40.765  24.767  1.00 19.76           C  
ATOM   2148  O   GLY A 230       1.781 -40.984  25.101  1.00 15.17           O  
ATOM   2149  HN  GLY A 230       1.097 -43.067  25.718  1.00  0.00           H  
ATOM   2150  N   ALA A 231       0.267 -39.783  23.946  1.00 13.61           N  
ATOM   2151  CA  ALA A 231       1.259 -38.888  23.352  1.00 18.28           C  
ATOM   2152  C   ALA A 231       0.579 -37.578  22.946  1.00 15.08           C  
ATOM   2153  O   ALA A 231      -0.610 -37.565  22.632  1.00 19.26           O  
ATOM   2154  CB  ALA A 231       1.934 -39.561  22.156  1.00 16.27           C  
ATOM   2155  HN  ALA A 231      -0.720 -39.651  23.725  1.00  0.00           H  
ATOM   2156  N   PRO A 232       1.326 -36.470  22.963  1.00 18.61           N  
ATOM   2157  CA  PRO A 232       0.690 -35.182  22.681  1.00 17.75           C  
ATOM   2158  C   PRO A 232       0.253 -35.071  21.219  1.00 17.04           C  
ATOM   2159  O   PRO A 232      -0.689 -34.312  20.906  1.00 16.72           O  
ATOM   2160  CB  PRO A 232       1.786 -34.160  23.056  1.00 18.36           C  
ATOM   2161  CG  PRO A 232       3.090 -34.916  22.867  1.00 13.28           C  
ATOM   2162  CD  PRO A 232       2.780 -36.351  23.224  1.00 18.62           C  
ATOM   2163  N   ASN A 233       0.917 -35.836  20.341  1.00 15.44           N  
ATOM   2164  CA  ASN A 233       0.560 -35.936  18.935  1.00 16.74           C  
ATOM   2165  C   ASN A 233      -0.593 -36.940  18.646  1.00 17.71           C  
ATOM   2166  O   ASN A 233      -0.981 -37.127  17.492  1.00 17.04           O  
ATOM   2167  CB  ASN A 233       1.809 -36.268  18.070  1.00 15.60           C  
ATOM   2168  CG  ASN A 233       2.626 -37.423  18.642  1.00 17.23           C  
ATOM   2169  ND2 ASN A 233       2.939 -38.410  17.818  1.00 14.98           N  
ATOM   2170  OD1 ASN A 233       2.964 -37.420  19.821  1.00 17.20           O  
ATOM   2171  HN  ASN A 233       1.714 -36.376  20.677  1.00  0.00           H  
ATOM   2172 1HD2 ASN A 233       2.658 -38.412  16.837  1.00  0.00           H  
ATOM   2173 2HD2 ASN A 233       3.485 -39.182  18.200  1.00  0.00           H  
ATOM   2174  N   GLY A 234      -1.163 -37.580  19.663  1.00 16.21           N  
ATOM   2175  CA  GLY A 234      -2.372 -38.394  19.418  1.00 24.09           C  
ATOM   2176  C   GLY A 234      -3.498 -37.611  18.708  1.00 31.44           C  
ATOM   2177  O   GLY A 234      -3.670 -36.421  18.984  1.00 34.68           O  
ATOM   2178  HN  GLY A 234      -0.770 -37.510  20.602  1.00  0.00           H  
ATOM   2179  N   PRO A 235      -4.242 -38.246  17.766  1.00 22.99           N  
ATOM   2180  CA  PRO A 235      -5.279 -37.516  17.005  1.00 17.78           C  
ATOM   2181  C   PRO A 235      -6.462 -37.011  17.883  1.00 19.27           C  
ATOM   2182  O   PRO A 235      -7.257 -36.192  17.429  1.00 22.70           O  
ATOM   2183  CB  PRO A 235      -5.779 -38.547  15.991  1.00 18.17           C  
ATOM   2184  CG  PRO A 235      -5.465 -39.898  16.612  1.00 18.79           C  
ATOM   2185  CD  PRO A 235      -4.146 -39.657  17.350  1.00 17.33           C  
ATOM   2186  N   TRP A 236      -6.562 -37.484  19.119  1.00 15.90           N  
ATOM   2187  CA  TRP A 236      -7.627 -37.064  20.028  1.00 18.75           C  
ATOM   2188  C   TRP A 236      -7.120 -36.000  21.005  1.00 20.84           C  
ATOM   2189  O   TRP A 236      -7.904 -35.442  21.771  1.00 12.99           O  
ATOM   2190  CB  TRP A 236      -8.058 -38.268  20.887  1.00 12.97           C  
ATOM   2191  CG  TRP A 236      -6.850 -39.012  21.443  1.00 18.09           C  
ATOM   2192  CD1 TRP A 236      -6.127 -39.982  20.798  1.00 16.13           C  
ATOM   2193  CD2 TRP A 236      -6.213 -38.824  22.720  1.00 13.82           C  
ATOM   2194  CE2 TRP A 236      -5.122 -39.729  22.780  1.00 13.92           C  
ATOM   2195  CE3 TRP A 236      -6.460 -37.984  23.824  1.00 14.68           C  
ATOM   2196  NE1 TRP A 236      -5.093 -40.421  21.598  1.00 17.39           N  
ATOM   2197  CZ2 TRP A 236      -4.287 -39.831  23.898  1.00 18.10           C  
ATOM   2198  CZ3 TRP A 236      -5.630 -38.095  24.954  1.00 15.76           C  
ATOM   2199  CH2 TRP A 236      -4.556 -39.010  24.977  1.00 16.87           C  
ATOM   2200  HN  TRP A 236      -5.874 -38.162  19.445  1.00  0.00           H  
ATOM   2201  HE1 TRP A 236      -4.417 -41.143  21.350  1.00  0.00           H  
ATOM   2202  N   ALA A 237      -5.806 -35.779  21.041  1.00 16.54           N  
ATOM   2203  CA  ALA A 237      -5.200 -35.053  22.184  1.00 17.80           C  
ATOM   2204  C   ALA A 237      -5.223 -33.530  22.023  1.00 14.26           C  
ATOM   2205  O   ALA A 237      -5.035 -32.790  22.988  1.00 14.49           O  
ATOM   2206  CB  ALA A 237      -3.764 -35.540  22.440  1.00 14.83           C  
ATOM   2207  HN  ALA A 237      -5.214 -36.111  20.279  1.00  0.00           H  
ATOM   2208  N   THR A 238      -5.443 -33.062  20.798  1.00 13.18           N  
ATOM   2209  CA  THR A 238      -5.561 -31.627  20.555  1.00 17.30           C  
ATOM   2210  C   THR A 238      -6.666 -31.372  19.536  1.00 16.36           C  
ATOM   2211  O   THR A 238      -7.078 -32.279  18.817  1.00 16.15           O  
ATOM   2212  CB  THR A 238      -4.242 -30.980  19.990  1.00 24.30           C  
ATOM   2213  CG2 THR A 238      -3.054 -31.133  20.961  1.00 21.79           C  
ATOM   2214  OG1 THR A 238      -3.890 -31.609  18.757  1.00 21.06           O  
ATOM   2215  HN  THR A 238      -5.530 -33.714  20.018  1.00  0.00           H  
ATOM   2216  HG1 THR A 238      -3.094 -31.219  18.416  1.00  0.00           H  
ATOM   2217  N   VAL A 239      -7.118 -30.123  19.475  1.00 15.17           N  
ATOM   2218  CA  VAL A 239      -8.141 -29.698  18.530  1.00 22.42           C  
ATOM   2219  C   VAL A 239      -7.678 -28.345  17.967  1.00 23.68           C  
ATOM   2220  O   VAL A 239      -6.987 -27.587  18.650  1.00 19.13           O  
ATOM   2221  CB  VAL A 239      -9.531 -29.589  19.253  1.00 21.51           C  
ATOM   2222  CG1 VAL A 239      -9.505 -28.509  20.361  1.00 16.24           C  
ATOM   2223  CG2 VAL A 239     -10.640 -29.334  18.275  1.00 30.41           C  
ATOM   2224  HN  VAL A 239      -6.731 -29.432  20.118  1.00  0.00           H  
ATOM   2225  N   GLY A 240      -7.990 -28.053  16.708  1.00 24.71           N  
ATOM   2226  CA  GLY A 240      -7.608 -26.765  16.153  1.00 22.99           C  
ATOM   2227  C   GLY A 240      -8.532 -25.674  16.679  1.00 27.51           C  
ATOM   2228  O   GLY A 240      -9.598 -25.969  17.218  1.00 22.54           O  
ATOM   2229  HN  GLY A 240      -8.495 -28.729  16.135  1.00  0.00           H  
ATOM   2230  N   MET A 241      -8.118 -24.420  16.517  1.00 20.57           N  
ATOM   2231  CA  MET A 241      -8.871 -23.255  16.980  1.00 24.77           C  
ATOM   2232  C   MET A 241     -10.317 -23.170  16.476  1.00 26.87           C  
ATOM   2233  O   MET A 241     -11.240 -22.901  17.251  1.00 25.22           O  
ATOM   2234  CB  MET A 241      -8.131 -21.980  16.583  1.00 24.87           C  
ATOM   2235  CG  MET A 241      -6.973 -21.639  17.501  1.00 28.93           C  
ATOM   2236  SD  MET A 241      -6.034 -20.159  17.001  1.00 38.97           S  
ATOM   2237  CE  MET A 241      -7.260 -18.855  17.044  1.00 68.10           C  
ATOM   2238  HN  MET A 241      -7.228 -24.263  16.045  1.00  0.00           H  
ATOM   2239  N   GLY A 242     -10.499 -23.384  15.179  1.00 25.07           N  
ATOM   2240  CA  GLY A 242     -11.809 -23.293  14.557  1.00 24.80           C  
ATOM   2241  C   GLY A 242     -12.804 -24.284  15.138  1.00 29.88           C  
ATOM   2242  O   GLY A 242     -13.941 -23.928  15.423  1.00 23.41           O  
ATOM   2243  HN  GLY A 242      -9.693 -23.620  14.600  1.00  0.00           H  
ATOM   2244  N   GLU A 243     -12.370 -25.529  15.317  1.00 22.89           N  
ATOM   2245  CA  GLU A 243     -13.231 -26.570  15.843  1.00 23.37           C  
ATOM   2246  C   GLU A 243     -13.488 -26.384  17.357  1.00 23.53           C  
ATOM   2247  O   GLU A 243     -14.584 -26.674  17.849  1.00 21.81           O  
ATOM   2248  CB  GLU A 243     -12.653 -27.963  15.515  1.00 22.89           C  
ATOM   2249  CG  GLU A 243     -13.356 -29.148  16.165  1.00 22.13           C  
ATOM   2250  CD  GLU A 243     -14.747 -29.409  15.628  1.00 28.31           C  
ATOM   2251  OE1 GLU A 243     -15.176 -28.689  14.702  1.00 26.54           O  
ATOM   2252  OE2 GLU A 243     -15.414 -30.345  16.137  1.00 24.07           O1-
ATOM   2253  HN  GLU A 243     -11.405 -25.757  15.078  1.00  0.00           H  
ATOM   2254  N   ALA A 244     -12.502 -25.870  18.081  1.00 18.22           N  
ATOM   2255  CA  ALA A 244     -12.707 -25.595  19.518  1.00 20.72           C  
ATOM   2256  C   ALA A 244     -13.774 -24.501  19.673  1.00 24.48           C  
ATOM   2257  O   ALA A 244     -14.656 -24.615  20.513  1.00 23.66           O  
ATOM   2258  CB  ALA A 244     -11.410 -25.159  20.185  1.00 16.77           C  
ATOM   2259  HN  ALA A 244     -11.603 -25.665  17.646  1.00  0.00           H  
ATOM   2260  N   ARG A 245     -13.684 -23.447  18.857  1.00 22.65           N  
ATOM   2261  CA  ARG A 245     -14.696 -22.384  18.857  1.00 19.92           C  
ATOM   2262  C   ARG A 245     -16.061 -22.967  18.503  1.00 23.63           C  
ATOM   2263  O   ARG A 245     -17.048 -22.691  19.185  1.00 23.33           O  
ATOM   2264  CB  ARG A 245     -14.327 -21.247  17.887  1.00 26.59           C  
ATOM   2265  CG  ARG A 245     -15.431 -20.163  17.688  1.00 27.16           C  
ATOM   2266  CD  ARG A 245     -14.879 -18.902  16.971  1.00 23.25           C  
ATOM   2267  NE  ARG A 245     -13.904 -18.206  17.812  1.00 28.75           N  
ATOM   2268  CZ  ARG A 245     -14.236 -17.339  18.762  1.00 30.88           C  
ATOM   2269  NH1 ARG A 245     -15.516 -17.056  18.966  1.00 29.43           N1+
ATOM   2270  NH2 ARG A 245     -13.295 -16.756  19.502  1.00 31.10           N  
ATOM   2271  HN  ARG A 245     -12.892 -23.379  18.218  1.00  0.00           H  
ATOM   2272  HE  ARG A 245     -12.914 -18.398  17.660  1.00  0.00           H  
ATOM   2273 1HH1 ARG A 245     -15.771 -16.390  19.695  1.00  0.00           H  
ATOM   2274 2HH1 ARG A 245     -16.237 -17.503  18.399  1.00  0.00           H  
ATOM   2275 1HH2 ARG A 245     -13.550 -16.090  20.231  1.00  0.00           H  
ATOM   2276 2HH2 ARG A 245     -12.311 -16.974  19.345  1.00  0.00           H  
ATOM   2277  N   ARG A 246     -16.114 -23.801  17.466  1.00 21.47           N  
ATOM   2278  CA  ARG A 246     -17.368 -24.439  17.109  1.00 24.67           C  
ATOM   2279  C   ARG A 246     -17.983 -25.244  18.268  1.00 29.73           C  
ATOM   2280  O   ARG A 246     -19.190 -25.182  18.509  1.00 20.96           O  
ATOM   2281  CB  ARG A 246     -17.224 -25.334  15.886  1.00 23.38           C  
ATOM   2282  CG  ARG A 246     -18.563 -25.764  15.332  1.00 27.45           C  
ATOM   2283  CD  ARG A 246     -18.478 -26.991  14.433  1.00 30.65           C  
ATOM   2284  NE  ARG A 246     -18.038 -28.210  15.115  1.00 24.52           N  
ATOM   2285  CZ  ARG A 246     -18.795 -28.940  15.926  1.00 31.63           C  
ATOM   2286  NH1 ARG A 246     -20.039 -28.557  16.202  1.00 27.77           N1+
ATOM   2287  NH2 ARG A 246     -18.302 -30.047  16.475  1.00 20.84           N  
ATOM   2288  HN  ARG A 246     -15.272 -23.992  16.922  1.00  0.00           H  
ATOM   2289  HE  ARG A 246     -17.080 -28.521  14.955  1.00  0.00           H  
ATOM   2290 1HH1 ARG A 246     -20.620 -29.118  16.825  1.00  0.00           H  
ATOM   2291 2HH1 ARG A 246     -20.417 -27.708  15.781  1.00  0.00           H  
ATOM   2292 1HH2 ARG A 246     -18.883 -30.608  17.098  1.00  0.00           H  
ATOM   2293 2HH2 ARG A 246     -17.348 -30.341  16.263  1.00  0.00           H  
ATOM   2294  N   ARG A 247     -17.162 -26.021  18.960  1.00 21.53           N  
ATOM   2295  CA  ARG A 247     -17.665 -26.860  20.053  1.00 22.29           C  
ATOM   2296  C   ARG A 247     -18.143 -26.030  21.250  1.00 20.15           C  
ATOM   2297  O   ARG A 247     -19.185 -26.329  21.846  1.00 19.82           O  
ATOM   2298  CB  ARG A 247     -16.600 -27.878  20.479  1.00 22.20           C  
ATOM   2299  CG  ARG A 247     -16.319 -28.945  19.388  1.00 17.08           C  
ATOM   2300  CD  ARG A 247     -15.142 -29.865  19.795  1.00 21.52           C  
ATOM   2301  NE  ARG A 247     -14.778 -30.789  18.721  1.00 17.70           N  
ATOM   2302  CZ  ARG A 247     -13.887 -31.764  18.848  1.00 22.11           C  
ATOM   2303  NH1 ARG A 247     -13.281 -31.967  20.031  1.00 16.05           N1+
ATOM   2304  NH2 ARG A 247     -13.626 -32.556  17.800  1.00 16.70           N  
ATOM   2305  HN  ARG A 247     -16.168 -26.036  18.730  1.00  0.00           H  
ATOM   2306  HE  ARG A 247     -15.238 -30.677  17.818  1.00  0.00           H  
ATOM   2307 1HH1 ARG A 247     -12.596 -32.716  20.129  1.00  0.00           H  
ATOM   2308 2HH1 ARG A 247     -13.480 -31.364  20.829  1.00  0.00           H  
ATOM   2309 1HH2 ARG A 247     -12.941 -33.305  17.898  1.00  0.00           H  
ATOM   2310 2HH2 ARG A 247     -14.086 -32.402  16.903  1.00  0.00           H  
ATOM   2311  N   ALA A 248     -17.379 -25.001  21.602  1.00 21.06           N  
ATOM   2312  CA  ALA A 248     -17.724 -24.115  22.714  1.00 18.23           C  
ATOM   2313  C   ALA A 248     -19.046 -23.406  22.432  1.00 30.52           C  
ATOM   2314  O   ALA A 248     -19.904 -23.278  23.307  1.00 25.57           O  
ATOM   2315  CB  ALA A 248     -16.622 -23.076  22.917  1.00 14.93           C  
ATOM   2316  HN  ALA A 248     -16.522 -24.823  21.078  1.00  0.00           H  
ATOM   2317  N   THR A 249     -19.187 -22.936  21.199  1.00 22.35           N  
ATOM   2318  CA  THR A 249     -20.377 -22.236  20.746  1.00 21.95           C  
ATOM   2319  C   THR A 249     -21.592 -23.150  20.769  1.00 23.70           C  
ATOM   2320  O   THR A 249     -22.659 -22.761  21.257  1.00 26.81           O  
ATOM   2321  CB  THR A 249     -20.135 -21.645  19.336  1.00 29.95           C  
ATOM   2322  CG2 THR A 249     -21.388 -20.931  18.811  1.00 28.33           C  
ATOM   2323  OG1 THR A 249     -19.052 -20.710  19.428  1.00 32.93           O  
ATOM   2324  HN  THR A 249     -18.423 -23.073  20.537  1.00  0.00           H  
ATOM   2325  HG1 THR A 249     -18.276 -21.152  19.753  1.00  0.00           H  
ATOM   2326  N  AGLN A 250     -21.439 -24.365  20.246  0.65 21.34           N  
ATOM   2327  N  BGLN A 250     -21.429 -24.372  20.267  0.35 21.44           N  
ATOM   2328  CA AGLN A 250     -22.514 -25.347  20.323  0.65 24.53           C  
ATOM   2329  CA BGLN A 250     -22.502 -25.362  20.315  0.35 24.52           C  
ATOM   2330  C  AGLN A 250     -22.905 -25.695  21.764  0.65 25.82           C  
ATOM   2331  C  BGLN A 250     -22.893 -25.746  21.746  0.35 25.73           C  
ATOM   2332  O  AGLN A 250     -24.090 -25.873  22.069  0.65 21.70           O  
ATOM   2333  O  BGLN A 250     -24.068 -25.990  22.027  0.35 21.83           O  
ATOM   2334  CB AGLN A 250     -22.181 -26.627  19.557  0.65 20.95           C  
ATOM   2335  CB BGLN A 250     -22.141 -26.611  19.505  0.35 21.09           C  
ATOM   2336  CG AGLN A 250     -23.380 -27.559  19.476  0.65 24.13           C  
ATOM   2337  CG BGLN A 250     -23.264 -27.649  19.415  0.35 24.34           C  
ATOM   2338  CD AGLN A 250     -23.099 -28.849  18.746  0.65 29.67           C  
ATOM   2339  CD BGLN A 250     -24.485 -27.153  18.650  0.35 33.42           C  
ATOM   2340  NE2AGLN A 250     -24.123 -29.680  18.611  0.65 33.70           N  
ATOM   2341  NE2BGLN A 250     -25.597 -27.885  18.767  0.35 33.16           N  
ATOM   2342  OE1AGLN A 250     -21.972 -29.107  18.316  0.65 29.23           O  
ATOM   2343  OE1BGLN A 250     -24.435 -26.125  17.964  0.35 31.47           O  
ATOM   2344  H  AGLN A 250     -20.562 -24.611  19.787  1.00  0.00           H  
ATOM   2345  H  BGLN A 250     -20.537 -24.622  19.840  1.00  0.00           H  
ATOM   2346 1HE2AGLN A 250     -25.055 -29.467  18.967  1.00  0.00           H  
ATOM   2347 1HE2BGLN A 250     -25.638 -28.733  19.333  1.00  0.00           H  
ATOM   2348 2HE2AGLN A 250     -23.933 -30.552  18.117  1.00  0.00           H  
ATOM   2349 2HE2BGLN A 250     -26.414 -27.553  18.255  1.00  0.00           H  
ATOM   2350  N   LEU A 251     -21.918 -25.803  22.650  1.00 20.34           N  
ATOM   2351  CA  LEU A 251     -22.231 -26.120  24.056  1.00 21.59           C  
ATOM   2352  C   LEU A 251     -23.109 -24.998  24.628  1.00 20.55           C  
ATOM   2353  O   LEU A 251     -24.113 -25.261  25.311  1.00 23.06           O  
ATOM   2354  CB  LEU A 251     -20.975 -26.277  24.936  1.00 17.90           C  
ATOM   2355  CG  LEU A 251     -21.300 -26.550  26.426  1.00 24.77           C  
ATOM   2356  CD1 LEU A 251     -21.911 -27.929  26.595  1.00 18.79           C  
ATOM   2357  CD2 LEU A 251     -20.059 -26.442  27.307  1.00 20.38           C  
ATOM   2358  N   ALA A 252     -22.718 -23.755  24.349  1.00 24.54           N  
ATOM   2359  CA  ALA A 252     -23.483 -22.597  24.814  1.00 26.47           C  
ATOM   2360  C   ALA A 252     -24.934 -22.681  24.325  1.00 26.44           C  
ATOM   2361  O   ALA A 252     -25.865 -22.515  25.103  1.00 27.51           O  
ATOM   2362  CB  ALA A 252     -22.835 -21.303  24.362  1.00 28.15           C  
ATOM   2363  HN  ALA A 252     -21.870 -23.608  23.801  1.00  0.00           H  
ATOM   2364  N  AHIS A 253     -25.110 -22.944  23.029  0.53 25.21           N  
ATOM   2365  N  BHIS A 253     -25.113 -22.976  23.049  0.47 25.22           N  
ATOM   2366  CA AHIS A 253     -26.441 -23.132  22.443  0.53 27.72           C  
ATOM   2367  CA BHIS A 253     -26.449 -23.084  22.484  0.47 27.71           C  
ATOM   2368  C  AHIS A 253     -27.240 -24.199  23.170  0.53 31.23           C  
ATOM   2369  C  BHIS A 253     -27.275 -24.234  23.075  0.47 31.17           C  
ATOM   2370  O  AHIS A 253     -28.380 -23.955  23.574  0.53 27.21           O  
ATOM   2371  O  BHIS A 253     -28.470 -24.067  23.324  0.47 27.48           O  
ATOM   2372  CB AHIS A 253     -26.365 -23.517  20.959  0.53 29.15           C  
ATOM   2373  CB BHIS A 253     -26.361 -23.151  20.961  0.47 29.70           C  
ATOM   2374  CG AHIS A 253     -27.694 -23.904  20.370  0.53 31.81           C  
ATOM   2375  CG BHIS A 253     -25.792 -21.910  20.351  0.47 29.54           C  
ATOM   2376  CD2AHIS A 253     -28.787 -23.161  20.073  0.53 33.25           C  
ATOM   2377  CD2BHIS A 253     -25.594 -20.676  20.874  0.47 26.97           C  
ATOM   2378  ND1AHIS A 253     -28.015 -25.203  20.034  0.53 32.43           N  
ATOM   2379  ND1BHIS A 253     -25.343 -21.851  19.050  0.47 23.99           N  
ATOM   2380  CE1AHIS A 253     -29.245 -25.242  19.550  0.53 25.46           C  
ATOM   2381  CE1BHIS A 253     -24.895 -20.635  18.797  0.47 28.27           C  
ATOM   2382  NE2AHIS A 253     -29.734 -24.016  19.561  0.53 31.02           N  
ATOM   2383  NE2BHIS A 253     -25.032 -19.903  19.888  0.47 27.65           N  
ATOM   2384  H  AHIS A 253     -24.291 -23.017  22.425  1.00  0.00           H  
ATOM   2385  H  BHIS A 253     -24.301 -23.130  22.451  1.00  0.00           H  
ATOM   2386  HD1AHIS A 253     -27.399 -26.009  20.142  1.00  0.00           H  
ATOM   2387  HD1BHIS A 253     -25.355 -22.625  18.386  1.00  0.00           H  
ATOM   2388  HE2AHIS A 253     -30.664 -23.746  19.241  1.00  0.00           H  
ATOM   2389  HE2BHIS A 253     -24.764 -18.923  19.983  1.00  0.00           H  
ATOM   2390  N   LEU A 254     -26.639 -25.380  23.328  1.00 21.97           N  
ATOM   2391  CA  LEU A 254     -27.319 -26.508  23.956  1.00 19.82           C  
ATOM   2392  C   LEU A 254     -27.808 -26.218  25.391  1.00 26.62           C  
ATOM   2393  O   LEU A 254     -28.718 -26.884  25.884  1.00 20.90           O  
ATOM   2394  CB  LEU A 254     -26.430 -27.754  23.974  1.00 19.96           C  
ATOM   2395  CG  LEU A 254     -26.085 -28.335  22.596  1.00 24.85           C  
ATOM   2396  CD1 LEU A 254     -25.068 -29.475  22.767  1.00 21.38           C  
ATOM   2397  CD2 LEU A 254     -27.345 -28.850  21.904  1.00 24.53           C  
ATOM   2398  N   VAL A 255     -27.193 -25.254  26.064  1.00 20.11           N  
ATOM   2399  CA  VAL A 255     -27.540 -24.975  27.477  1.00 20.00           C  
ATOM   2400  C   VAL A 255     -28.304 -23.650  27.605  1.00 23.19           C  
ATOM   2401  O   VAL A 255     -28.451 -23.083  28.707  1.00 25.74           O  
ATOM   2402  CB  VAL A 255     -26.312 -25.025  28.452  1.00 24.01           C  
ATOM   2403  CG1 VAL A 255     -25.544 -26.360  28.325  1.00 23.93           C  
ATOM   2404  CG2 VAL A 255     -25.399 -23.854  28.234  1.00 19.59           C  
ATOM   2405  HN  VAL A 255     -26.473 -24.698  25.603  1.00  0.00           H  
ATOM   2406  N   GLY A 256     -28.794 -23.170  26.466  1.00 23.82           N  
ATOM   2407  CA  GLY A 256     -29.659 -22.006  26.426  1.00 25.93           C  
ATOM   2408  C   GLY A 256     -28.949 -20.675  26.497  1.00 31.01           C  
ATOM   2409  O   GLY A 256     -29.526 -19.680  26.930  1.00 32.61           O  
ATOM   2410  HN  GLY A 256     -28.554 -23.636  25.591  1.00  0.00           H  
ATOM   2411  N   CYS A 257     -27.693 -20.651  26.071  1.00 21.16           N  
ATOM   2412  CA  CYS A 257     -26.932 -19.405  25.996  1.00 24.22           C  
ATOM   2413  C   CYS A 257     -26.745 -18.998  24.544  1.00 33.22           C  
ATOM   2414  O   CYS A 257     -26.656 -19.859  23.677  1.00 34.68           O  
ATOM   2415  CB  CYS A 257     -25.558 -19.586  26.645  1.00 26.31           C  
ATOM   2416  SG  CYS A 257     -25.632 -19.743  28.423  1.00 32.07           S  
ATOM   2417  HN  CYS A 257     -27.247 -21.524  25.789  1.00  0.00           H  
ATOM   2418  N   PRO A 258     -26.672 -17.686  24.268  1.00 39.63           N  
ATOM   2419  CA  PRO A 258     -26.814 -16.580  25.224  1.00 41.83           C  
ATOM   2420  C   PRO A 258     -28.307 -16.307  25.488  1.00 74.21           C  
ATOM   2421  O   PRO A 258     -29.153 -16.916  24.816  1.00 68.51           O  
ATOM   2422  CB  PRO A 258     -26.146 -15.415  24.498  1.00 40.42           C  
ATOM   2423  CG  PRO A 258     -26.382 -15.715  23.048  1.00 48.78           C  
ATOM   2424  CD  PRO A 258     -26.344 -17.210  22.910  1.00 44.59           C  
ATOM   2425  N   PRO A 259     -28.635 -15.436  26.466  1.00 77.43           N  
ATOM   2426  CA  PRO A 259     -30.059 -15.213  26.756  1.00 72.25           C  
ATOM   2427  C   PRO A 259     -30.761 -14.370  25.684  1.00 69.00           C  
ATOM   2428  O   PRO A 259     -30.112 -13.904  24.737  1.00 66.09           O  
ATOM   2429  CB  PRO A 259     -30.027 -14.461  28.094  1.00 68.54           C  
ATOM   2430  CG  PRO A 259     -28.716 -13.747  28.091  1.00 60.03           C  
ATOM   2431  CD  PRO A 259     -27.758 -14.669  27.377  1.00 58.94           C  
ATOM   2432  N   ASN A 265     -20.835 -12.668  20.432  1.00 56.95           N  
ATOM   2433  CA  ASN A 265     -19.873 -11.965  21.272  1.00 36.88           C  
ATOM   2434  C   ASN A 265     -19.348 -12.893  22.387  1.00 46.81           C  
ATOM   2435  O   ASN A 265     -20.118 -13.471  23.159  1.00 40.11           O  
ATOM   2436  CB  ASN A 265     -20.502 -10.681  21.812  1.00 52.63           C  
ATOM   2437  CG  ASN A 265     -19.668 -10.019  22.876  1.00 50.51           C  
ATOM   2438  ND2 ASN A 265     -19.032  -8.904  22.536  1.00 57.10           N  
ATOM   2439  OD1 ASN A 265     -19.623 -10.488  24.009  1.00 47.68           O  
ATOM   2440  HN1 ASN A 265     -21.182 -12.054  19.695  1.00  0.00           H  
ATOM   2441  HN2 ASN A 265     -21.596 -13.069  20.981  1.00  0.00           H  
ATOM   2442  HN3 ASN A 265     -20.448 -13.533  20.054  1.00  0.00           H  
ATOM   2443 1HD2 ASN A 265     -18.467  -8.455  23.257  1.00  0.00           H  
ATOM   2444 2HD2 ASN A 265     -19.069  -8.514  21.594  1.00  0.00           H  
ATOM   2445  N   ASP A 266     -18.030 -13.041  22.448  1.00 31.26           N  
ATOM   2446  CA  ASP A 266     -17.404 -14.015  23.323  1.00 40.43           C  
ATOM   2447  C   ASP A 266     -17.679 -13.688  24.791  1.00 40.24           C  
ATOM   2448  O   ASP A 266     -18.027 -14.570  25.575  1.00 32.07           O  
ATOM   2449  CB  ASP A 266     -15.894 -14.076  23.065  1.00 30.52           C  
ATOM   2450  CG  ASP A 266     -15.533 -14.874  21.812  1.00 40.13           C  
ATOM   2451  OD1 ASP A 266     -16.419 -15.532  21.218  1.00 32.59           O  
ATOM   2452  OD2 ASP A 266     -14.340 -14.864  21.427  1.00 39.97           O1-
ATOM   2453  HN  ASP A 266     -17.439 -12.452  21.862  1.00  0.00           H  
ATOM   2454  N   THR A 267     -17.526 -12.418  25.153  1.00 34.03           N  
ATOM   2455  CA  THR A 267     -17.785 -11.967  26.521  1.00 30.70           C  
ATOM   2456  C   THR A 267     -19.168 -12.379  27.013  1.00 31.98           C  
ATOM   2457  O   THR A 267     -19.321 -12.860  28.142  1.00 31.13           O  
ATOM   2458  CB  THR A 267     -17.663 -10.426  26.631  1.00 34.53           C  
ATOM   2459  CG2 THR A 267     -17.825  -9.960  28.081  1.00 33.45           C  
ATOM   2460  OG1 THR A 267     -16.379 -10.019  26.150  1.00 37.57           O  
ATOM   2461  HN  THR A 267     -17.219 -11.738  24.457  1.00  0.00           H  
ATOM   2462  HG1 THR A 267     -16.304  -9.074  26.217  1.00  0.00           H  
ATOM   2463  N   GLU A 268     -20.172 -12.193  26.164  1.00 28.84           N  
ATOM   2464  CA  GLU A 268     -21.560 -12.479  26.527  1.00 36.74           C  
ATOM   2465  C   GLU A 268     -21.824 -13.970  26.611  1.00 31.52           C  
ATOM   2466  O   GLU A 268     -22.552 -14.438  27.490  1.00 30.32           O  
ATOM   2467  CB  GLU A 268     -22.511 -11.853  25.502  1.00 37.41           C  
ATOM   2468  CG  GLU A 268     -22.535 -10.323  25.560  1.00 52.57           C  
ATOM   2469  CD  GLU A 268     -23.265  -9.695  24.370  1.00 98.89           C  
ATOM   2470  OE1 GLU A 268     -24.056 -10.410  23.713  1.00108.29           O  
ATOM   2471  OE2 GLU A 268     -23.045  -8.490  24.091  1.00 85.95           O1-
ATOM   2472  HN  GLU A 268     -19.969 -11.839  25.229  1.00  0.00           H  
ATOM   2473  N   LEU A 269     -21.235 -14.714  25.678  1.00 25.11           N  
ATOM   2474  CA  LEU A 269     -21.385 -16.158  25.635  1.00 26.39           C  
ATOM   2475  C   LEU A 269     -20.774 -16.756  26.913  1.00 28.75           C  
ATOM   2476  O   LEU A 269     -21.409 -17.571  27.597  1.00 24.80           O  
ATOM   2477  CB  LEU A 269     -20.728 -16.703  24.344  1.00 29.78           C  
ATOM   2478  CG  LEU A 269     -20.932 -18.155  23.931  1.00 40.96           C  
ATOM   2479  CD1 LEU A 269     -20.656 -18.361  22.450  1.00 38.12           C  
ATOM   2480  CD2 LEU A 269     -20.013 -19.042  24.725  1.00 47.84           C  
ATOM   2481  HN  LEU A 269     -20.660 -14.256  24.971  1.00  0.00           H  
ATOM   2482  N   VAL A 270     -19.554 -16.340  27.249  1.00 21.94           N  
ATOM   2483  CA  VAL A 270     -18.915 -16.861  28.453  1.00 27.28           C  
ATOM   2484  C   VAL A 270     -19.654 -16.451  29.726  1.00 29.62           C  
ATOM   2485  O   VAL A 270     -19.832 -17.279  30.610  1.00 25.21           O  
ATOM   2486  CB  VAL A 270     -17.421 -16.494  28.554  1.00 24.48           C  
ATOM   2487  CG1 VAL A 270     -16.813 -17.078  29.822  1.00 23.39           C  
ATOM   2488  CG2 VAL A 270     -16.684 -17.041  27.346  1.00 26.42           C  
ATOM   2489  HN  VAL A 270     -19.068 -15.659  26.666  1.00  0.00           H  
ATOM   2490  N   ALA A 271     -20.067 -15.184  29.822  1.00 25.20           N  
ATOM   2491  CA  ALA A 271     -20.828 -14.740  30.981  1.00 29.39           C  
ATOM   2492  C   ALA A 271     -22.045 -15.638  31.162  1.00 26.78           C  
ATOM   2493  O   ALA A 271     -22.363 -16.025  32.262  1.00 23.92           O  
ATOM   2494  CB  ALA A 271     -21.263 -13.279  30.828  1.00 32.03           C  
ATOM   2495  HN  ALA A 271     -19.847 -14.522  29.077  1.00  0.00           H  
ATOM   2496  N   CYS A 272     -22.714 -15.992  30.070  1.00 24.63           N  
ATOM   2497  CA  CYS A 272     -23.894 -16.840  30.193  1.00 24.61           C  
ATOM   2498  C   CYS A 272     -23.506 -18.247  30.676  1.00 28.03           C  
ATOM   2499  O   CYS A 272     -24.143 -18.795  31.570  1.00 26.34           O  
ATOM   2500  CB  CYS A 272     -24.679 -16.897  28.866  1.00 25.91           C  
ATOM   2501  SG  CYS A 272     -26.251 -17.823  29.012  1.00 32.51           S  
ATOM   2502  HN  CYS A 272     -22.404 -15.673  29.152  1.00  0.00           H  
ATOM   2503  N   LEU A 273     -22.449 -18.817  30.099  1.00 23.70           N  
ATOM   2504  CA  LEU A 273     -21.953 -20.125  30.537  1.00 23.29           C  
ATOM   2505  C   LEU A 273     -21.629 -20.131  32.028  1.00 23.43           C  
ATOM   2506  O   LEU A 273     -21.873 -21.133  32.711  1.00 24.30           O  
ATOM   2507  CB  LEU A 273     -20.714 -20.546  29.731  1.00 18.43           C  
ATOM   2508  CG  LEU A 273     -20.940 -20.895  28.256  1.00 26.02           C  
ATOM   2509  CD1 LEU A 273     -19.611 -21.042  27.539  1.00 21.30           C  
ATOM   2510  CD2 LEU A 273     -21.739 -22.184  28.138  1.00 21.67           C  
ATOM   2511  HN  LEU A 273     -21.975 -18.333  29.336  1.00  0.00           H  
ATOM   2512  N   ARG A 274     -21.102 -19.018  32.543  1.00 20.31           N  
ATOM   2513  CA  ARG A 274     -20.750 -18.966  33.969  1.00 22.18           C  
ATOM   2514  C   ARG A 274     -21.968 -18.973  34.893  1.00 27.58           C  
ATOM   2515  O   ARG A 274     -21.825 -19.248  36.073  1.00 22.95           O  
ATOM   2516  CB  ARG A 274     -19.824 -17.776  34.302  1.00 24.54           C  
ATOM   2517  CG  ARG A 274     -18.444 -17.874  33.622  1.00 23.20           C  
ATOM   2518  CD  ARG A 274     -17.399 -16.946  34.274  1.00 25.87           C  
ATOM   2519  NE  ARG A 274     -17.117 -15.763  33.475  1.00 57.00           N  
ATOM   2520  CZ  ARG A 274     -15.999 -15.550  32.776  1.00 59.43           C  
ATOM   2521  NH1 ARG A 274     -14.994 -16.435  32.747  1.00 33.32           N1+
ATOM   2522  NH2 ARG A 274     -15.891 -14.424  32.088  1.00 62.84           N  
ATOM   2523  HN  ARG A 274     -20.944 -18.205  31.948  1.00  0.00           H  
ATOM   2524  HE  ARG A 274     -17.832 -15.036  33.446  1.00  0.00           H  
ATOM   2525 1HH1 ARG A 274     -14.140 -16.272  32.213  1.00  0.00           H  
ATOM   2526 2HH1 ARG A 274     -15.077 -17.302  33.277  1.00  0.00           H  
ATOM   2527 1HH2 ARG A 274     -15.037 -14.261  31.554  1.00  0.00           H  
ATOM   2528 2HH2 ARG A 274     -16.656 -13.750  32.110  1.00  0.00           H  
ATOM   2529  N   THR A 275     -23.163 -18.703  34.367  1.00 26.60           N  
ATOM   2530  CA  THR A 275     -24.366 -18.742  35.218  1.00 25.92           C  
ATOM   2531  C   THR A 275     -24.910 -20.156  35.345  1.00 29.81           C  
ATOM   2532  O   THR A 275     -25.750 -20.427  36.194  1.00 26.71           O  
ATOM   2533  CB  THR A 275     -25.504 -17.854  34.670  1.00 25.21           C  
ATOM   2534  CG2 THR A 275     -25.023 -16.392  34.448  1.00 24.30           C  
ATOM   2535  OG1 THR A 275     -25.997 -18.412  33.442  1.00 22.08           O  
ATOM   2536  HN  THR A 275     -23.245 -18.470  33.377  1.00  0.00           H  
ATOM   2537  HG1 THR A 275     -26.291 -19.305  33.578  1.00  0.00           H  
ATOM   2538  N   ARG A 276     -24.432 -21.068  34.503  1.00 25.41           N  
ATOM   2539  CA  ARG A 276     -24.985 -22.420  34.490  1.00 18.02           C  
ATOM   2540  C   ARG A 276     -24.362 -23.317  35.555  1.00 22.15           C  
ATOM   2541  O   ARG A 276     -23.155 -23.289  35.751  1.00 24.66           O  
ATOM   2542  CB  ARG A 276     -24.803 -23.051  33.105  1.00 22.17           C  
ATOM   2543  CG  ARG A 276     -25.524 -22.290  31.978  1.00 27.29           C  
ATOM   2544  CD  ARG A 276     -27.004 -22.353  32.202  1.00 27.87           C  
ATOM   2545  NE  ARG A 276     -27.781 -21.913  31.052  1.00 31.14           N  
ATOM   2546  CZ  ARG A 276     -28.350 -20.717  30.931  1.00 25.62           C  
ATOM   2547  NH1 ARG A 276     -28.235 -19.803  31.887  1.00 26.80           N1+
ATOM   2548  NH2 ARG A 276     -29.033 -20.437  29.833  1.00 23.46           N  
ATOM   2549  HN  ARG A 276     -23.676 -20.822  33.864  1.00  0.00           H  
ATOM   2550  HE  ARG A 276     -27.898 -22.571  30.282  1.00  0.00           H  
ATOM   2551 1HH1 ARG A 276     -28.671 -18.886  31.794  1.00  0.00           H  
ATOM   2552 2HH1 ARG A 276     -27.708 -20.019  32.733  1.00  0.00           H  
ATOM   2553 1HH2 ARG A 276     -29.469 -19.520  29.740  1.00  0.00           H  
ATOM   2554 2HH2 ARG A 276     -29.121 -21.139  29.099  1.00  0.00           H  
ATOM   2555  N   PRO A 277     -25.190 -24.126  36.245  1.00 22.83           N  
ATOM   2556  CA  PRO A 277     -24.635 -25.093  37.194  1.00 23.28           C  
ATOM   2557  C   PRO A 277     -23.661 -25.996  36.454  1.00 27.57           C  
ATOM   2558  O   PRO A 277     -23.884 -26.282  35.274  1.00 19.52           O  
ATOM   2559  CB  PRO A 277     -25.864 -25.903  37.639  1.00 24.65           C  
ATOM   2560  CG  PRO A 277     -27.016 -24.929  37.487  1.00 26.22           C  
ATOM   2561  CD  PRO A 277     -26.667 -24.123  36.242  1.00 23.88           C  
ATOM   2562  N   ALA A 278     -22.599 -26.417  37.134  1.00 19.09           N  
ATOM   2563  CA  ALA A 278     -21.580 -27.264  36.539  1.00 26.00           C  
ATOM   2564  C   ALA A 278     -22.187 -28.496  35.879  1.00 22.19           C  
ATOM   2565  O   ALA A 278     -21.805 -28.866  34.783  1.00 21.75           O  
ATOM   2566  CB  ALA A 278     -20.542 -27.692  37.617  1.00 19.43           C  
ATOM   2567  HN  ALA A 278     -22.496 -26.135  38.109  1.00  0.00           H  
ATOM   2568  N   GLN A 279     -23.129 -29.140  36.565  1.00 19.94           N  
ATOM   2569  CA  GLN A 279     -23.692 -30.384  36.061  1.00 21.81           C  
ATOM   2570  C   GLN A 279     -24.407 -30.175  34.716  1.00 18.04           C  
ATOM   2571  O   GLN A 279     -24.485 -31.085  33.888  1.00 19.39           O  
ATOM   2572  CB  GLN A 279     -24.607 -31.022  37.118  1.00 23.19           C  
ATOM   2573  CG  GLN A 279     -25.128 -32.421  36.786  1.00 25.40           C  
ATOM   2574  CD  GLN A 279     -24.019 -33.443  36.450  1.00 32.31           C  
ATOM   2575  NE2 GLN A 279     -24.157 -34.094  35.309  1.00 34.75           N  
ATOM   2576  OE1 GLN A 279     -23.081 -33.653  37.215  1.00 31.41           O  
ATOM   2577  HN  GLN A 279     -23.459 -28.758  37.451  1.00  0.00           H  
ATOM   2578 1HE2 GLN A 279     -23.425 -34.769  35.087  1.00  0.00           H  
ATOM   2579 2HE2 GLN A 279     -24.936 -33.920  34.674  1.00  0.00           H  
ATOM   2580  N   VAL A 280     -24.915 -28.970  34.497  1.00 16.37           N  
ATOM   2581  CA  VAL A 280     -25.589 -28.675  33.237  1.00 18.89           C  
ATOM   2582  C   VAL A 280     -24.595 -28.709  32.051  1.00 20.59           C  
ATOM   2583  O   VAL A 280     -24.918 -29.220  30.992  1.00 21.12           O  
ATOM   2584  CB  VAL A 280     -26.333 -27.323  33.292  1.00 21.03           C  
ATOM   2585  CG1 VAL A 280     -26.895 -26.936  31.906  1.00 22.92           C  
ATOM   2586  CG2 VAL A 280     -27.475 -27.417  34.292  1.00 16.59           C  
ATOM   2587  HN  VAL A 280     -24.834 -28.247  35.212  1.00  0.00           H  
ATOM   2588  N   LEU A 281     -23.393 -28.168  32.231  1.00 19.69           N  
ATOM   2589  CA  LEU A 281     -22.405 -28.219  31.150  1.00 19.34           C  
ATOM   2590  C   LEU A 281     -21.995 -29.665  30.923  1.00 16.75           C  
ATOM   2591  O   LEU A 281     -21.892 -30.122  29.788  1.00 20.60           O  
ATOM   2592  CB  LEU A 281     -21.189 -27.367  31.472  1.00 14.87           C  
ATOM   2593  CG  LEU A 281     -21.491 -25.900  31.787  1.00 25.90           C  
ATOM   2594  CD1 LEU A 281     -20.205 -25.101  31.767  1.00 24.74           C  
ATOM   2595  CD2 LEU A 281     -22.481 -25.338  30.777  1.00 23.07           C  
ATOM   2596  HN  LEU A 281     -23.160 -27.720  33.117  1.00  0.00           H  
ATOM   2597  N   VAL A 282     -21.786 -30.394  32.005  1.00 17.40           N  
ATOM   2598  CA  VAL A 282     -21.461 -31.810  31.887  1.00 17.12           C  
ATOM   2599  C   VAL A 282     -22.511 -32.610  31.107  1.00 22.68           C  
ATOM   2600  O   VAL A 282     -22.155 -33.472  30.302  1.00 20.96           O  
ATOM   2601  CB  VAL A 282     -21.221 -32.454  33.264  1.00 19.48           C  
ATOM   2602  CG1 VAL A 282     -21.043 -33.966  33.122  1.00 17.36           C  
ATOM   2603  CG2 VAL A 282     -20.006 -31.842  33.932  1.00 20.78           C  
ATOM   2604  HN  VAL A 282     -21.852 -29.964  32.927  1.00  0.00           H  
ATOM   2605  N   ASN A 283     -23.791 -32.327  31.341  1.00 21.77           N  
ATOM   2606  CA  ASN A 283     -24.886 -33.069  30.699  1.00 21.90           C  
ATOM   2607  C   ASN A 283     -24.913 -32.922  29.180  1.00 20.43           C  
ATOM   2608  O   ASN A 283     -25.518 -33.736  28.517  1.00 26.65           O  
ATOM   2609  CB  ASN A 283     -26.266 -32.657  31.258  1.00 20.13           C  
ATOM   2610  CG  ASN A 283     -26.476 -33.114  32.714  1.00 29.41           C  
ATOM   2611  ND2 ASN A 283     -27.433 -32.484  33.393  1.00 25.53           N  
ATOM   2612  OD1 ASN A 283     -25.805 -34.027  33.207  1.00 27.81           O  
ATOM   2613  HN  ASN A 283     -24.019 -31.571  31.987  1.00  0.00           H  
ATOM   2614 1HD2 ASN A 283     -27.572 -32.787  34.357  1.00  0.00           H  
ATOM   2615 2HD2 ASN A 283     -27.987 -31.730  32.986  1.00  0.00           H  
ATOM   2616  N   HIS A 284     -24.265 -31.896  28.628  1.00 20.97           N  
ATOM   2617  CA  HIS A 284     -24.285 -31.700  27.171  1.00 24.36           C  
ATOM   2618  C   HIS A 284     -22.937 -31.845  26.458  1.00 21.58           C  
ATOM   2619  O   HIS A 284     -22.851 -31.711  25.226  1.00 20.95           O  
ATOM   2620  CB  HIS A 284     -24.897 -30.330  26.851  1.00 24.42           C  
ATOM   2621  CG  HIS A 284     -26.324 -30.217  27.282  1.00 36.68           C  
ATOM   2622  CD2 HIS A 284     -26.878 -29.770  28.438  1.00 25.95           C  
ATOM   2623  ND1 HIS A 284     -27.369 -30.669  26.503  1.00 29.05           N  
ATOM   2624  CE1 HIS A 284     -28.508 -30.476  27.146  1.00 37.06           C  
ATOM   2625  NE2 HIS A 284     -28.238 -29.925  28.318  1.00 36.23           N  
ATOM   2626  HN  HIS A 284     -23.752 -31.243  29.220  1.00  0.00           H  
ATOM   2627  HD1 HIS A 284     -27.277 -31.086  25.577  1.00  0.00           H  
ATOM   2628  HE2 HIS A 284     -28.928 -29.658  29.020  1.00  0.00           H  
ATOM   2629  N   GLU A 285     -21.884 -32.127  27.216  1.00 19.42           N  
ATOM   2630  CA  GLU A 285     -20.545 -31.953  26.670  1.00 23.70           C  
ATOM   2631  C   GLU A 285     -20.210 -32.972  25.583  1.00 22.71           C  
ATOM   2632  O   GLU A 285     -19.492 -32.645  24.662  1.00 22.81           O  
ATOM   2633  CB  GLU A 285     -19.471 -31.907  27.773  1.00 23.60           C  
ATOM   2634  CG  GLU A 285     -19.237 -33.215  28.465  1.00 26.21           C  
ATOM   2635  CD  GLU A 285     -18.164 -33.107  29.587  1.00 35.35           C  
ATOM   2636  OE1 GLU A 285     -17.647 -32.004  29.884  1.00 28.03           O  
ATOM   2637  OE2 GLU A 285     -17.831 -34.140  30.169  1.00 28.58           O1-
ATOM   2638  HN  GLU A 285     -22.011 -32.462  28.171  1.00  0.00           H  
ATOM   2639  N   TRP A 286     -20.756 -34.185  25.666  1.00 17.25           N  
ATOM   2640  CA  TRP A 286     -20.509 -35.188  24.646  1.00 25.77           C  
ATOM   2641  C   TRP A 286     -21.176 -34.850  23.314  1.00 26.21           C  
ATOM   2642  O   TRP A 286     -20.783 -35.338  22.252  1.00 24.58           O  
ATOM   2643  CB  TRP A 286     -20.979 -36.557  25.136  1.00 25.56           C  
ATOM   2644  CG  TRP A 286     -20.080 -37.137  26.177  1.00 31.46           C  
ATOM   2645  CD1 TRP A 286     -20.287 -37.158  27.541  1.00 31.33           C  
ATOM   2646  CD2 TRP A 286     -18.821 -37.782  25.952  1.00 22.29           C  
ATOM   2647  CE2 TRP A 286     -18.319 -38.171  27.217  1.00 24.63           C  
ATOM   2648  CE3 TRP A 286     -18.062 -38.065  24.804  1.00 23.18           C  
ATOM   2649  NE1 TRP A 286     -19.240 -37.789  28.163  1.00 24.20           N  
ATOM   2650  CZ2 TRP A 286     -17.096 -38.846  27.367  1.00 17.77           C  
ATOM   2651  CZ3 TRP A 286     -16.843 -38.730  24.954  1.00 15.68           C  
ATOM   2652  CH2 TRP A 286     -16.376 -39.116  26.228  1.00 18.85           C  
ATOM   2653  HN  TRP A 286     -21.357 -34.412  26.458  1.00  0.00           H  
ATOM   2654  HE1 TRP A 286     -19.158 -37.949  29.167  1.00  0.00           H  
ATOM   2655  N   HIS A 287     -22.175 -33.990  23.370  1.00 24.59           N  
ATOM   2656  CA  HIS A 287     -23.027 -33.792  22.222  1.00 24.11           C  
ATOM   2657  C   HIS A 287     -22.480 -32.788  21.242  1.00 24.72           C  
ATOM   2658  O   HIS A 287     -23.033 -32.639  20.168  1.00 27.32           O  
ATOM   2659  CB  HIS A 287     -24.463 -33.455  22.649  1.00 34.22           C  
ATOM   2660  CG  HIS A 287     -25.115 -34.566  23.410  1.00 57.81           C  
ATOM   2661  CD2 HIS A 287     -25.651 -35.737  22.989  1.00 55.82           C  
ATOM   2662  ND1 HIS A 287     -25.206 -34.575  24.788  1.00 64.39           N  
ATOM   2663  CE1 HIS A 287     -25.797 -35.690  25.180  1.00 69.10           C  
ATOM   2664  NE2 HIS A 287     -26.077 -36.412  24.109  1.00 79.29           N  
ATOM   2665  HN  HIS A 287     -22.346 -33.464  24.227  1.00  0.00           H  
ATOM   2666  HD1 HIS A 287     -24.870 -33.837  25.406  1.00  0.00           H  
ATOM   2667  HE2 HIS A 287     -26.535 -37.323  24.113  1.00  0.00           H  
ATOM   2668  N   VAL A 288     -21.373 -32.128  21.576  1.00 21.90           N  
ATOM   2669  CA  VAL A 288     -20.797 -31.184  20.617  1.00 22.32           C  
ATOM   2670  C   VAL A 288     -19.760 -31.827  19.685  1.00 24.04           C  
ATOM   2671  O   VAL A 288     -19.207 -31.151  18.827  1.00 21.03           O  
ATOM   2672  CB  VAL A 288     -20.205 -29.958  21.281  1.00 20.89           C  
ATOM   2673  CG1 VAL A 288     -21.274 -29.328  22.268  1.00 24.30           C  
ATOM   2674  CG2 VAL A 288     -18.931 -30.362  22.027  1.00 18.28           C  
ATOM   2675  HN  VAL A 288     -20.934 -32.278  22.484  1.00  0.00           H  
ATOM   2676  N   LEU A 289     -19.504 -33.118  19.858  1.00 17.75           N  
ATOM   2677  CA  LEU A 289     -18.620 -33.830  18.948  1.00 22.76           C  
ATOM   2678  C   LEU A 289     -19.280 -33.857  17.560  1.00 31.18           C  
ATOM   2679  O   LEU A 289     -20.496 -33.910  17.462  1.00 23.69           O  
ATOM   2680  CB  LEU A 289     -18.347 -35.249  19.456  1.00 18.15           C  
ATOM   2681  CG  LEU A 289     -17.295 -35.317  20.581  1.00 21.31           C  
ATOM   2682  CD1 LEU A 289     -17.231 -36.709  21.143  1.00 18.30           C  
ATOM   2683  CD2 LEU A 289     -15.900 -34.870  20.078  1.00 18.91           C  
ATOM   2684  HN  LEU A 289     -19.932 -33.617  20.638  1.00  0.00           H  
ATOM   2685  N   PRO A 290     -18.475 -33.809  16.489  1.00 25.63           N  
ATOM   2686  CA  PRO A 290     -19.041 -33.749  15.138  1.00 24.93           C  
ATOM   2687  C   PRO A 290     -19.691 -35.057  14.683  1.00 23.44           C  
ATOM   2688  O   PRO A 290     -20.516 -35.029  13.795  1.00 25.81           O  
ATOM   2689  CB  PRO A 290     -17.840 -33.378  14.269  1.00 30.07           C  
ATOM   2690  CG  PRO A 290     -16.659 -33.873  15.021  1.00 30.52           C  
ATOM   2691  CD  PRO A 290     -17.004 -33.717  16.484  1.00 20.37           C  
ATOM   2692  N   GLN A 291     -19.352 -36.189  15.279  1.00 20.78           N  
ATOM   2693  CA  GLN A 291     -20.027 -37.422  14.897  1.00 28.95           C  
ATOM   2694  C   GLN A 291     -19.979 -38.376  16.046  1.00 31.81           C  
ATOM   2695  O   GLN A 291     -19.305 -38.112  17.042  1.00 28.27           O  
ATOM   2696  CB  GLN A 291     -19.324 -38.067  13.703  1.00 32.99           C  
ATOM   2697  CG  GLN A 291     -18.039 -38.766  14.107  1.00 29.26           C  
ATOM   2698  CD  GLN A 291     -17.509 -39.676  13.004  1.00 47.51           C  
ATOM   2699  NE2 GLN A 291     -17.667 -40.991  13.185  1.00 29.27           N  
ATOM   2700  OE1 GLN A 291     -16.969 -39.199  11.998  1.00 29.59           O  
ATOM   2701  HN  GLN A 291     -18.627 -36.198  15.997  1.00  0.00           H  
ATOM   2702 1HE2 GLN A 291     -18.112 -41.384  14.014  1.00  0.00           H  
ATOM   2703 2HE2 GLN A 291     -17.313 -41.600  12.447  1.00  0.00           H  
ATOM   2704  N   GLU A 292     -20.686 -39.492  15.920  1.00 28.40           N  
ATOM   2705  CA  GLU A 292     -20.573 -40.542  16.916  1.00 29.41           C  
ATOM   2706  C   GLU A 292     -19.257 -41.293  16.692  1.00 34.49           C  
ATOM   2707  O   GLU A 292     -18.962 -41.726  15.591  1.00 26.41           O  
ATOM   2708  CB  GLU A 292     -21.784 -41.484  16.881  1.00 48.08           C  
ATOM   2709  CG  GLU A 292     -23.035 -40.880  17.549  1.00 54.63           C  
ATOM   2710  CD  GLU A 292     -24.295 -41.712  17.341  1.00 73.69           C  
ATOM   2711  OE1 GLU A 292     -24.188 -42.945  17.155  1.00 74.78           O  
ATOM   2712  OE2 GLU A 292     -25.399 -41.127  17.357  1.00 81.47           O1-
ATOM   2713  HN  GLU A 292     -21.310 -39.612  15.122  1.00  0.00           H  
ATOM   2714  N   SER A 293     -18.461 -41.431  17.746  1.00 25.79           N  
ATOM   2715  CA  SER A 293     -17.103 -41.937  17.610  1.00 22.84           C  
ATOM   2716  C   SER A 293     -16.699 -42.653  18.875  1.00 21.18           C  
ATOM   2717  O   SER A 293     -17.415 -42.593  19.876  1.00 21.71           O  
ATOM   2718  CB  SER A 293     -16.155 -40.767  17.337  1.00 26.17           C  
ATOM   2719  OG  SER A 293     -16.377 -39.710  18.266  1.00 32.02           O  
ATOM   2720  HN  SER A 293     -18.809 -41.177  18.671  1.00  0.00           H  
ATOM   2721  HG  SER A 293     -15.789 -38.984  18.097  1.00  0.00           H  
ATOM   2722  N   VAL A 294     -15.570 -43.353  18.856  1.00 19.12           N  
ATOM   2723  CA  VAL A 294     -14.949 -43.742  20.131  1.00 16.36           C  
ATOM   2724  C   VAL A 294     -13.589 -43.043  20.187  1.00 21.86           C  
ATOM   2725  O   VAL A 294     -13.056 -42.648  19.146  1.00 18.45           O  
ATOM   2726  CB  VAL A 294     -14.793 -45.268  20.306  1.00 22.14           C  
ATOM   2727  CG1 VAL A 294     -16.175 -45.947  20.303  1.00 21.18           C  
ATOM   2728  CG2 VAL A 294     -13.862 -45.866  19.235  1.00 14.89           C  
ATOM   2729  HN  VAL A 294     -15.140 -43.617  17.970  1.00  0.00           H  
ATOM   2730  N   PHE A 295     -13.038 -42.874  21.387  1.00 18.35           N  
ATOM   2731  CA  PHE A 295     -11.708 -42.266  21.559  1.00 18.78           C  
ATOM   2732  C   PHE A 295     -11.645 -40.828  21.032  1.00 14.64           C  
ATOM   2733  O   PHE A 295     -10.628 -40.399  20.480  1.00 19.24           O  
ATOM   2734  CB  PHE A 295     -10.594 -43.144  20.932  1.00 17.59           C  
ATOM   2735  CG  PHE A 295      -9.318 -43.209  21.763  1.00 22.10           C  
ATOM   2736  CD1 PHE A 295      -8.814 -42.077  22.376  1.00 14.18           C  
ATOM   2737  CD2 PHE A 295      -8.620 -44.414  21.910  1.00 16.11           C  
ATOM   2738  CE1 PHE A 295      -7.643 -42.144  23.176  1.00 14.85           C  
ATOM   2739  CE2 PHE A 295      -7.454 -44.494  22.678  1.00 16.22           C  
ATOM   2740  CZ  PHE A 295      -6.965 -43.350  23.316  1.00 16.11           C  
ATOM   2741  HN  PHE A 295     -13.554 -43.175  22.214  1.00  0.00           H  
ATOM   2742  N   ARG A 296     -12.743 -40.090  21.167  1.00 15.63           N  
ATOM   2743  CA  ARG A 296     -12.743 -38.661  20.853  1.00 18.22           C  
ATOM   2744  C   ARG A 296     -13.454 -37.936  21.976  1.00 21.55           C  
ATOM   2745  O   ARG A 296     -14.473 -38.412  22.496  1.00 17.59           O  
ATOM   2746  CB  ARG A 296     -13.432 -38.333  19.528  1.00 18.73           C  
ATOM   2747  CG  ARG A 296     -12.633 -38.693  18.284  1.00 20.43           C  
ATOM   2748  CD  ARG A 296     -11.300 -37.951  18.177  1.00 22.14           C  
ATOM   2749  NE  ARG A 296     -10.659 -38.291  16.899  1.00 25.63           N  
ATOM   2750  CZ  ARG A 296      -9.869 -39.350  16.730  1.00 25.36           C  
ATOM   2751  NH1 ARG A 296      -9.589 -40.154  17.760  1.00 19.78           N1+
ATOM   2752  NH2 ARG A 296      -9.341 -39.595  15.543  1.00 26.24           N  
ATOM   2753  HN  ARG A 296     -13.603 -40.529  21.496  1.00  0.00           H  
ATOM   2754  HE  ARG A 296     -10.828 -37.683  16.098  1.00  0.00           H  
ATOM   2755 1HH1 ARG A 296      -8.984 -40.965  17.631  1.00  0.00           H  
ATOM   2756 2HH1 ARG A 296      -9.996 -39.965  18.676  1.00  0.00           H  
ATOM   2757 1HH2 ARG A 296      -8.736 -40.406  15.414  1.00  0.00           H  
ATOM   2758 2HH2 ARG A 296      -9.555 -38.981  14.757  1.00  0.00           H  
ATOM   2759  N   PHE A 297     -12.910 -36.787  22.352  1.00 15.65           N  
ATOM   2760  CA  PHE A 297     -13.386 -36.067  23.529  1.00 17.69           C  
ATOM   2761  C   PHE A 297     -13.578 -34.629  23.130  1.00 19.55           C  
ATOM   2762  O   PHE A 297     -12.761 -34.092  22.381  1.00 18.07           O  
ATOM   2763  CB  PHE A 297     -12.368 -36.216  24.669  1.00 15.37           C  
ATOM   2764  CG  PHE A 297     -11.818 -37.585  24.769  1.00 15.20           C  
ATOM   2765  CD1 PHE A 297     -12.645 -38.643  25.123  1.00 16.03           C  
ATOM   2766  CD2 PHE A 297     -10.495 -37.844  24.444  1.00 15.49           C  
ATOM   2767  CE1 PHE A 297     -12.154 -39.946  25.171  1.00 15.96           C  
ATOM   2768  CE2 PHE A 297      -9.985 -39.140  24.503  1.00 17.41           C  
ATOM   2769  CZ  PHE A 297     -10.814 -40.189  24.867  1.00 19.66           C  
ATOM   2770  HN  PHE A 297     -12.141 -36.397  21.806  1.00  0.00           H  
ATOM   2771  N   SER A 298     -14.635 -33.997  23.641  1.00 17.76           N  
ATOM   2772  CA  SER A 298     -15.059 -32.681  23.144  1.00 20.16           C  
ATOM   2773  C   SER A 298     -14.078 -31.560  23.467  1.00 14.58           C  
ATOM   2774  O   SER A 298     -13.742 -30.749  22.607  1.00 21.00           O  
ATOM   2775  CB  SER A 298     -16.437 -32.309  23.711  1.00 20.07           C  
ATOM   2776  OG  SER A 298     -17.437 -33.210  23.241  1.00 21.70           O  
ATOM   2777  HN  SER A 298     -15.162 -34.438  24.395  1.00  0.00           H  
ATOM   2778  HG  SER A 298     -18.289 -32.980  23.592  1.00  0.00           H  
ATOM   2779  N   PHE A 299     -13.636 -31.521  24.722  1.00 15.04           N  
ATOM   2780  CA  PHE A 299     -12.859 -30.406  25.221  1.00 15.54           C  
ATOM   2781  C   PHE A 299     -11.456 -30.864  25.583  1.00 17.97           C  
ATOM   2782  O   PHE A 299     -11.246 -31.505  26.637  1.00 14.05           O  
ATOM   2783  CB  PHE A 299     -13.611 -29.726  26.390  1.00 14.53           C  
ATOM   2784  CG  PHE A 299     -14.942 -29.146  25.941  1.00 18.36           C  
ATOM   2785  CD1 PHE A 299     -14.966 -28.056  25.066  1.00 15.30           C  
ATOM   2786  CD2 PHE A 299     -16.150 -29.727  26.333  1.00 17.14           C  
ATOM   2787  CE1 PHE A 299     -16.181 -27.520  24.587  1.00 20.48           C  
ATOM   2788  CE2 PHE A 299     -17.372 -29.219  25.844  1.00 16.33           C  
ATOM   2789  CZ  PHE A 299     -17.384 -28.112  24.981  1.00 17.01           C  
ATOM   2790  HN  PHE A 299     -13.850 -32.297  25.348  1.00  0.00           H  
ATOM   2791  N   VAL A 300     -10.512 -30.578  24.679  1.00 16.44           N  
ATOM   2792  CA  VAL A 300      -9.113 -31.038  24.827  1.00 16.47           C  
ATOM   2793  C   VAL A 300      -8.162 -29.859  24.580  1.00 15.48           C  
ATOM   2794  O   VAL A 300      -8.621 -28.768  24.205  1.00 16.73           O  
ATOM   2795  CB  VAL A 300      -8.789 -32.220  23.880  1.00 14.82           C  
ATOM   2796  CG1 VAL A 300      -9.713 -33.398  24.190  1.00 10.69           C  
ATOM   2797  CG2 VAL A 300      -8.886 -31.794  22.382  1.00 12.81           C  
ATOM   2798  HN  VAL A 300     -10.765 -30.024  23.860  1.00  0.00           H  
ATOM   2799  N   PRO A 301      -6.850 -30.046  24.832  1.00 12.97           N  
ATOM   2800  CA  PRO A 301      -5.952 -28.923  24.534  1.00 13.42           C  
ATOM   2801  C   PRO A 301      -6.112 -28.360  23.098  1.00 16.39           C  
ATOM   2802  O   PRO A 301      -6.256 -29.116  22.137  1.00 16.61           O  
ATOM   2803  CB  PRO A 301      -4.563 -29.533  24.725  1.00 14.80           C  
ATOM   2804  CG  PRO A 301      -4.787 -30.507  25.906  1.00 15.81           C  
ATOM   2805  CD  PRO A 301      -6.162 -31.119  25.591  1.00 13.46           C  
ATOM   2806  N   VAL A 302      -6.092 -27.036  22.987  1.00 15.73           N  
ATOM   2807  CA  VAL A 302      -6.199 -26.354  21.703  1.00 19.01           C  
ATOM   2808  C   VAL A 302      -4.822 -25.775  21.286  1.00 21.00           C  
ATOM   2809  O   VAL A 302      -4.051 -25.237  22.109  1.00 19.12           O  
ATOM   2810  CB  VAL A 302      -7.272 -25.206  21.770  1.00 21.16           C  
ATOM   2811  CG1 VAL A 302      -6.879 -24.143  22.819  1.00 21.17           C  
ATOM   2812  CG2 VAL A 302      -7.479 -24.547  20.388  1.00 20.05           C  
ATOM   2813  HN  VAL A 302      -5.998 -26.475  23.834  1.00  0.00           H  
ATOM   2814  N   VAL A 303      -4.505 -25.914  20.010  1.00 23.88           N  
ATOM   2815  CA  VAL A 303      -3.277 -25.348  19.459  1.00 19.83           C  
ATOM   2816  C   VAL A 303      -3.618 -23.944  19.014  1.00 25.74           C  
ATOM   2817  O   VAL A 303      -4.218 -23.744  17.960  1.00 26.55           O  
ATOM   2818  CB  VAL A 303      -2.799 -26.148  18.225  1.00 30.46           C  
ATOM   2819  CG1 VAL A 303      -1.550 -25.498  17.595  1.00 24.94           C  
ATOM   2820  CG2 VAL A 303      -2.514 -27.596  18.613  1.00 27.02           C  
ATOM   2821  HN  VAL A 303      -5.134 -26.430  19.395  1.00  0.00           H  
ATOM   2822  N   ASP A 304      -3.255 -22.965  19.821  1.00 28.05           N  
ATOM   2823  CA  ASP A 304      -3.631 -21.606  19.508  1.00 38.67           C  
ATOM   2824  C   ASP A 304      -2.410 -20.683  19.509  1.00 35.44           C  
ATOM   2825  O   ASP A 304      -2.559 -19.470  19.550  1.00 38.88           O  
ATOM   2826  CB  ASP A 304      -4.656 -21.120  20.532  1.00 26.47           C  
ATOM   2827  CG  ASP A 304      -4.066 -21.007  21.933  1.00 40.24           C  
ATOM   2828  OD1 ASP A 304      -2.969 -21.568  22.187  1.00 35.19           O  
ATOM   2829  OD2 ASP A 304      -4.706 -20.365  22.795  1.00 47.67           O1-
ATOM   2830  HN  ASP A 304      -2.712 -23.167  20.661  1.00  0.00           H  
ATOM   2831  N   GLY A 305      -1.208 -21.252  19.505  1.00 27.91           N  
ATOM   2832  CA  GLY A 305       0.003 -20.439  19.466  1.00 26.53           C  
ATOM   2833  C   GLY A 305       0.557 -20.029  20.817  1.00 40.92           C  
ATOM   2834  O   GLY A 305       1.695 -19.563  20.913  1.00 37.32           O  
ATOM   2835  HN  GLY A 305      -1.132 -22.269  19.529  1.00  0.00           H  
ATOM   2836  N   ASP A 306      -0.232 -20.206  21.873  1.00 32.44           N  
ATOM   2837  CA  ASP A 306       0.204 -19.783  23.200  1.00 30.09           C  
ATOM   2838  C   ASP A 306       0.863 -20.956  23.933  1.00 39.62           C  
ATOM   2839  O   ASP A 306       2.075 -21.117  23.820  1.00 23.75           O  
ATOM   2840  CB  ASP A 306      -0.949 -19.145  23.997  1.00 29.69           C  
ATOM   2841  CG  ASP A 306      -0.477 -18.542  25.321  1.00 39.64           C  
ATOM   2842  OD1 ASP A 306       0.747 -18.448  25.544  1.00 41.24           O  
ATOM   2843  OD2 ASP A 306      -1.329 -18.146  26.140  1.00 42.13           O1-
ATOM   2844  HN  ASP A 306      -1.147 -20.640  21.755  1.00  0.00           H  
ATOM   2845  N   PHE A 307       0.093 -21.786  24.649  1.00 24.77           N  
ATOM   2846  CA  PHE A 307       0.698 -22.932  25.331  1.00 24.15           C  
ATOM   2847  C   PHE A 307       1.516 -23.778  24.371  1.00 22.32           C  
ATOM   2848  O   PHE A 307       2.639 -24.158  24.677  1.00 25.72           O  
ATOM   2849  CB  PHE A 307      -0.351 -23.834  25.988  1.00 21.66           C  
ATOM   2850  CG  PHE A 307       0.224 -24.754  27.032  1.00 21.90           C  
ATOM   2851  CD1 PHE A 307       0.852 -25.940  26.666  1.00 18.79           C  
ATOM   2852  CD2 PHE A 307       0.147 -24.424  28.368  1.00 17.92           C  
ATOM   2853  CE1 PHE A 307       1.370 -26.793  27.625  1.00 19.02           C  
ATOM   2854  CE2 PHE A 307       0.659 -25.268  29.339  1.00 20.45           C  
ATOM   2855  CZ  PHE A 307       1.287 -26.452  28.963  1.00 18.12           C  
ATOM   2856  HN  PHE A 307      -0.911 -21.620  24.719  1.00  0.00           H  
ATOM   2857  N   LEU A 308       0.920 -24.095  23.225  1.00 20.58           N  
ATOM   2858  CA  LEU A 308       1.617 -24.785  22.153  1.00 24.93           C  
ATOM   2859  C   LEU A 308       1.745 -23.817  20.975  1.00 34.59           C  
ATOM   2860  O   LEU A 308       0.740 -23.386  20.405  1.00 27.66           O  
ATOM   2861  CB  LEU A 308       0.835 -26.017  21.721  1.00 28.48           C  
ATOM   2862  CG  LEU A 308       0.604 -27.102  22.779  1.00 33.47           C  
ATOM   2863  CD1 LEU A 308      -0.472 -28.095  22.307  1.00 29.60           C  
ATOM   2864  CD2 LEU A 308       1.915 -27.817  23.030  1.00 22.54           C  
ATOM   2865  HN  LEU A 308      -0.060 -23.845  23.094  1.00  0.00           H  
ATOM   2866  N   SER A 309       2.979 -23.492  20.609  1.00 27.16           N  
ATOM   2867  CA  SER A 309       3.235 -22.537  19.531  1.00 30.33           C  
ATOM   2868  C   SER A 309       3.000 -23.137  18.149  1.00 30.67           C  
ATOM   2869  O   SER A 309       2.978 -22.419  17.167  1.00 38.79           O  
ATOM   2870  CB  SER A 309       4.660 -21.995  19.653  1.00 30.22           C  
ATOM   2871  OG  SER A 309       5.595 -23.028  19.363  1.00 39.50           O  
ATOM   2872  HN  SER A 309       3.769 -23.919  21.092  1.00  0.00           H  
ATOM   2873  HG  SER A 309       6.480 -22.691  19.439  1.00  0.00           H  
ATOM   2874  N   ASP A 310       2.822 -24.457  18.081  1.00 26.69           N  
ATOM   2875  CA  ASP A 310       2.497 -25.160  16.847  1.00 26.38           C  
ATOM   2876  C   ASP A 310       1.867 -26.485  17.246  1.00 29.21           C  
ATOM   2877  O   ASP A 310       1.794 -26.784  18.421  1.00 28.45           O  
ATOM   2878  CB  ASP A 310       3.779 -25.422  16.039  1.00 31.10           C  
ATOM   2879  CG  ASP A 310       3.537 -25.455  14.522  1.00 40.76           C  
ATOM   2880  OD1 ASP A 310       2.443 -25.869  14.069  1.00 31.71           O  
ATOM   2881  OD2 ASP A 310       4.468 -25.077  13.777  1.00 37.72           O1-
ATOM   2882  HN  ASP A 310       2.918 -25.003  18.937  1.00  0.00           H  
ATOM   2883  N   THR A 311       1.441 -27.296  16.287  1.00 20.80           N  
ATOM   2884  CA  THR A 311       0.963 -28.639  16.615  1.00 30.22           C  
ATOM   2885  C   THR A 311       2.074 -29.430  17.311  1.00 30.21           C  
ATOM   2886  O   THR A 311       3.257 -29.164  17.070  1.00 27.25           O  
ATOM   2887  CB  THR A 311       0.545 -29.418  15.357  1.00 32.53           C  
ATOM   2888  CG2 THR A 311      -0.400 -28.574  14.482  1.00 27.91           C  
ATOM   2889  OG1 THR A 311       1.719 -29.783  14.614  1.00 33.75           O  
ATOM   2890  HN  THR A 311       1.447 -26.982  15.317  1.00  0.00           H  
ATOM   2891  HG1 THR A 311       2.302 -30.304  15.154  1.00  0.00           H  
ATOM   2892  N   PRO A 312       1.705 -30.383  18.194  1.00 28.55           N  
ATOM   2893  CA  PRO A 312       2.766 -31.188  18.809  1.00 24.79           C  
ATOM   2894  C   PRO A 312       3.622 -31.887  17.752  1.00 29.31           C  
ATOM   2895  O   PRO A 312       4.822 -31.979  17.911  1.00 24.44           O  
ATOM   2896  CB  PRO A 312       1.992 -32.194  19.674  1.00 23.10           C  
ATOM   2897  CG  PRO A 312       0.750 -31.402  20.115  1.00 22.99           C  
ATOM   2898  CD  PRO A 312       0.395 -30.583  18.855  1.00 22.07           C  
ATOM   2899  N  AGLU A 313       2.979 -32.363  16.694  0.42 29.56           N  
ATOM   2900  N  BGLU A 313       3.015 -32.369  16.674  0.58 29.58           N  
ATOM   2901  CA AGLU A 313       3.668 -32.995  15.577  0.42 30.06           C  
ATOM   2902  CA BGLU A 313       3.795 -33.021  15.622  0.58 29.95           C  
ATOM   2903  C  AGLU A 313       4.821 -32.135  15.043  0.42 28.31           C  
ATOM   2904  C  BGLU A 313       4.897 -32.104  15.093  0.58 28.27           C  
ATOM   2905  O  AGLU A 313       5.934 -32.625  14.848  0.42 28.45           O  
ATOM   2906  O  BGLU A 313       6.046 -32.521  14.936  0.58 28.24           O  
ATOM   2907  CB AGLU A 313       2.665 -33.321  14.464  0.42 32.71           C  
ATOM   2908  CB BGLU A 313       2.908 -33.472  14.463  0.58 32.95           C  
ATOM   2909  CG AGLU A 313       1.768 -34.534  14.760  0.42 38.53           C  
ATOM   2910  CG BGLU A 313       3.606 -34.450  13.543  0.58 40.03           C  
ATOM   2911  CD AGLU A 313       0.455 -34.198  15.488  0.42 39.34           C  
ATOM   2912  CD BGLU A 313       3.289 -34.209  12.081  0.58 52.68           C  
ATOM   2913  OE1AGLU A 313      -0.511 -34.978  15.311  0.42 32.52           O  
ATOM   2914  OE1BGLU A 313       2.309 -33.484  11.798  0.58 48.90           O  
ATOM   2915  OE2AGLU A 313       0.379 -33.188  16.238  0.42 25.75           O1-
ATOM   2916  OE2BGLU A 313       4.029 -34.741  11.220  0.58 53.81           O1-
ATOM   2917  H  AGLU A 313       1.963 -32.283  16.661  1.00  0.00           H  
ATOM   2918  H  BGLU A 313       2.003 -32.285  16.579  1.00  0.00           H  
ATOM   2919  N   ALA A 314       4.558 -30.849  14.833  1.00 26.25           N  
ATOM   2920  CA  ALA A 314       5.564 -29.933  14.304  1.00 31.99           C  
ATOM   2921  C   ALA A 314       6.638 -29.614  15.346  1.00 35.76           C  
ATOM   2922  O   ALA A 314       7.826 -29.540  15.026  1.00 33.66           O  
ATOM   2923  CB  ALA A 314       4.921 -28.658  13.811  1.00 29.59           C  
ATOM   2924  N   LEU A 315       6.214 -29.403  16.587  1.00 28.82           N  
ATOM   2925  CA  LEU A 315       7.151 -29.108  17.660  1.00 27.40           C  
ATOM   2926  C   LEU A 315       8.095 -30.278  17.843  1.00 26.98           C  
ATOM   2927  O   LEU A 315       9.273 -30.095  18.109  1.00 33.39           O  
ATOM   2928  CB  LEU A 315       6.410 -28.804  18.957  1.00 22.24           C  
ATOM   2929  CG  LEU A 315       5.660 -27.482  18.902  1.00 25.97           C  
ATOM   2930  CD1 LEU A 315       4.783 -27.303  20.137  1.00 22.18           C  
ATOM   2931  CD2 LEU A 315       6.658 -26.334  18.745  1.00 28.79           C  
ATOM   2932  HN  LEU A 315       5.216 -29.449  16.791  1.00  0.00           H  
ATOM   2933  N   ILE A 316       7.571 -31.484  17.683  1.00 23.44           N  
ATOM   2934  CA  ILE A 316       8.378 -32.676  17.884  1.00 21.68           C  
ATOM   2935  C   ILE A 316       9.432 -32.755  16.766  1.00 40.33           C  
ATOM   2936  O   ILE A 316      10.593 -33.024  17.026  1.00 32.85           O  
ATOM   2937  CB  ILE A 316       7.496 -33.943  17.945  1.00 28.02           C  
ATOM   2938  CG1 ILE A 316       6.784 -34.041  19.303  1.00 30.54           C  
ATOM   2939  CG2 ILE A 316       8.317 -35.202  17.738  1.00 30.75           C  
ATOM   2940  CD1 ILE A 316       5.419 -34.740  19.216  1.00 25.56           C  
ATOM   2941  HN  ILE A 316       6.591 -31.577  17.416  1.00  0.00           H  
ATOM   2942  N   ASN A 317       9.031 -32.483  15.526  1.00 33.26           N  
ATOM   2943  CA  ASN A 317       9.981 -32.469  14.407  1.00 35.53           C  
ATOM   2944  C   ASN A 317      11.064 -31.415  14.494  1.00 28.81           C  
ATOM   2945  O   ASN A 317      12.180 -31.647  14.062  1.00 42.30           O  
ATOM   2946  CB  ASN A 317       9.238 -32.328  13.087  1.00 36.79           C  
ATOM   2947  CG  ASN A 317       8.329 -33.491  12.833  1.00 32.32           C  
ATOM   2948  ND2 ASN A 317       7.390 -33.327  11.908  1.00 45.49           N  
ATOM   2949  OD1 ASN A 317       8.464 -34.533  13.472  1.00 40.75           O  
ATOM   2950  HN  ASN A 317       8.047 -32.281  15.350  1.00  0.00           H  
ATOM   2951 1HD2 ASN A 317       7.278 -32.463  11.378  1.00  0.00           H  
ATOM   2952 2HD2 ASN A 317       6.771 -34.119  11.735  1.00  0.00           H  
ATOM   2953  N   ALA A 318      10.721 -30.255  15.042  1.00 29.62           N  
ATOM   2954  CA  ALA A 318      11.636 -29.131  15.139  1.00 35.38           C  
ATOM   2955  C   ALA A 318      12.591 -29.181  16.332  1.00 53.26           C  
ATOM   2956  O   ALA A 318      13.559 -28.416  16.367  1.00 50.70           O  
ATOM   2957  CB  ALA A 318      10.855 -27.832  15.182  1.00 39.33           C  
ATOM   2958  HN  ALA A 318       9.776 -30.149  15.410  1.00  0.00           H  
ATOM   2959  N   GLY A 319      12.329 -30.046  17.311  1.00 31.57           N  
ATOM   2960  CA  GLY A 319      13.042 -29.949  18.578  1.00 31.24           C  
ATOM   2961  C   GLY A 319      14.415 -30.601  18.603  1.00 26.42           C  
ATOM   2962  O   GLY A 319      14.676 -31.606  17.905  1.00 29.89           O  
ATOM   2963  HN  GLY A 319      11.630 -30.776  17.174  1.00  0.00           H  
ATOM   2964  N   ASP A 320      15.300 -30.020  19.404  1.00 30.01           N  
ATOM   2965  CA  ASP A 320      16.576 -30.652  19.734  1.00 31.94           C  
ATOM   2966  C   ASP A 320      16.343 -31.291  21.079  1.00 31.66           C  
ATOM   2967  O   ASP A 320      16.090 -30.597  22.069  1.00 27.87           O  
ATOM   2968  CB  ASP A 320      17.696 -29.602  19.837  1.00 34.26           C  
ATOM   2969  CG  ASP A 320      19.059 -30.195  20.277  1.00 40.97           C  
ATOM   2970  OD1 ASP A 320      20.004 -29.386  20.481  1.00 38.07           O  
ATOM   2971  OD2 ASP A 320      19.212 -31.440  20.406  1.00 30.93           O1-
ATOM   2972  HN  ASP A 320      15.083 -29.106  19.801  1.00  0.00           H  
ATOM   2973  N   PHE A 321      16.414 -32.612  21.142  1.00 26.37           N  
ATOM   2974  CA  PHE A 321      16.102 -33.241  22.427  1.00 31.82           C  
ATOM   2975  C   PHE A 321      17.315 -33.838  23.130  1.00 37.85           C  
ATOM   2976  O   PHE A 321      17.175 -34.727  23.973  1.00 26.50           O  
ATOM   2977  CB  PHE A 321      14.953 -34.245  22.270  1.00 26.64           C  
ATOM   2978  CG  PHE A 321      13.667 -33.606  21.809  1.00 28.50           C  
ATOM   2979  CD1 PHE A 321      12.820 -32.998  22.713  1.00 26.15           C  
ATOM   2980  CD2 PHE A 321      13.340 -33.569  20.457  1.00 22.88           C  
ATOM   2981  CE1 PHE A 321      11.630 -32.391  22.287  1.00 28.14           C  
ATOM   2982  CE2 PHE A 321      12.155 -32.969  20.020  1.00 33.36           C  
ATOM   2983  CZ  PHE A 321      11.306 -32.371  20.940  1.00 27.90           C  
ATOM   2984  HN  PHE A 321      16.675 -33.169  20.328  1.00  0.00           H  
ATOM   2985  N   HIS A 322      18.506 -33.347  22.785  1.00 29.26           N  
ATOM   2986  CA  HIS A 322      19.702 -33.681  23.575  1.00 31.10           C  
ATOM   2987  C   HIS A 322      19.471 -33.271  25.003  1.00 24.18           C  
ATOM   2988  O   HIS A 322      18.942 -32.186  25.267  1.00 29.65           O  
ATOM   2989  CB  HIS A 322      20.979 -33.031  23.010  1.00 26.20           C  
ATOM   2990  CG  HIS A 322      21.450 -33.692  21.757  1.00 26.98           C  
ATOM   2991  CD2 HIS A 322      22.229 -34.784  21.564  1.00 28.88           C  
ATOM   2992  ND1 HIS A 322      21.016 -33.303  20.508  1.00 24.20           N  
ATOM   2993  CE1 HIS A 322      21.550 -34.095  19.591  1.00 28.48           C  
ATOM   2994  NE2 HIS A 322      22.292 -35.001  20.204  1.00 30.60           N  
ATOM   2995  HN  HIS A 322      18.588 -32.738  21.971  1.00  0.00           H  
ATOM   2996  HD1 HIS A 322      20.382 -32.526  20.319  1.00  0.00           H  
ATOM   2997  HE2 HIS A 322      22.825 -35.740  19.745  1.00  0.00           H  
ATOM   2998  N   GLY A 323      19.842 -34.154  25.929  1.00 26.79           N  
ATOM   2999  CA  GLY A 323      19.655 -33.858  27.339  1.00 29.32           C  
ATOM   3000  C   GLY A 323      18.326 -34.344  27.906  1.00 33.98           C  
ATOM   3001  O   GLY A 323      18.073 -34.175  29.091  1.00 31.95           O  
ATOM   3002  HN  GLY A 323      20.259 -35.041  25.647  1.00  0.00           H  
ATOM   3003  N   LEU A 324      17.473 -34.939  27.071  1.00 26.96           N  
ATOM   3004  CA  LEU A 324      16.207 -35.481  27.565  1.00 28.11           C  
ATOM   3005  C   LEU A 324      16.331 -36.998  27.659  1.00 18.68           C  
ATOM   3006  O   LEU A 324      16.884 -37.632  26.767  1.00 20.07           O  
ATOM   3007  CB  LEU A 324      15.047 -35.119  26.616  1.00 26.34           C  
ATOM   3008  CG  LEU A 324      13.647 -35.676  26.909  1.00 21.56           C  
ATOM   3009  CD1 LEU A 324      13.107 -35.127  28.230  1.00 20.61           C  
ATOM   3010  CD2 LEU A 324      12.680 -35.337  25.748  1.00 24.37           C  
ATOM   3011  HN  LEU A 324      17.705 -35.017  26.081  1.00  0.00           H  
ATOM   3012  N   GLN A 325      15.864 -37.573  28.759  1.00 21.32           N  
ATOM   3013  CA  GLN A 325      15.571 -39.012  28.780  1.00 20.84           C  
ATOM   3014  C   GLN A 325      14.053 -39.182  28.929  1.00 20.01           C  
ATOM   3015  O   GLN A 325      13.412 -38.469  29.722  1.00 16.78           O  
ATOM   3016  CB  GLN A 325      16.279 -39.742  29.932  1.00 22.15           C  
ATOM   3017  CG  GLN A 325      17.812 -39.631  29.882  1.00 28.96           C  
ATOM   3018  CD  GLN A 325      18.303 -38.368  30.562  1.00 28.43           C  
ATOM   3019  NE2 GLN A 325      19.213 -37.647  29.904  1.00 35.31           N  
ATOM   3020  OE1 GLN A 325      17.867 -38.039  31.667  1.00 34.39           O  
ATOM   3021  HN  GLN A 325      15.707 -37.012  29.596  1.00  0.00           H  
ATOM   3022 1HE2 GLN A 325      19.543 -36.797  30.361  1.00  0.00           H  
ATOM   3023 2HE2 GLN A 325      19.574 -37.919  28.990  1.00  0.00           H  
ATOM   3024  N  AVAL A 326      13.475 -40.083  28.138  0.42 20.91           N  
ATOM   3025  N  BVAL A 326      13.496 -40.148  28.216  0.58 20.89           N  
ATOM   3026  CA AVAL A 326      12.052 -40.395  28.259  0.42 21.45           C  
ATOM   3027  CA BVAL A 326      12.062 -40.367  28.280  0.58 21.47           C  
ATOM   3028  C  AVAL A 326      11.845 -41.896  28.319  0.42 19.40           C  
ATOM   3029  C  BVAL A 326      11.777 -41.864  28.237  0.58 19.38           C  
ATOM   3030  O  AVAL A 326      12.619 -42.665  27.756  0.42 19.44           O  
ATOM   3031  O  BVAL A 326      12.471 -42.606  27.553  0.58 20.00           O  
ATOM   3032  CB AVAL A 326      11.194 -39.825  27.097  0.42 23.87           C  
ATOM   3033  CB BVAL A 326      11.341 -39.564  27.166  0.58 24.74           C  
ATOM   3034  CG1AVAL A 326      11.280 -38.309  27.042  0.42 20.51           C  
ATOM   3035  CG1BVAL A 326      12.029 -39.759  25.845  0.58 20.04           C  
ATOM   3036  CG2AVAL A 326      11.605 -40.432  25.779  0.42 20.94           C  
ATOM   3037  CG2BVAL A 326       9.888 -39.918  27.081  0.58 16.74           C  
ATOM   3038  H  AVAL A 326      14.035 -40.565  27.435  1.00  0.00           H  
ATOM   3039  H  BVAL A 326      14.075 -40.740  27.620  1.00  0.00           H  
ATOM   3040  N   LEU A 327      10.801 -42.305  29.029  1.00 18.50           N  
ATOM   3041  CA  LEU A 327      10.394 -43.703  29.076  1.00 17.11           C  
ATOM   3042  C   LEU A 327       8.975 -43.719  28.495  1.00 17.37           C  
ATOM   3043  O   LEU A 327       8.130 -42.953  28.957  1.00 19.61           O  
ATOM   3044  CB  LEU A 327      10.361 -44.143  30.558  1.00 15.34           C  
ATOM   3045  CG  LEU A 327       9.704 -45.483  30.914  1.00 21.61           C  
ATOM   3046  CD1 LEU A 327      10.424 -46.597  30.216  1.00 20.13           C  
ATOM   3047  CD2 LEU A 327       9.770 -45.678  32.433  1.00 23.18           C  
ATOM   3048  N   VAL A 328       8.703 -44.553  27.488  1.00 16.68           N  
ATOM   3049  CA  VAL A 328       7.371 -44.564  26.859  1.00 17.49           C  
ATOM   3050  C   VAL A 328       6.960 -45.993  26.626  1.00 17.17           C  
ATOM   3051  O   VAL A 328       7.806 -46.875  26.489  1.00 18.81           O  
ATOM   3052  CB  VAL A 328       7.333 -43.808  25.473  1.00 18.18           C  
ATOM   3053  CG1 VAL A 328       7.940 -42.420  25.599  1.00 18.25           C  
ATOM   3054  CG2 VAL A 328       8.078 -44.587  24.409  1.00 14.65           C  
ATOM   3055  HN  VAL A 328       9.425 -45.189  27.151  1.00  0.00           H  
ATOM   3056  N   GLY A 329       5.658 -46.244  26.562  1.00 15.06           N  
ATOM   3057  CA  GLY A 329       5.223 -47.588  26.255  1.00 14.53           C  
ATOM   3058  C   GLY A 329       3.725 -47.685  26.059  1.00 17.32           C  
ATOM   3059  O   GLY A 329       3.010 -46.692  26.143  1.00 15.90           O  
ATOM   3060  HN  GLY A 329       4.977 -45.502  26.726  1.00  0.00           H  
ATOM   3061  N   VAL A 330       3.257 -48.910  25.839  1.00 16.11           N  
ATOM   3062  CA  VAL A 330       1.859 -49.159  25.572  1.00 12.68           C  
ATOM   3063  C   VAL A 330       1.495 -50.470  26.215  1.00 15.51           C  
ATOM   3064  O   VAL A 330       2.372 -51.269  26.556  1.00 19.49           O  
ATOM   3065  CB  VAL A 330       1.615 -49.299  24.040  1.00 16.36           C  
ATOM   3066  CG1 VAL A 330       1.837 -47.948  23.346  1.00 13.94           C  
ATOM   3067  CG2 VAL A 330       2.530 -50.381  23.458  1.00 15.61           C  
ATOM   3068  HN  VAL A 330       3.905 -49.698  25.859  1.00  0.00           H  
ATOM   3069  N   VAL A 331       0.197 -50.728  26.341  1.00 14.77           N  
ATOM   3070  CA  VAL A 331      -0.231 -52.063  26.734  1.00 14.86           C  
ATOM   3071  C   VAL A 331      -0.456 -52.946  25.503  1.00 20.78           C  
ATOM   3072  O   VAL A 331      -0.474 -52.457  24.365  1.00 18.94           O  
ATOM   3073  CB  VAL A 331      -1.500 -52.012  27.605  1.00 18.28           C  
ATOM   3074  CG1 VAL A 331      -1.213 -51.258  28.943  1.00 16.03           C  
ATOM   3075  CG2 VAL A 331      -2.638 -51.349  26.832  1.00 15.56           C  
ATOM   3076  HN  VAL A 331      -0.493 -49.998  26.164  1.00  0.00           H  
ATOM   3077  N   LYS A 332      -0.600 -54.251  25.736  1.00 21.05           N  
ATOM   3078  CA  LYS A 332      -0.689 -55.209  24.643  1.00 25.67           C  
ATOM   3079  C   LYS A 332      -1.937 -54.967  23.789  1.00 23.72           C  
ATOM   3080  O   LYS A 332      -1.902 -55.141  22.582  1.00 21.56           O  
ATOM   3081  CB  LYS A 332      -0.665 -56.635  25.182  1.00 22.99           C  
ATOM   3082  CG  LYS A 332      -0.455 -57.743  24.127  1.00 22.71           C  
ATOM   3083  CD  LYS A 332      -0.515 -59.106  24.862  1.00 28.38           C  
ATOM   3084  CE  LYS A 332      -0.125 -60.272  23.950  1.00 42.61           C  
ATOM   3085  NZ  LYS A 332      -1.105 -60.472  22.849  1.00 37.92           N1+
ATOM   3086  HN  LYS A 332      -0.649 -54.585  26.699  1.00  0.00           H  
ATOM   3087  HZ1 LYS A 332      -0.845 -61.249  22.241  1.00  0.00           H  
ATOM   3088  HZ2 LYS A 332      -1.241 -59.614  22.315  1.00  0.00           H  
ATOM   3089  HZ3 LYS A 332      -2.051 -60.587  23.212  1.00  0.00           H  
ATOM   3090  N   ASP A 333      -3.033 -54.541  24.404  1.00 14.47           N  
ATOM   3091  CA  ASP A 333      -4.258 -54.313  23.631  1.00 19.31           C  
ATOM   3092  C   ASP A 333      -4.899 -52.946  23.820  1.00 20.94           C  
ATOM   3093  O   ASP A 333      -5.940 -52.857  24.445  1.00 21.00           O  
ATOM   3094  CB  ASP A 333      -5.299 -55.397  23.939  1.00 22.53           C  
ATOM   3095  CG  ASP A 333      -4.773 -56.796  23.642  1.00 28.51           C  
ATOM   3096  OD1 ASP A 333      -4.832 -57.218  22.462  1.00 28.15           O  
ATOM   3097  OD2 ASP A 333      -4.275 -57.450  24.580  1.00 22.83           O1-
ATOM   3098  HN  ASP A 333      -3.023 -54.373  25.410  1.00  0.00           H  
ATOM   3099  N   GLU A 334      -4.313 -51.905  23.216  1.00 18.59           N  
ATOM   3100  CA  GLU A 334      -4.749 -50.523  23.436  1.00 17.32           C  
ATOM   3101  C   GLU A 334      -6.181 -50.227  23.006  1.00 19.06           C  
ATOM   3102  O   GLU A 334      -6.847 -49.410  23.624  1.00 17.91           O  
ATOM   3103  CB  GLU A 334      -3.795 -49.536  22.727  1.00 17.60           C  
ATOM   3104  CG  GLU A 334      -2.373 -49.476  23.362  1.00 13.74           C  
ATOM   3105  CD  GLU A 334      -2.351 -48.720  24.710  1.00 17.37           C  
ATOM   3106  OE1 GLU A 334      -3.399 -48.166  25.097  1.00 17.73           O  
ATOM   3107  OE2 GLU A 334      -1.283 -48.691  25.377  1.00 18.25           O1-
ATOM   3108  HN  GLU A 334      -3.535 -52.080  22.580  1.00  0.00           H  
ATOM   3109  N   GLY A 335      -6.659 -50.866  21.938  1.00 15.12           N  
ATOM   3110  CA  GLY A 335      -7.941 -50.459  21.384  1.00 19.08           C  
ATOM   3111  C   GLY A 335      -9.176 -51.083  22.024  1.00 18.69           C  
ATOM   3112  O   GLY A 335     -10.291 -50.570  21.875  1.00 17.91           O  
ATOM   3113  HN  GLY A 335      -6.133 -51.630  21.515  1.00  0.00           H  
ATOM   3114  N   SER A 336      -8.991 -52.184  22.737  1.00 14.57           N  
ATOM   3115  CA  SER A 336     -10.146 -53.044  23.073  1.00 21.01           C  
ATOM   3116  C   SER A 336     -11.183 -52.368  23.976  1.00 26.37           C  
ATOM   3117  O   SER A 336     -12.390 -52.457  23.751  1.00 23.05           O  
ATOM   3118  CB  SER A 336      -9.669 -54.359  23.684  1.00 22.97           C  
ATOM   3119  OG  SER A 336      -9.036 -54.131  24.940  1.00 24.57           O  
ATOM   3120  HN  SER A 336      -8.055 -52.438  23.053  1.00  0.00           H  
ATOM   3121  HG  SER A 336      -8.739 -54.949  25.320  1.00  0.00           H  
ATOM   3122  N   TYR A 337     -10.701 -51.684  24.997  1.00 21.23           N  
ATOM   3123  CA  TYR A 337     -11.550 -50.974  25.949  1.00 24.82           C  
ATOM   3124  C   TYR A 337     -12.493 -49.964  25.276  1.00 25.18           C  
ATOM   3125  O   TYR A 337     -13.649 -49.852  25.652  1.00 18.98           O  
ATOM   3126  CB  TYR A 337     -10.640 -50.308  26.997  1.00 21.37           C  
ATOM   3127  CG  TYR A 337     -11.237 -49.217  27.873  1.00 22.40           C  
ATOM   3128  CD1 TYR A 337     -11.980 -49.523  29.015  1.00 29.62           C  
ATOM   3129  CD2 TYR A 337     -10.979 -47.879  27.601  1.00 26.85           C  
ATOM   3130  CE1 TYR A 337     -12.495 -48.513  29.839  1.00 26.36           C  
ATOM   3131  CE2 TYR A 337     -11.481 -46.864  28.407  1.00 32.30           C  
ATOM   3132  CZ  TYR A 337     -12.245 -47.182  29.518  1.00 35.35           C  
ATOM   3133  OH  TYR A 337     -12.724 -46.152  30.300  1.00 36.37           O  
ATOM   3134  HN  TYR A 337      -9.690 -51.650  25.127  1.00  0.00           H  
ATOM   3135  HH  TYR A 337     -12.553 -45.243  30.081  1.00  0.00           H  
ATOM   3136  N   PHE A 338     -12.021 -49.262  24.254  1.00 15.30           N  
ATOM   3137  CA  PHE A 338     -12.820 -48.216  23.629  1.00 19.62           C  
ATOM   3138  C   PHE A 338     -13.972 -48.744  22.785  1.00 17.78           C  
ATOM   3139  O   PHE A 338     -14.963 -48.041  22.557  1.00 15.44           O  
ATOM   3140  CB  PHE A 338     -11.905 -47.316  22.777  1.00 21.63           C  
ATOM   3141  CG  PHE A 338     -10.816 -46.690  23.590  1.00 22.29           C  
ATOM   3142  CD1 PHE A 338      -9.621 -47.357  23.788  1.00 18.03           C  
ATOM   3143  CD2 PHE A 338     -11.038 -45.473  24.234  1.00 19.57           C  
ATOM   3144  CE1 PHE A 338      -8.632 -46.802  24.616  1.00 22.59           C  
ATOM   3145  CE2 PHE A 338     -10.054 -44.907  25.060  1.00 24.69           C  
ATOM   3146  CZ  PHE A 338      -8.864 -45.576  25.256  1.00 17.62           C  
ATOM   3147  HN  PHE A 338     -11.084 -49.457  23.900  1.00  0.00           H  
ATOM   3148  N   LEU A 339     -13.833 -49.981  22.325  1.00 19.41           N  
ATOM   3149  CA  LEU A 339     -14.802 -50.548  21.379  1.00 26.38           C  
ATOM   3150  C   LEU A 339     -16.205 -50.705  21.993  1.00 19.55           C  
ATOM   3151  O   LEU A 339     -17.207 -50.554  21.296  1.00 23.51           O  
ATOM   3152  CB  LEU A 339     -14.292 -51.884  20.847  1.00 17.09           C  
ATOM   3153  CG  LEU A 339     -12.973 -51.759  20.064  1.00 21.35           C  
ATOM   3154  CD1 LEU A 339     -12.522 -53.131  19.554  1.00 21.71           C  
ATOM   3155  CD2 LEU A 339     -13.158 -50.829  18.912  1.00 20.90           C  
ATOM   3156  HN  LEU A 339     -13.042 -50.546  22.633  1.00  0.00           H  
ATOM   3157  N   VAL A 340     -16.284 -50.974  23.299  1.00 22.08           N  
ATOM   3158  CA  VAL A 340     -17.600 -51.125  23.928  1.00 21.98           C  
ATOM   3159  C   VAL A 340     -18.342 -49.810  24.090  1.00 26.23           C  
ATOM   3160  O   VAL A 340     -19.522 -49.798  24.426  1.00 25.90           O  
ATOM   3161  CB  VAL A 340     -17.540 -51.851  25.256  1.00 22.48           C  
ATOM   3162  CG1 VAL A 340     -17.009 -53.271  25.037  1.00 23.46           C  
ATOM   3163  CG2 VAL A 340     -16.704 -51.083  26.238  1.00 23.21           C  
ATOM   3164  HN  VAL A 340     -15.435 -51.074  23.855  1.00  0.00           H  
ATOM   3165  N   TYR A 341     -17.669 -48.702  23.803  1.00 19.94           N  
ATOM   3166  CA  TYR A 341     -18.304 -47.376  23.904  1.00 15.61           C  
ATOM   3167  C   TYR A 341     -18.896 -46.862  22.611  1.00 19.76           C  
ATOM   3168  O   TYR A 341     -19.132 -45.652  22.480  1.00 26.59           O  
ATOM   3169  CB  TYR A 341     -17.320 -46.332  24.474  1.00 20.64           C  
ATOM   3170  CG  TYR A 341     -17.167 -46.527  25.953  1.00 24.14           C  
ATOM   3171  CD1 TYR A 341     -18.001 -45.837  26.848  1.00 22.10           C  
ATOM   3172  CD2 TYR A 341     -16.270 -47.467  26.465  1.00 22.45           C  
ATOM   3173  CE1 TYR A 341     -17.910 -46.042  28.233  1.00 23.13           C  
ATOM   3174  CE2 TYR A 341     -16.175 -47.680  27.843  1.00 24.86           C  
ATOM   3175  CZ  TYR A 341     -17.006 -46.958  28.715  1.00 24.59           C  
ATOM   3176  OH  TYR A 341     -16.937 -47.163  30.072  1.00 24.46           O  
ATOM   3177  HN  TYR A 341     -16.695 -48.770  23.507  1.00  0.00           H  
ATOM   3178  HH  TYR A 341     -16.312 -47.796  30.405  1.00  0.00           H  
ATOM   3179  N   GLY A 342     -19.146 -47.754  21.648  1.00 22.49           N  
ATOM   3180  CA  GLY A 342     -19.750 -47.285  20.414  1.00 23.04           C  
ATOM   3181  C   GLY A 342     -19.512 -48.049  19.111  1.00 27.68           C  
ATOM   3182  O   GLY A 342     -20.210 -47.796  18.155  1.00 24.25           O  
ATOM   3183  HN  GLY A 342     -18.918 -48.740  21.777  1.00  0.00           H  
ATOM   3184  N   ALA A 343     -18.542 -48.954  19.044  1.00 24.71           N  
ATOM   3185  CA  ALA A 343     -18.395 -49.754  17.829  1.00 25.72           C  
ATOM   3186  C   ALA A 343     -19.561 -50.744  17.766  1.00 26.21           C  
ATOM   3187  O   ALA A 343     -19.838 -51.427  18.748  1.00 21.53           O  
ATOM   3188  CB  ALA A 343     -17.088 -50.504  17.829  1.00 22.55           C  
ATOM   3189  HN  ALA A 343     -17.907 -49.089  19.831  1.00  0.00           H  
ATOM   3190  N   PRO A 344     -20.250 -50.820  16.607  1.00 30.25           N  
ATOM   3191  CA  PRO A 344     -21.382 -51.758  16.504  1.00 20.47           C  
ATOM   3192  C   PRO A 344     -20.982 -53.213  16.745  1.00 27.35           C  
ATOM   3193  O   PRO A 344     -19.934 -53.704  16.276  1.00 24.38           O  
ATOM   3194  CB  PRO A 344     -21.940 -51.519  15.085  1.00 32.98           C  
ATOM   3195  CG  PRO A 344     -20.956 -50.623  14.383  1.00 33.09           C  
ATOM   3196  CD  PRO A 344     -20.134 -49.922  15.442  1.00 20.43           C  
ATOM   3197  N   GLY A 345     -21.796 -53.891  17.545  1.00 24.58           N  
ATOM   3198  CA  GLY A 345     -21.560 -55.297  17.863  1.00 21.29           C  
ATOM   3199  C   GLY A 345     -20.693 -55.588  19.081  1.00 27.66           C  
ATOM   3200  O   GLY A 345     -20.492 -56.758  19.447  1.00 27.29           O  
ATOM   3201  HN  GLY A 345     -22.606 -53.419  17.947  1.00  0.00           H  
ATOM   3202  N   PHE A 346     -20.161 -54.551  19.724  1.00 26.34           N  
ATOM   3203  CA  PHE A 346     -19.234 -54.807  20.831  1.00 24.43           C  
ATOM   3204  C   PHE A 346     -19.900 -54.744  22.206  1.00 26.83           C  
ATOM   3205  O   PHE A 346     -20.760 -53.899  22.448  1.00 29.86           O  
ATOM   3206  CB  PHE A 346     -18.013 -53.868  20.766  1.00 25.30           C  
ATOM   3207  CG  PHE A 346     -17.006 -54.276  19.743  1.00 22.50           C  
ATOM   3208  CD1 PHE A 346     -15.905 -55.037  20.103  1.00 22.54           C  
ATOM   3209  CD2 PHE A 346     -17.186 -53.937  18.413  1.00 22.97           C  
ATOM   3210  CE1 PHE A 346     -14.990 -55.444  19.150  1.00 22.32           C  
ATOM   3211  CE2 PHE A 346     -16.262 -54.323  17.454  1.00 26.00           C  
ATOM   3212  CZ  PHE A 346     -15.172 -55.079  17.822  1.00 20.51           C  
ATOM   3213  HN  PHE A 346     -20.394 -53.596  19.452  1.00  0.00           H  
ATOM   3214  N   SER A 347     -19.484 -55.641  23.096  1.00 28.41           N  
ATOM   3215  CA  SER A 347     -19.980 -55.665  24.470  1.00 24.56           C  
ATOM   3216  C   SER A 347     -18.962 -56.364  25.338  1.00 22.43           C  
ATOM   3217  O   SER A 347     -18.309 -57.300  24.899  1.00 26.41           O  
ATOM   3218  CB  SER A 347     -21.332 -56.417  24.559  1.00 27.96           C  
ATOM   3219  OG  SER A 347     -21.837 -56.409  25.886  1.00 34.91           O  
ATOM   3220  HN  SER A 347     -18.795 -56.336  22.809  1.00  0.00           H  
ATOM   3221  HG  SER A 347     -22.666 -56.870  25.941  1.00  0.00           H  
ATOM   3222  N   LYS A 348     -18.853 -55.965  26.599  1.00 22.58           N  
ATOM   3223  CA  LYS A 348     -17.984 -56.698  27.499  1.00 23.18           C  
ATOM   3224  C   LYS A 348     -18.660 -58.020  27.879  1.00 23.23           C  
ATOM   3225  O   LYS A 348     -18.007 -58.933  28.406  1.00 26.85           O  
ATOM   3226  CB  LYS A 348     -17.733 -55.901  28.790  1.00 24.13           C  
ATOM   3227  CG  LYS A 348     -18.844 -56.091  29.841  1.00 24.87           C  
ATOM   3228  CD  LYS A 348     -18.591 -55.302  31.148  1.00 27.55           C  
ATOM   3229  CE  LYS A 348     -19.701 -55.615  32.172  1.00 21.48           C  
ATOM   3230  NZ  LYS A 348     -19.517 -57.001  32.687  1.00 24.67           N1+
ATOM   3231  HN  LYS A 348     -19.374 -55.153  26.931  1.00  0.00           H  
ATOM   3232  HZ1 LYS A 348     -20.251 -57.208  33.364  1.00  0.00           H  
ATOM   3233  HZ2 LYS A 348     -18.584 -57.151  33.070  1.00  0.00           H  
ATOM   3234  HZ3 LYS A 348     -19.477 -57.691  31.936  1.00  0.00           H  
ATOM   3235  N   ASP A 349     -19.968 -58.101  27.643  1.00 24.85           N  
ATOM   3236  CA  ASP A 349     -20.763 -59.245  28.117  1.00 29.18           C  
ATOM   3237  C   ASP A 349     -20.985 -60.358  27.086  1.00 36.83           C  
ATOM   3238  O   ASP A 349     -21.724 -61.297  27.339  1.00 32.10           O  
ATOM   3239  CB  ASP A 349     -22.099 -58.768  28.690  1.00 29.58           C  
ATOM   3240  CG  ASP A 349     -21.930 -58.084  30.034  1.00 29.01           C  
ATOM   3241  OD1 ASP A 349     -21.114 -58.585  30.842  1.00 26.72           O  
ATOM   3242  OD2 ASP A 349     -22.575 -57.040  30.262  1.00 30.59           O1-
ATOM   3243  HN  ASP A 349     -20.429 -57.354  27.123  1.00  0.00           H  
ATOM   3244  N   ASN A 350     -20.341 -60.255  25.928  1.00 30.68           N  
ATOM   3245  CA  ASN A 350     -20.259 -61.382  25.006  1.00 30.97           C  
ATOM   3246  C   ASN A 350     -18.904 -61.380  24.298  1.00 38.59           C  
ATOM   3247  O   ASN A 350     -18.032 -60.567  24.608  1.00 28.07           O  
ATOM   3248  CB  ASN A 350     -21.445 -61.412  24.020  1.00 28.69           C  
ATOM   3249  CG  ASN A 350     -21.522 -60.189  23.131  1.00 38.79           C  
ATOM   3250  ND2 ASN A 350     -22.747 -59.747  22.857  1.00 32.43           N  
ATOM   3251  OD1 ASN A 350     -20.503 -59.643  22.686  1.00 34.21           O  
ATOM   3252  HN  ASN A 350     -19.896 -59.372  25.680  1.00  0.00           H  
ATOM   3253 1HD2 ASN A 350     -22.799 -58.923  22.258  1.00  0.00           H  
ATOM   3254 2HD2 ASN A 350     -23.586 -60.197  23.223  1.00  0.00           H  
ATOM   3255  N   GLU A 351     -18.727 -62.277  23.348  1.00 26.42           N  
ATOM   3256  CA  GLU A 351     -17.437 -62.406  22.678  1.00 33.32           C  
ATOM   3257  C   GLU A 351     -17.165 -61.315  21.648  1.00 24.01           C  
ATOM   3258  O   GLU A 351     -16.058 -61.243  21.104  1.00 26.14           O  
ATOM   3259  CB  GLU A 351     -17.324 -63.776  22.019  1.00 29.16           C  
ATOM   3260  CG  GLU A 351     -17.202 -64.903  23.022  1.00 37.59           C  
ATOM   3261  CD  GLU A 351     -15.908 -64.817  23.784  1.00 53.64           C  
ATOM   3262  OE1 GLU A 351     -14.871 -65.276  23.250  1.00 64.67           O  
ATOM   3263  OE2 GLU A 351     -15.924 -64.263  24.906  1.00 59.78           O1-
ATOM   3264  HN  GLU A 351     -19.499 -62.887  23.079  1.00  0.00           H  
ATOM   3265  N   SER A 352     -18.183 -60.513  21.352  1.00 19.48           N  
ATOM   3266  CA  SER A 352     -18.081 -59.445  20.360  1.00 27.08           C  
ATOM   3267  C   SER A 352     -17.547 -59.995  19.017  1.00 30.13           C  
ATOM   3268  O   SER A 352     -16.675 -59.393  18.397  1.00 20.93           O  
ATOM   3269  CB  SER A 352     -17.179 -58.308  20.890  1.00 24.41           C  
ATOM   3270  OG  SER A 352     -17.712 -57.720  22.080  1.00 25.40           O  
ATOM   3271  HN  SER A 352     -19.070 -60.648  21.836  1.00  0.00           H  
ATOM   3272  HG  SER A 352     -17.157 -57.021  22.406  1.00  0.00           H  
ATOM   3273  N   LEU A 353     -18.053 -61.149  18.591  1.00 35.42           N  
ATOM   3274  CA  LEU A 353     -17.683 -61.729  17.291  1.00 28.92           C  
ATOM   3275  C   LEU A 353     -18.439 -61.032  16.188  1.00 31.18           C  
ATOM   3276  O   LEU A 353     -19.504 -61.469  15.755  1.00 34.69           O  
ATOM   3277  CB  LEU A 353     -17.966 -63.229  17.278  1.00 25.18           C  
ATOM   3278  CG  LEU A 353     -17.052 -63.966  18.248  1.00 32.28           C  
ATOM   3279  CD1 LEU A 353     -17.443 -65.444  18.419  1.00 35.33           C  
ATOM   3280  CD2 LEU A 353     -15.639 -63.843  17.783  1.00 31.47           C  
ATOM   3281  HN  LEU A 353     -18.718 -61.647  19.184  1.00  0.00           H  
ATOM   3282  N   ILE A 354     -17.883 -59.933  15.712  1.00 23.42           N  
ATOM   3283  CA  ILE A 354     -18.631 -59.056  14.834  1.00 18.75           C  
ATOM   3284  C   ILE A 354     -18.626 -59.551  13.363  1.00 23.45           C  
ATOM   3285  O   ILE A 354     -17.811 -60.385  12.962  1.00 27.51           O  
ATOM   3286  CB  ILE A 354     -18.068 -57.626  14.891  1.00 26.89           C  
ATOM   3287  CG1 ILE A 354     -16.565 -57.650  14.586  1.00 23.33           C  
ATOM   3288  CG2 ILE A 354     -18.309 -57.014  16.287  1.00 26.86           C  
ATOM   3289  CD1 ILE A 354     -16.026 -56.290  14.110  1.00 19.89           C  
ATOM   3290  HN  ILE A 354     -16.922 -59.700  15.964  1.00  0.00           H  
ATOM   3291  N   SER A 355     -19.530 -59.013  12.567  1.00 23.37           N  
ATOM   3292  CA  SER A 355     -19.566 -59.352  11.145  1.00 29.92           C  
ATOM   3293  C   SER A 355     -18.735 -58.353  10.342  1.00 30.90           C  
ATOM   3294  O   SER A 355     -18.306 -57.321  10.859  1.00 26.03           O  
ATOM   3295  CB  SER A 355     -21.010 -59.324  10.651  1.00 23.18           C  
ATOM   3296  OG  SER A 355     -21.506 -57.995  10.637  1.00 29.33           O  
ATOM   3297  HN  SER A 355     -20.210 -58.355  12.947  1.00  0.00           H  
ATOM   3298  HG  SER A 355     -22.405 -57.978  10.330  1.00  0.00           H  
ATOM   3299  N   ARG A 356     -18.530 -58.644   9.062  1.00 28.21           N  
ATOM   3300  CA  ARG A 356     -17.834 -57.717   8.192  1.00 19.69           C  
ATOM   3301  C   ARG A 356     -18.536 -56.362   8.093  1.00 27.60           C  
ATOM   3302  O   ARG A 356     -17.888 -55.316   8.113  1.00 24.83           O  
ATOM   3303  CB  ARG A 356     -17.670 -58.327   6.781  1.00 28.59           C  
ATOM   3304  CG  ARG A 356     -16.999 -57.375   5.798  1.00 28.64           C  
ATOM   3305  CD  ARG A 356     -15.564 -57.767   5.585  1.00 33.16           C  
ATOM   3306  NE  ARG A 356     -14.833 -56.831   4.733  1.00 36.73           N  
ATOM   3307  CZ  ARG A 356     -13.547 -56.538   4.912  1.00 35.15           C  
ATOM   3308  NH1 ARG A 356     -12.874 -57.107   5.913  1.00 29.01           N1+
ATOM   3309  NH2 ARG A 356     -12.942 -55.675   4.113  1.00 23.93           N  
ATOM   3310  HN  ARG A 356     -18.867 -59.531   8.687  1.00  0.00           H  
ATOM   3311  HE  ARG A 356     -15.332 -56.381   3.965  1.00  0.00           H  
ATOM   3312 1HH1 ARG A 356     -13.341 -57.773   6.529  1.00  0.00           H  
ATOM   3313 2HH1 ARG A 356     -11.889 -56.882   6.050  1.00  0.00           H  
ATOM   3314 1HH2 ARG A 356     -13.457 -55.240   3.347  1.00  0.00           H  
ATOM   3315 2HH2 ARG A 356     -11.957 -55.450   4.250  1.00  0.00           H  
ATOM   3316  N   ALA A 357     -19.856 -56.364   7.958  1.00 23.31           N  
ATOM   3317  CA  ALA A 357     -20.581 -55.090   7.918  1.00 27.88           C  
ATOM   3318  C   ALA A 357     -20.333 -54.255   9.197  1.00 22.80           C  
ATOM   3319  O   ALA A 357     -20.150 -53.026   9.130  1.00 25.00           O  
ATOM   3320  CB  ALA A 357     -22.072 -55.330   7.712  1.00 26.08           C  
ATOM   3321  HN  ALA A 357     -20.363 -57.246   7.883  1.00  0.00           H  
ATOM   3322  N   GLU A 358     -20.334 -54.928  10.347  1.00 23.47           N  
ATOM   3323  CA  GLU A 358     -20.086 -54.257  11.622  1.00 26.03           C  
ATOM   3324  C   GLU A 358     -18.654 -53.715  11.641  1.00 25.95           C  
ATOM   3325  O   GLU A 358     -18.406 -52.588  12.060  1.00 28.67           O  
ATOM   3326  CB  GLU A 358     -20.346 -55.224  12.794  1.00 24.14           C  
ATOM   3327  CG  GLU A 358     -21.847 -55.421  13.021  1.00 25.08           C  
ATOM   3328  CD  GLU A 358     -22.185 -56.493  14.041  1.00 27.39           C  
ATOM   3329  OE1 GLU A 358     -21.472 -57.527  14.130  1.00 30.26           O  
ATOM   3330  OE2 GLU A 358     -23.180 -56.285  14.775  1.00 40.20           O1-
ATOM   3331  HN  GLU A 358     -20.512 -55.932  10.338  1.00  0.00           H  
ATOM   3332  N   PHE A 359     -17.728 -54.521  11.138  1.00 24.38           N  
ATOM   3333  CA  PHE A 359     -16.347 -54.095  11.041  1.00 27.33           C  
ATOM   3334  C   PHE A 359     -16.231 -52.837  10.201  1.00 28.29           C  
ATOM   3335  O   PHE A 359     -15.575 -51.889  10.613  1.00 20.35           O  
ATOM   3336  CB  PHE A 359     -15.462 -55.207  10.464  1.00 22.77           C  
ATOM   3337  CG  PHE A 359     -14.058 -54.753  10.156  1.00 26.07           C  
ATOM   3338  CD1 PHE A 359     -13.104 -54.682  11.167  1.00 19.89           C  
ATOM   3339  CD2 PHE A 359     -13.699 -54.370   8.868  1.00 22.60           C  
ATOM   3340  CE1 PHE A 359     -11.808 -54.270  10.882  1.00 26.36           C  
ATOM   3341  CE2 PHE A 359     -12.407 -53.961   8.579  1.00 23.74           C  
ATOM   3342  CZ  PHE A 359     -11.466 -53.904   9.598  1.00 21.75           C  
ATOM   3343  HN  PHE A 359     -17.992 -55.452  10.816  1.00  0.00           H  
ATOM   3344  N   LEU A 360     -16.870 -52.816   9.028  1.00 20.13           N  
ATOM   3345  CA  LEU A 360     -16.783 -51.653   8.160  1.00 19.57           C  
ATOM   3346  C   LEU A 360     -17.437 -50.409   8.780  1.00 25.86           C  
ATOM   3347  O   LEU A 360     -16.946 -49.286   8.629  1.00 20.29           O  
ATOM   3348  CB  LEU A 360     -17.416 -51.949   6.776  1.00 18.27           C  
ATOM   3349  CG  LEU A 360     -16.763 -53.061   5.947  1.00 27.91           C  
ATOM   3350  CD1 LEU A 360     -17.525 -53.288   4.604  1.00 28.65           C  
ATOM   3351  CD2 LEU A 360     -15.271 -52.726   5.702  1.00 20.83           C  
ATOM   3352  HN  LEU A 360     -17.423 -53.623   8.739  1.00  0.00           H  
ATOM   3353  N   ALA A 361     -18.574 -50.594   9.439  1.00 20.94           N  
ATOM   3354  CA  ALA A 361     -19.212 -49.475  10.125  1.00 25.79           C  
ATOM   3355  C   ALA A 361     -18.332 -49.008  11.300  1.00 25.37           C  
ATOM   3356  O   ALA A 361     -18.222 -47.819  11.573  1.00 23.95           O  
ATOM   3357  CB  ALA A 361     -20.592 -49.893  10.645  1.00 27.20           C  
ATOM   3358  HN  ALA A 361     -19.002 -51.519   9.466  1.00  0.00           H  
ATOM   3359  N   GLY A 362     -17.734 -49.963  11.995  1.00 20.84           N  
ATOM   3360  CA  GLY A 362     -16.851 -49.674  13.114  1.00 23.12           C  
ATOM   3361  C   GLY A 362     -15.608 -48.881  12.738  1.00 27.12           C  
ATOM   3362  O   GLY A 362     -15.119 -48.075  13.525  1.00 19.71           O  
ATOM   3363  HN  GLY A 362     -17.898 -50.936  11.737  1.00  0.00           H  
ATOM   3364  N   VAL A 363     -15.092 -49.101  11.530  1.00 20.92           N  
ATOM   3365  CA  VAL A 363     -13.974 -48.311  11.046  1.00 20.32           C  
ATOM   3366  C   VAL A 363     -14.313 -46.832  10.983  1.00 17.91           C  
ATOM   3367  O   VAL A 363     -13.453 -45.998  11.283  1.00 19.76           O  
ATOM   3368  CB  VAL A 363     -13.450 -48.804   9.658  1.00 20.49           C  
ATOM   3369  CG1 VAL A 363     -12.513 -47.772   9.033  1.00 18.66           C  
ATOM   3370  CG2 VAL A 363     -12.751 -50.168   9.817  1.00 20.97           C  
ATOM   3371  HN  VAL A 363     -15.486 -49.832  10.938  1.00  0.00           H  
ATOM   3372  N   ARG A 364     -15.548 -46.474  10.618  1.00 14.85           N  
ATOM   3373  CA  ARG A 364     -15.887 -45.048  10.594  1.00 17.24           C  
ATOM   3374  C   ARG A 364     -16.121 -44.494  12.008  1.00 15.79           C  
ATOM   3375  O   ARG A 364     -16.018 -43.285  12.220  1.00 21.36           O  
ATOM   3376  CB  ARG A 364     -17.125 -44.733   9.749  1.00 18.90           C  
ATOM   3377  CG  ARG A 364     -17.116 -45.307   8.320  1.00 24.64           C  
ATOM   3378  CD  ARG A 364     -15.824 -44.990   7.581  1.00 20.46           C  
ATOM   3379  NE  ARG A 364     -15.585 -43.564   7.295  1.00 24.29           N  
ATOM   3380  CZ  ARG A 364     -15.906 -42.954   6.152  1.00 34.17           C  
ATOM   3381  NH1 ARG A 364     -16.526 -43.634   5.187  1.00 21.17           N1+
ATOM   3382  NH2 ARG A 364     -15.601 -41.667   5.974  1.00 25.94           N  
ATOM   3383  HN  ARG A 364     -16.240 -47.178  10.362  1.00  0.00           H  
ATOM   3384  HE  ARG A 364     -15.142 -43.003   8.023  1.00  0.00           H  
ATOM   3385 1HH1 ARG A 364     -16.759 -44.618   5.323  1.00  0.00           H  
ATOM   3386 2HH1 ARG A 364     -16.771 -43.168   4.314  1.00  0.00           H  
ATOM   3387 1HH2 ARG A 364     -15.127 -41.147   6.712  1.00  0.00           H  
ATOM   3388 2HH2 ARG A 364     -15.846 -41.201   5.101  1.00  0.00           H  
ATOM   3389  N   VAL A 365     -16.467 -45.359  12.948  1.00 19.87           N  
ATOM   3390  CA  VAL A 365     -16.662 -44.901  14.333  1.00 20.34           C  
ATOM   3391  C   VAL A 365     -15.287 -44.694  14.982  1.00 21.30           C  
ATOM   3392  O   VAL A 365     -15.072 -43.727  15.721  1.00 22.46           O  
ATOM   3393  CB  VAL A 365     -17.497 -45.893  15.167  1.00 23.55           C  
ATOM   3394  CG1 VAL A 365     -17.513 -45.480  16.666  1.00 19.70           C  
ATOM   3395  CG2 VAL A 365     -18.943 -45.970  14.617  1.00 25.72           C  
ATOM   3396  HN  VAL A 365     -16.598 -46.343  12.713  1.00  0.00           H  
ATOM   3397  N   GLY A 366     -14.366 -45.609  14.690  1.00 21.38           N  
ATOM   3398  CA  GLY A 366     -13.059 -45.622  15.325  1.00 20.56           C  
ATOM   3399  C   GLY A 366     -12.017 -44.795  14.598  1.00 24.33           C  
ATOM   3400  O   GLY A 366     -10.938 -44.542  15.131  1.00 21.79           O  
ATOM   3401  HN  GLY A 366     -14.585 -46.325  13.997  1.00  0.00           H  
ATOM   3402  N   VAL A 367     -12.312 -44.404  13.361  1.00 19.63           N  
ATOM   3403  CA  VAL A 367     -11.442 -43.476  12.628  1.00 20.86           C  
ATOM   3404  C   VAL A 367     -12.306 -42.329  12.147  1.00 23.66           C  
ATOM   3405  O   VAL A 367     -12.562 -42.189  10.947  1.00 21.93           O  
ATOM   3406  CB  VAL A 367     -10.734 -44.127  11.408  1.00 25.49           C  
ATOM   3407  CG1 VAL A 367      -9.629 -43.198  10.851  1.00 17.77           C  
ATOM   3408  CG2 VAL A 367     -10.148 -45.453  11.793  1.00 19.45           C  
ATOM   3409  HN  VAL A 367     -13.158 -44.756  12.914  1.00  0.00           H  
ATOM   3410  N   PRO A 368     -12.753 -41.486  13.086  1.00 25.27           N  
ATOM   3411  CA  PRO A 368     -13.832 -40.562  12.738  1.00 17.96           C  
ATOM   3412  C   PRO A 368     -13.348 -39.398  11.906  1.00 20.55           C  
ATOM   3413  O   PRO A 368     -12.163 -39.074  11.915  1.00 21.36           O  
ATOM   3414  CB  PRO A 368     -14.325 -40.076  14.114  1.00 17.07           C  
ATOM   3415  CG  PRO A 368     -13.105 -40.272  15.026  1.00 21.68           C  
ATOM   3416  CD  PRO A 368     -12.434 -41.476  14.535  1.00 22.32           C  
ATOM   3417  N   GLN A 369     -14.265 -38.786  11.173  1.00 21.67           N  
ATOM   3418  CA  GLN A 369     -13.976 -37.534  10.491  1.00 29.92           C  
ATOM   3419  C   GLN A 369     -12.822 -37.650   9.488  1.00 29.22           C  
ATOM   3420  O   GLN A 369     -12.011 -36.731   9.367  1.00 21.55           O  
ATOM   3421  CB  GLN A 369     -13.675 -36.434  11.533  1.00 29.03           C  
ATOM   3422  CG  GLN A 369     -14.868 -36.152  12.465  1.00 25.82           C  
ATOM   3423  CD  GLN A 369     -16.032 -35.561  11.686  1.00 34.49           C  
ATOM   3424  NE2 GLN A 369     -17.096 -36.335  11.521  1.00 30.21           N  
ATOM   3425  OE1 GLN A 369     -15.959 -34.429  11.220  1.00 33.44           O  
ATOM   3426  HN  GLN A 369     -15.193 -39.201  11.085  1.00  0.00           H  
ATOM   3427 1HE2 GLN A 369     -17.157 -37.277  11.909  1.00  0.00           H  
ATOM   3428 2HE2 GLN A 369     -17.877 -35.938  10.998  1.00  0.00           H  
ATOM   3429  N   VAL A 370     -12.731 -38.775   8.783  1.00 27.30           N  
ATOM   3430  CA  VAL A 370     -11.840 -38.814   7.622  1.00 23.13           C  
ATOM   3431  C   VAL A 370     -12.634 -39.093   6.332  1.00 27.05           C  
ATOM   3432  O   VAL A 370     -13.779 -39.549   6.359  1.00 23.71           O  
ATOM   3433  CB  VAL A 370     -10.673 -39.834   7.774  1.00 21.97           C  
ATOM   3434  CG1 VAL A 370      -9.845 -39.545   9.047  1.00 22.13           C  
ATOM   3435  CG2 VAL A 370     -11.200 -41.293   7.732  1.00 16.82           C  
ATOM   3436  HN  VAL A 370     -13.274 -39.597   9.047  1.00  0.00           H  
ATOM   3437  N   SER A 371     -12.013 -38.822   5.196  1.00 25.15           N  
ATOM   3438  CA  SER A 371     -12.670 -39.062   3.911  1.00 25.78           C  
ATOM   3439  C   SER A 371     -12.963 -40.542   3.704  1.00 29.02           C  
ATOM   3440  O   SER A 371     -12.326 -41.411   4.312  1.00 20.49           O  
ATOM   3441  CB  SER A 371     -11.784 -38.553   2.764  1.00 28.22           C  
ATOM   3442  OG  SER A 371     -10.585 -39.305   2.736  1.00 25.96           O  
ATOM   3443  HN  SER A 371     -11.067 -38.442   5.216  1.00  0.00           H  
ATOM   3444  HG  SER A 371     -10.037 -38.990   2.027  1.00  0.00           H  
ATOM   3445  N   ASP A 372     -13.928 -40.834   2.831  1.00 30.68           N  
ATOM   3446  CA  ASP A 372     -14.197 -42.208   2.437  1.00 24.15           C  
ATOM   3447  C   ASP A 372     -12.932 -42.872   1.894  1.00 18.45           C  
ATOM   3448  O   ASP A 372     -12.710 -44.062   2.095  1.00 22.79           O  
ATOM   3449  CB  ASP A 372     -15.295 -42.252   1.359  1.00 24.59           C  
ATOM   3450  CG  ASP A 372     -16.644 -41.810   1.883  1.00 44.02           C  
ATOM   3451  OD1 ASP A 372     -16.827 -41.803   3.125  1.00 39.87           O  
ATOM   3452  OD2 ASP A 372     -17.526 -41.486   1.054  1.00 48.47           O1-
ATOM   3453  HN  ASP A 372     -14.488 -40.080   2.432  1.00  0.00           H  
ATOM   3454  N   LEU A 373     -12.117 -42.104   1.174  1.00 26.44           N  
ATOM   3455  CA  LEU A 373     -10.884 -42.662   0.624  1.00 26.90           C  
ATOM   3456  C   LEU A 373      -9.939 -43.113   1.756  1.00 24.18           C  
ATOM   3457  O   LEU A 373      -9.361 -44.198   1.696  1.00 23.60           O  
ATOM   3458  CB  LEU A 373     -10.193 -41.668  -0.319  1.00 23.55           C  
ATOM   3459  CG  LEU A 373      -8.875 -42.200  -0.893  1.00 24.73           C  
ATOM   3460  CD1 LEU A 373      -9.133 -43.430  -1.738  1.00 29.17           C  
ATOM   3461  CD2 LEU A 373      -8.135 -41.135  -1.672  1.00 33.25           C  
ATOM   3462  HN  LEU A 373     -12.353 -41.126   1.006  1.00  0.00           H  
ATOM   3463  N   ALA A 374      -9.808 -42.289   2.794  1.00 21.92           N  
ATOM   3464  CA  ALA A 374      -8.968 -42.637   3.941  1.00 18.38           C  
ATOM   3465  C   ALA A 374      -9.495 -43.891   4.621  1.00 17.39           C  
ATOM   3466  O   ALA A 374      -8.718 -44.794   4.972  1.00 20.68           O  
ATOM   3467  CB  ALA A 374      -8.898 -41.452   4.945  1.00 17.28           C  
ATOM   3468  HN  ALA A 374     -10.303 -41.397   2.790  1.00  0.00           H  
ATOM   3469  N   ALA A 375     -10.815 -43.962   4.795  1.00 17.89           N  
ATOM   3470  CA  ALA A 375     -11.411 -45.143   5.436  1.00 18.89           C  
ATOM   3471  C   ALA A 375     -11.152 -46.427   4.635  1.00 22.78           C  
ATOM   3472  O   ALA A 375     -10.887 -47.491   5.213  1.00 20.18           O  
ATOM   3473  CB  ALA A 375     -12.909 -44.935   5.683  1.00 20.71           C  
ATOM   3474  HN  ALA A 375     -11.412 -43.196   4.483  1.00  0.00           H  
ATOM   3475  N   GLU A 376     -11.202 -46.332   3.301  1.00 20.36           N  
ATOM   3476  CA  GLU A 376     -10.958 -47.494   2.469  1.00 18.83           C  
ATOM   3477  C   GLU A 376      -9.528 -47.948   2.617  1.00 16.74           C  
ATOM   3478  O   GLU A 376      -9.241 -49.152   2.643  1.00 20.38           O  
ATOM   3479  CB  GLU A 376     -11.233 -47.178   0.967  1.00 24.59           C  
ATOM   3480  CG  GLU A 376     -12.712 -47.007   0.638  1.00 33.55           C  
ATOM   3481  CD  GLU A 376     -13.499 -48.289   0.834  1.00 62.18           C  
ATOM   3482  OE1 GLU A 376     -12.914 -49.392   0.681  1.00 61.24           O  
ATOM   3483  OE2 GLU A 376     -14.705 -48.194   1.153  1.00 80.36           O1-
ATOM   3484  HN  GLU A 376     -11.414 -45.434   2.866  1.00  0.00           H  
ATOM   3485  N   ALA A 377      -8.621 -46.984   2.721  1.00 15.76           N  
ATOM   3486  CA  ALA A 377      -7.224 -47.341   2.976  1.00 14.67           C  
ATOM   3487  C   ALA A 377      -7.085 -48.078   4.302  1.00 21.68           C  
ATOM   3488  O   ALA A 377      -6.301 -49.016   4.400  1.00 17.92           O  
ATOM   3489  CB  ALA A 377      -6.317 -46.095   2.945  1.00 21.69           C  
ATOM   3490  HN  ALA A 377      -8.894 -46.006   2.624  1.00  0.00           H  
ATOM   3491  N   VAL A 378      -7.821 -47.642   5.333  1.00 18.39           N  
ATOM   3492  CA  VAL A 378      -7.741 -48.324   6.627  1.00 15.17           C  
ATOM   3493  C   VAL A 378      -8.236 -49.769   6.469  1.00 15.36           C  
ATOM   3494  O   VAL A 378      -7.594 -50.728   6.909  1.00 14.58           O  
ATOM   3495  CB  VAL A 378      -8.560 -47.592   7.716  1.00 19.94           C  
ATOM   3496  CG1 VAL A 378      -8.587 -48.444   8.973  1.00 14.95           C  
ATOM   3497  CG2 VAL A 378      -7.940 -46.202   8.045  1.00 16.09           C  
ATOM   3498  HN  VAL A 378      -8.436 -46.837   5.217  1.00  0.00           H  
ATOM   3499  N   VAL A 379      -9.368 -49.914   5.785  1.00 18.56           N  
ATOM   3500  CA  VAL A 379      -9.947 -51.236   5.547  1.00 16.65           C  
ATOM   3501  C   VAL A 379      -9.007 -52.156   4.774  1.00 22.49           C  
ATOM   3502  O   VAL A 379      -8.884 -53.349   5.099  1.00 19.04           O  
ATOM   3503  CB  VAL A 379     -11.282 -51.103   4.787  1.00 24.46           C  
ATOM   3504  CG1 VAL A 379     -11.727 -52.464   4.228  1.00 25.81           C  
ATOM   3505  CG2 VAL A 379     -12.347 -50.509   5.716  1.00 21.50           C  
ATOM   3506  HN  VAL A 379      -9.841 -49.088   5.420  1.00  0.00           H  
ATOM   3507  N   LEU A 380      -8.339 -51.601   3.757  1.00 21.77           N  
ATOM   3508  CA  LEU A 380      -7.303 -52.341   3.008  1.00 19.19           C  
ATOM   3509  C   LEU A 380      -6.221 -52.902   3.908  1.00 25.46           C  
ATOM   3510  O   LEU A 380      -5.909 -54.105   3.850  1.00 19.21           O  
ATOM   3511  CB  LEU A 380      -6.618 -51.446   1.943  1.00 20.02           C  
ATOM   3512  CG  LEU A 380      -5.448 -52.113   1.192  1.00 27.23           C  
ATOM   3513  CD1 LEU A 380      -6.003 -53.128   0.167  1.00 21.47           C  
ATOM   3514  CD2 LEU A 380      -4.519 -51.091   0.504  1.00 22.52           C  
ATOM   3515  HN  LEU A 380      -8.551 -50.639   3.491  1.00  0.00           H  
ATOM   3516  N  AHIS A 381      -5.625 -52.045   4.738  0.36 22.04           N  
ATOM   3517  N  BHIS A 381      -5.653 -52.037   4.748  0.64 22.02           N  
ATOM   3518  CA AHIS A 381      -4.513 -52.481   5.584  0.36 22.32           C  
ATOM   3519  CA BHIS A 381      -4.520 -52.440   5.578  0.64 22.33           C  
ATOM   3520  C  AHIS A 381      -4.952 -53.522   6.606  0.36 20.52           C  
ATOM   3521  C  BHIS A 381      -4.889 -53.401   6.702  0.64 20.25           C  
ATOM   3522  O  AHIS A 381      -4.259 -54.516   6.830  0.36 24.41           O  
ATOM   3523  O  BHIS A 381      -4.078 -54.242   7.079  0.64 25.90           O  
ATOM   3524  CB AHIS A 381      -3.836 -51.296   6.302  0.36 23.60           C  
ATOM   3525  CB BHIS A 381      -3.749 -51.213   6.112  0.64 23.65           C  
ATOM   3526  CG AHIS A 381      -2.574 -51.670   7.022  0.36 22.15           C  
ATOM   3527  CG BHIS A 381      -2.977 -50.496   5.050  0.64 33.69           C  
ATOM   3528  CD2AHIS A 381      -2.372 -52.269   8.221  0.36 24.47           C  
ATOM   3529  CD2BHIS A 381      -1.688 -50.612   4.651  0.64 28.23           C  
ATOM   3530  ND1AHIS A 381      -1.321 -51.449   6.491  0.36 17.79           N  
ATOM   3531  ND1BHIS A 381      -3.558 -49.568   4.207  0.64 35.07           N  
ATOM   3532  CE1AHIS A 381      -0.403 -51.891   7.332  0.36 16.57           C  
ATOM   3533  CE1BHIS A 381      -2.653 -49.125   3.352  0.64 24.61           C  
ATOM   3534  NE2AHIS A 381      -1.013 -52.396   8.389  0.36 21.41           N  
ATOM   3535  NE2BHIS A 381      -1.511 -49.742   3.601  0.64 39.49           N  
ATOM   3536  H  AHIS A 381      -5.947 -51.078   4.784  1.00  0.00           H  
ATOM   3537  H  BHIS A 381      -6.013 -51.085   4.812  1.00  0.00           H  
ATOM   3538  HD1AHIS A 381      -1.132 -51.012   5.589  1.00  0.00           H  
ATOM   3539  HD1BHIS A 381      -4.533 -49.271   4.240  1.00  0.00           H  
ATOM   3540  HE2AHIS A 381      -0.552 -52.812   9.198  1.00  0.00           H  
ATOM   3541  HE2BHIS A 381      -0.638 -49.596   3.095  1.00  0.00           H  
ATOM   3542  N   TYR A 382      -6.114 -53.309   7.211  1.00 19.41           N  
ATOM   3543  CA  TYR A 382      -6.516 -54.134   8.359  1.00 19.03           C  
ATOM   3544  C   TYR A 382      -7.399 -55.331   8.000  1.00 26.25           C  
ATOM   3545  O   TYR A 382      -7.917 -56.012   8.879  1.00 21.99           O  
ATOM   3546  CB  TYR A 382      -7.172 -53.260   9.445  1.00 15.25           C  
ATOM   3547  CG  TYR A 382      -6.145 -52.436  10.171  1.00 21.64           C  
ATOM   3548  CD1 TYR A 382      -5.562 -52.908  11.353  1.00 21.05           C  
ATOM   3549  CD2 TYR A 382      -5.734 -51.195   9.677  1.00 17.35           C  
ATOM   3550  CE1 TYR A 382      -4.602 -52.163  12.037  1.00 18.47           C  
ATOM   3551  CE2 TYR A 382      -4.751 -50.439  10.359  1.00 18.91           C  
ATOM   3552  CZ  TYR A 382      -4.214 -50.934  11.556  1.00 20.20           C  
ATOM   3553  OH  TYR A 382      -3.240 -50.239  12.245  1.00 18.72           O  
ATOM   3554  HH  TYR A 382      -2.972 -49.390  11.913  1.00  0.00           H  
ATOM   3555  N   THR A 383      -7.555 -55.595   6.707  1.00 22.35           N  
ATOM   3556  CA  THR A 383      -8.273 -56.788   6.272  1.00 20.04           C  
ATOM   3557  C   THR A 383      -7.255 -57.840   5.919  1.00 20.05           C  
ATOM   3558  O   THR A 383      -6.277 -57.550   5.225  1.00 18.63           O  
ATOM   3559  CB  THR A 383      -9.130 -56.493   5.034  1.00 21.31           C  
ATOM   3560  CG2 THR A 383      -9.731 -57.777   4.412  1.00 19.05           C  
ATOM   3561  OG1 THR A 383     -10.175 -55.598   5.397  1.00 21.86           O  
ATOM   3562  HN  THR A 383      -7.169 -54.957   6.011  1.00  0.00           H  
ATOM   3563  HG1 THR A 383      -9.806 -54.810   5.779  1.00  0.00           H  
ATOM   3564  N   ASP A 384      -7.477 -59.057   6.403  1.00 19.65           N  
ATOM   3565  CA  ASP A 384      -6.763 -60.220   5.890  1.00 24.79           C  
ATOM   3566  C   ASP A 384      -7.548 -60.716   4.677  1.00 24.79           C  
ATOM   3567  O   ASP A 384      -8.629 -61.285   4.818  1.00 20.12           O  
ATOM   3568  CB  ASP A 384      -6.698 -61.315   6.948  1.00 23.07           C  
ATOM   3569  CG  ASP A 384      -5.960 -62.563   6.466  1.00 29.22           C  
ATOM   3570  OD1 ASP A 384      -5.870 -62.829   5.238  1.00 31.81           O  
ATOM   3571  OD2 ASP A 384      -5.464 -63.295   7.336  1.00 27.73           O1-
ATOM   3572  HN  ASP A 384      -8.161 -59.180   7.149  1.00  0.00           H  
ATOM   3573  N   TRP A 385      -7.022 -60.483   3.481  1.00 18.16           N  
ATOM   3574  CA  TRP A 385      -7.799 -60.762   2.270  1.00 18.41           C  
ATOM   3575  C   TRP A 385      -7.972 -62.257   1.947  1.00 25.76           C  
ATOM   3576  O   TRP A 385      -8.703 -62.623   1.030  1.00 29.93           O  
ATOM   3577  CB  TRP A 385      -7.249 -59.949   1.080  1.00 20.68           C  
ATOM   3578  CG  TRP A 385      -7.476 -58.488   1.319  1.00 17.78           C  
ATOM   3579  CD1 TRP A 385      -6.568 -57.587   1.823  1.00 16.37           C  
ATOM   3580  CD2 TRP A 385      -8.703 -57.776   1.163  1.00 18.67           C  
ATOM   3581  CE2 TRP A 385      -8.460 -56.441   1.550  1.00 17.22           C  
ATOM   3582  CE3 TRP A 385      -9.984 -58.132   0.719  1.00 18.70           C  
ATOM   3583  NE1 TRP A 385      -7.141 -56.349   1.920  1.00 16.89           N  
ATOM   3584  CZ2 TRP A 385      -9.444 -55.464   1.515  1.00 18.81           C  
ATOM   3585  CZ3 TRP A 385     -10.960 -57.152   0.666  1.00 18.39           C  
ATOM   3586  CH2 TRP A 385     -10.693 -55.835   1.076  1.00 19.77           C  
ATOM   3587  HN  TRP A 385      -6.076 -60.109   3.405  1.00  0.00           H  
ATOM   3588  HE1 TRP A 385      -6.666 -55.497   2.218  1.00  0.00           H  
ATOM   3589  N   LEU A 386      -7.290 -63.110   2.701  1.00 22.72           N  
ATOM   3590  CA  LEU A 386      -7.587 -64.546   2.711  1.00 26.61           C  
ATOM   3591  C   LEU A 386      -8.708 -64.928   3.687  1.00 34.82           C  
ATOM   3592  O   LEU A 386      -9.268 -66.015   3.584  1.00 29.00           O  
ATOM   3593  CB  LEU A 386      -6.336 -65.337   3.080  1.00 24.51           C  
ATOM   3594  CG  LEU A 386      -5.335 -65.386   1.917  1.00 40.72           C  
ATOM   3595  CD1 LEU A 386      -4.051 -66.071   2.320  1.00 37.38           C  
ATOM   3596  CD2 LEU A 386      -5.984 -66.088   0.753  1.00 28.49           C  
ATOM   3597  HN  LEU A 386      -6.537 -62.756   3.291  1.00  0.00           H  
ATOM   3598  N   HIS A 387      -8.995 -64.064   4.665  1.00 27.47           N  
ATOM   3599  CA  HIS A 387     -10.086 -64.321   5.611  1.00 30.47           C  
ATOM   3600  C   HIS A 387     -10.867 -63.046   5.861  1.00 33.37           C  
ATOM   3601  O   HIS A 387     -10.889 -62.536   6.981  1.00 28.14           O  
ATOM   3602  CB  HIS A 387      -9.524 -64.823   6.942  1.00 27.66           C  
ATOM   3603  CG  HIS A 387      -8.621 -66.002   6.798  1.00 33.05           C  
ATOM   3604  CD2 HIS A 387      -7.273 -66.086   6.711  1.00 27.19           C  
ATOM   3605  ND1 HIS A 387      -9.096 -67.292   6.699  1.00 32.40           N  
ATOM   3606  CE1 HIS A 387      -8.076 -68.122   6.579  1.00 32.78           C  
ATOM   3607  NE2 HIS A 387      -6.959 -67.416   6.579  1.00 30.66           N  
ATOM   3608  HN  HIS A 387      -8.445 -63.210   4.755  1.00  0.00           H  
ATOM   3609  HD1 HIS A 387     -10.079 -67.563   6.716  1.00  0.00           H  
ATOM   3610  HE2 HIS A 387      -6.017 -67.797   6.495  1.00  0.00           H  
ATOM   3611  N   PRO A 388     -11.509 -62.520   4.823  1.00 29.36           N  
ATOM   3612  CA  PRO A 388     -12.022 -61.159   4.980  1.00 23.73           C  
ATOM   3613  C   PRO A 388     -13.233 -61.067   5.914  1.00 29.84           C  
ATOM   3614  O   PRO A 388     -13.558 -59.955   6.327  1.00 26.47           O  
ATOM   3615  CB  PRO A 388     -12.426 -60.772   3.550  1.00 23.76           C  
ATOM   3616  CG  PRO A 388     -12.716 -62.083   2.873  1.00 29.60           C  
ATOM   3617  CD  PRO A 388     -11.705 -63.043   3.455  1.00 29.78           C  
ATOM   3618  N   GLU A 389     -13.869 -62.190   6.252  1.00 28.26           N  
ATOM   3619  CA  GLU A 389     -15.143 -62.127   6.961  1.00 28.30           C  
ATOM   3620  C   GLU A 389     -15.143 -62.910   8.269  1.00 29.22           C  
ATOM   3621  O   GLU A 389     -16.190 -63.137   8.859  1.00 30.34           O  
ATOM   3622  CB  GLU A 389     -16.287 -62.599   6.059  1.00 31.56           C  
ATOM   3623  CG  GLU A 389     -16.272 -61.954   4.683  1.00 41.67           C  
ATOM   3624  CD  GLU A 389     -17.636 -61.494   4.221  1.00 51.29           C  
ATOM   3625  OE1 GLU A 389     -18.639 -61.847   4.873  1.00 61.89           O  
ATOM   3626  OE2 GLU A 389     -17.702 -60.766   3.204  1.00 64.15           O1-
ATOM   3627  HN  GLU A 389     -13.464 -63.095   6.014  1.00  0.00           H  
ATOM   3628  N   ASP A 390     -13.971 -63.319   8.728  1.00 19.98           N  
ATOM   3629  CA  ASP A 390     -13.894 -64.149   9.902  1.00 23.71           C  
ATOM   3630  C   ASP A 390     -14.108 -63.288  11.177  1.00 33.06           C  
ATOM   3631  O   ASP A 390     -13.382 -62.341  11.416  1.00 26.02           O  
ATOM   3632  CB  ASP A 390     -12.543 -64.851   9.953  1.00 26.11           C  
ATOM   3633  CG  ASP A 390     -12.348 -65.598  11.253  1.00 34.19           C  
ATOM   3634  OD1 ASP A 390     -13.351 -66.155  11.727  1.00 42.81           O  
ATOM   3635  OD2 ASP A 390     -11.220 -65.621  11.803  1.00 40.09           O1-
ATOM   3636  HN  ASP A 390     -13.115 -63.044   8.246  1.00  0.00           H  
ATOM   3637  N   PRO A 391     -15.125 -63.610  11.983  1.00 31.95           N  
ATOM   3638  CA  PRO A 391     -15.469 -62.664  13.065  1.00 32.75           C  
ATOM   3639  C   PRO A 391     -14.383 -62.451  14.135  1.00 22.66           C  
ATOM   3640  O   PRO A 391     -14.200 -61.306  14.526  1.00 28.09           O  
ATOM   3641  CB  PRO A 391     -16.763 -63.251  13.652  1.00 30.70           C  
ATOM   3642  CG  PRO A 391     -17.399 -63.976  12.421  1.00 37.14           C  
ATOM   3643  CD  PRO A 391     -16.187 -64.612  11.745  1.00 29.62           C  
ATOM   3644  N   ALA A 392     -13.663 -63.482  14.567  1.00 19.26           N  
ATOM   3645  CA  ALA A 392     -12.610 -63.271  15.553  1.00 27.65           C  
ATOM   3646  C   ALA A 392     -11.496 -62.361  15.002  1.00 36.07           C  
ATOM   3647  O   ALA A 392     -10.990 -61.499  15.708  1.00 24.87           O  
ATOM   3648  CB  ALA A 392     -12.038 -64.600  16.050  1.00 31.32           C  
ATOM   3649  HN  ALA A 392     -13.847 -64.419  14.209  1.00  0.00           H  
ATOM   3650  N   ARG A 393     -11.130 -62.536  13.735  1.00 24.14           N  
ATOM   3651  CA  ARG A 393     -10.087 -61.707  13.155  1.00 25.22           C  
ATOM   3652  C   ARG A 393     -10.577 -60.277  13.006  1.00 19.00           C  
ATOM   3653  O   ARG A 393      -9.800 -59.346  13.172  1.00 24.84           O  
ATOM   3654  CB  ARG A 393      -9.621 -62.264  11.792  1.00 22.83           C  
ATOM   3655  CG  ARG A 393      -8.685 -63.462  11.874  1.00 26.20           C  
ATOM   3656  CD  ARG A 393      -8.387 -63.931  10.415  1.00 31.32           C  
ATOM   3657  NE  ARG A 393      -7.365 -64.973  10.329  1.00 31.34           N  
ATOM   3658  CZ  ARG A 393      -7.644 -66.274  10.277  1.00 36.38           C  
ATOM   3659  NH1 ARG A 393      -8.906 -66.683  10.341  1.00 40.09           N1+
ATOM   3660  NH2 ARG A 393      -6.670 -67.162  10.185  1.00 31.05           N  
ATOM   3661  HN  ARG A 393     -11.583 -63.254  13.169  1.00  0.00           H  
ATOM   3662  HE  ARG A 393      -6.386 -64.688  10.308  1.00  0.00           H  
ATOM   3663 1HH1 ARG A 393      -9.120 -67.680  10.301  1.00  0.00           H  
ATOM   3664 2HH1 ARG A 393      -9.658 -65.997  10.412  1.00  0.00           H  
ATOM   3665 1HH2 ARG A 393      -6.884 -68.159  10.145  1.00  0.00           H  
ATOM   3666 2HH2 ARG A 393      -5.701 -66.848  10.136  1.00  0.00           H  
ATOM   3667  N   LEU A 394     -11.861 -60.112  12.688  1.00 16.33           N  
ATOM   3668  CA  LEU A 394     -12.437 -58.783  12.515  1.00 20.18           C  
ATOM   3669  C   LEU A 394     -12.446 -58.039  13.847  1.00 21.95           C  
ATOM   3670  O   LEU A 394     -12.228 -56.819  13.890  1.00 20.51           O  
ATOM   3671  CB  LEU A 394     -13.864 -58.868  11.982  1.00 19.03           C  
ATOM   3672  CG  LEU A 394     -13.978 -59.388  10.540  1.00 27.59           C  
ATOM   3673  CD1 LEU A 394     -15.426 -59.702  10.157  1.00 19.90           C  
ATOM   3674  CD2 LEU A 394     -13.371 -58.403   9.554  1.00 17.04           C  
ATOM   3675  HN  LEU A 394     -12.454 -60.933  12.563  1.00  0.00           H  
ATOM   3676  N   ARG A 395     -12.741 -58.774  14.914  1.00 17.19           N  
ATOM   3677  CA  ARG A 395     -12.751 -58.192  16.260  1.00 21.59           C  
ATOM   3678  C   ARG A 395     -11.344 -57.692  16.606  1.00 19.13           C  
ATOM   3679  O   ARG A 395     -11.168 -56.530  16.951  1.00 19.38           O  
ATOM   3680  CB  ARG A 395     -13.198 -59.241  17.277  1.00 18.43           C  
ATOM   3681  CG  ARG A 395     -13.348 -58.725  18.712  1.00 19.78           C  
ATOM   3682  CD  ARG A 395     -13.616 -59.886  19.629  1.00 18.88           C  
ATOM   3683  NE  ARG A 395     -12.492 -60.827  19.652  1.00 20.09           N  
ATOM   3684  CZ  ARG A 395     -12.598 -62.104  20.005  1.00 28.94           C  
ATOM   3685  NH1 ARG A 395     -13.774 -62.599  20.372  1.00 29.81           N1+
ATOM   3686  NH2 ARG A 395     -11.528 -62.886  20.004  1.00 24.94           N  
ATOM   3687  HN  ARG A 395     -12.965 -59.762  14.795  1.00  0.00           H  
ATOM   3688  HE  ARG A 395     -11.572 -60.480  19.380  1.00  0.00           H  
ATOM   3689 1HH1 ARG A 395     -14.598 -61.997  20.373  1.00  0.00           H  
ATOM   3690 2HH1 ARG A 395     -13.855 -63.579  20.643  1.00  0.00           H  
ATOM   3691 1HH2 ARG A 395     -10.625 -62.506  19.722  1.00  0.00           H  
ATOM   3692 2HH2 ARG A 395     -11.609 -63.866  20.275  1.00  0.00           H  
ATOM   3693  N   GLU A 396     -10.350 -58.568  16.488  1.00 20.81           N  
ATOM   3694  CA  GLU A 396      -8.958 -58.185  16.742  1.00 21.23           C  
ATOM   3695  C   GLU A 396      -8.500 -57.045  15.839  1.00 23.81           C  
ATOM   3696  O   GLU A 396      -7.771 -56.147  16.280  1.00 20.06           O  
ATOM   3697  CB  GLU A 396      -8.016 -59.399  16.601  1.00 22.21           C  
ATOM   3698  CG  GLU A 396      -7.780 -60.163  17.905  1.00 40.94           C  
ATOM   3699  CD  GLU A 396      -9.069 -60.654  18.574  1.00 53.59           C  
ATOM   3700  OE1 GLU A 396      -9.622 -59.936  19.461  1.00 49.87           O  
ATOM   3701  OE2 GLU A 396      -9.515 -61.770  18.215  1.00 46.10           O1-
ATOM   3702  HN  GLU A 396     -10.561 -59.528  16.215  1.00  0.00           H  
ATOM   3703  N   ALA A 397      -8.939 -57.060  14.577  1.00 20.14           N  
ATOM   3704  CA  ALA A 397      -8.501 -56.045  13.623  1.00 19.46           C  
ATOM   3705  C   ALA A 397      -9.058 -54.681  13.983  1.00 20.17           C  
ATOM   3706  O   ALA A 397      -8.340 -53.698  13.919  1.00 15.24           O  
ATOM   3707  CB  ALA A 397      -8.893 -56.421  12.138  1.00 19.15           C  
ATOM   3708  HN  ALA A 397      -9.587 -57.788  14.277  1.00  0.00           H  
ATOM   3709  N   LEU A 398     -10.330 -54.603  14.367  1.00 15.22           N  
ATOM   3710  CA  LEU A 398     -10.869 -53.294  14.726  1.00 16.63           C  
ATOM   3711  C   LEU A 398     -10.227 -52.762  16.052  1.00 19.13           C  
ATOM   3712  O   LEU A 398     -10.029 -51.545  16.221  1.00 17.56           O  
ATOM   3713  CB  LEU A 398     -12.397 -53.321  14.827  1.00 17.08           C  
ATOM   3714  CG  LEU A 398     -12.960 -51.910  14.994  1.00 19.80           C  
ATOM   3715  CD1 LEU A 398     -12.685 -51.114  13.692  1.00 21.03           C  
ATOM   3716  CD2 LEU A 398     -14.464 -51.951  15.328  1.00 21.69           C  
ATOM   3717  HN  LEU A 398     -10.915 -55.438  14.410  1.00  0.00           H  
ATOM   3718  N   SER A 399      -9.873 -53.670  16.955  1.00 18.15           N  
ATOM   3719  CA  SER A 399      -9.149 -53.280  18.170  1.00 22.33           C  
ATOM   3720  C   SER A 399      -7.809 -52.647  17.761  1.00 21.53           C  
ATOM   3721  O   SER A 399      -7.411 -51.587  18.279  1.00 20.11           O  
ATOM   3722  CB  SER A 399      -8.906 -54.503  19.051  1.00 20.31           C  
ATOM   3723  OG  SER A 399      -8.187 -54.169  20.244  1.00 24.36           O  
ATOM   3724  HN  SER A 399     -10.108 -54.651  16.802  1.00  0.00           H  
ATOM   3725  HG  SER A 399      -8.036 -54.930  20.792  1.00  0.00           H  
ATOM   3726  N   ASP A 400      -7.143 -53.289  16.798  1.00 19.36           N  
ATOM   3727  CA  ASP A 400      -5.857 -52.810  16.281  1.00 20.13           C  
ATOM   3728  C   ASP A 400      -6.024 -51.463  15.621  1.00 16.73           C  
ATOM   3729  O   ASP A 400      -5.207 -50.560  15.818  1.00 17.94           O  
ATOM   3730  CB  ASP A 400      -5.250 -53.778  15.264  1.00 16.17           C  
ATOM   3731  CG  ASP A 400      -4.727 -55.039  15.901  1.00 33.54           C  
ATOM   3732  OD1 ASP A 400      -4.414 -55.031  17.105  1.00 27.65           O  
ATOM   3733  OD2 ASP A 400      -4.622 -56.048  15.188  1.00 33.47           O1-
ATOM   3734  HN  ASP A 400      -7.543 -54.143  16.408  1.00  0.00           H  
ATOM   3735  N   VAL A 401      -7.079 -51.317  14.830  1.00 14.97           N  
ATOM   3736  CA  VAL A 401      -7.320 -50.037  14.180  1.00 14.20           C  
ATOM   3737  C   VAL A 401      -7.366 -48.891  15.226  1.00 16.45           C  
ATOM   3738  O   VAL A 401      -6.661 -47.876  15.113  1.00 16.72           O  
ATOM   3739  CB  VAL A 401      -8.641 -50.048  13.333  1.00 15.13           C  
ATOM   3740  CG1 VAL A 401      -9.063 -48.634  13.011  1.00 14.08           C  
ATOM   3741  CG2 VAL A 401      -8.463 -50.904  12.010  1.00 11.61           C  
ATOM   3742  HN  VAL A 401      -7.718 -52.097  14.678  1.00  0.00           H  
ATOM   3743  N   VAL A 402      -8.214 -49.067  16.226  1.00 19.01           N  
ATOM   3744  CA  VAL A 402      -8.464 -48.023  17.198  1.00 18.45           C  
ATOM   3745  C   VAL A 402      -7.211 -47.805  18.048  1.00 16.44           C  
ATOM   3746  O   VAL A 402      -6.829 -46.659  18.270  1.00 15.92           O  
ATOM   3747  CB  VAL A 402      -9.718 -48.354  18.054  1.00 18.83           C  
ATOM   3748  CG1 VAL A 402      -9.781 -47.454  19.322  1.00 16.65           C  
ATOM   3749  CG2 VAL A 402     -10.980 -48.167  17.187  1.00 16.33           C  
ATOM   3750  HN  VAL A 402      -8.703 -49.958  16.314  1.00  0.00           H  
ATOM   3751  N   GLY A 403      -6.575 -48.898  18.486  1.00 13.87           N  
ATOM   3752  CA  GLY A 403      -5.375 -48.812  19.319  1.00 15.09           C  
ATOM   3753  C   GLY A 403      -4.161 -48.238  18.588  1.00 22.24           C  
ATOM   3754  O   GLY A 403      -3.394 -47.460  19.173  1.00 14.37           O  
ATOM   3755  HN  GLY A 403      -6.937 -49.817  18.232  1.00  0.00           H  
ATOM   3756  N   ASP A 404      -3.986 -48.607  17.311  1.00 16.68           N  
ATOM   3757  CA  ASP A 404      -2.830 -48.149  16.520  1.00 15.84           C  
ATOM   3758  C   ASP A 404      -2.963 -46.659  16.195  1.00 15.51           C  
ATOM   3759  O   ASP A 404      -2.029 -45.873  16.359  1.00 15.88           O  
ATOM   3760  CB  ASP A 404      -2.692 -48.946  15.188  1.00 13.99           C  
ATOM   3761  CG  ASP A 404      -2.365 -50.438  15.408  1.00 23.59           C  
ATOM   3762  OD1 ASP A 404      -2.050 -50.864  16.551  1.00 18.53           O  
ATOM   3763  OD2 ASP A 404      -2.434 -51.194  14.425  1.00 19.76           O1-
ATOM   3764  HN  ASP A 404      -4.673 -49.222  16.875  1.00  0.00           H  
ATOM   3765  N   HIS A 405      -4.148 -46.277  15.743  1.00 14.88           N  
ATOM   3766  CA  HIS A 405      -4.414 -44.908  15.315  1.00 15.43           C  
ATOM   3767  C   HIS A 405      -4.288 -43.914  16.495  1.00 16.96           C  
ATOM   3768  O   HIS A 405      -3.714 -42.819  16.374  1.00 13.44           O  
ATOM   3769  CB  HIS A 405      -5.827 -44.893  14.734  1.00 18.14           C  
ATOM   3770  CG  HIS A 405      -6.363 -43.540  14.412  1.00 19.51           C  
ATOM   3771  CD2 HIS A 405      -7.567 -42.974  14.682  1.00 23.98           C  
ATOM   3772  ND1 HIS A 405      -5.640 -42.593  13.717  1.00 18.74           N  
ATOM   3773  CE1 HIS A 405      -6.378 -41.503  13.564  1.00 17.96           C  
ATOM   3774  NE2 HIS A 405      -7.552 -41.711  14.134  1.00 25.27           N  
ATOM   3775  HN  HIS A 405      -4.900 -46.964  15.692  1.00  0.00           H  
ATOM   3776  HD1 HIS A 405      -4.687 -42.713  13.375  1.00  0.00           H  
ATOM   3777  HE2 HIS A 405      -8.323 -41.044  14.163  1.00  0.00           H  
ATOM   3778  N   ASN A 406      -4.825 -44.298  17.638  1.00 13.86           N  
ATOM   3779  CA  ASN A 406      -4.911 -43.360  18.772  1.00 15.15           C  
ATOM   3780  C   ASN A 406      -3.734 -43.415  19.763  1.00 14.87           C  
ATOM   3781  O   ASN A 406      -3.437 -42.416  20.415  1.00 16.53           O  
ATOM   3782  CB  ASN A 406      -6.223 -43.592  19.543  1.00 13.63           C  
ATOM   3783  CG  ASN A 406      -7.448 -43.153  18.745  1.00 16.66           C  
ATOM   3784  ND2 ASN A 406      -8.270 -44.108  18.352  1.00 16.38           N  
ATOM   3785  OD1 ASN A 406      -7.647 -41.967  18.492  1.00 21.40           O  
ATOM   3786  HN  ASN A 406      -5.182 -45.248  17.737  1.00  0.00           H  
ATOM   3787 1HD2 ASN A 406      -8.105 -45.092  18.562  1.00  0.00           H  
ATOM   3788 2HD2 ASN A 406      -9.089 -43.815  17.819  1.00  0.00           H  
ATOM   3789  N   VAL A 407      -3.096 -44.577  19.893  1.00 13.02           N  
ATOM   3790  CA  VAL A 407      -2.068 -44.768  20.910  1.00 15.42           C  
ATOM   3791  C   VAL A 407      -0.729 -45.283  20.373  1.00 16.73           C  
ATOM   3792  O   VAL A 407       0.262 -44.578  20.482  1.00 13.99           O  
ATOM   3793  CB  VAL A 407      -2.532 -45.697  22.048  1.00 15.92           C  
ATOM   3794  CG1 VAL A 407      -1.434 -45.797  23.138  1.00 12.97           C  
ATOM   3795  CG2 VAL A 407      -3.836 -45.166  22.672  1.00 15.31           C  
ATOM   3796  HN  VAL A 407      -3.331 -45.349  19.269  1.00  0.00           H  
ATOM   3797  N   VAL A 408      -0.693 -46.503  19.818  1.00 13.49           N  
ATOM   3798  CA  VAL A 408       0.587 -47.117  19.441  1.00 14.83           C  
ATOM   3799  C   VAL A 408       1.378 -46.273  18.443  1.00 17.29           C  
ATOM   3800  O   VAL A 408       2.560 -46.003  18.650  1.00 13.67           O  
ATOM   3801  CB  VAL A 408       0.430 -48.557  18.887  1.00 17.09           C  
ATOM   3802  CG1 VAL A 408       1.817 -49.218  18.619  1.00 17.25           C  
ATOM   3803  CG2 VAL A 408      -0.338 -49.401  19.845  1.00 13.93           C  
ATOM   3804  HN  VAL A 408      -1.563 -47.010  19.656  1.00  0.00           H  
ATOM   3805  N   CYS A 409       0.744 -45.874  17.344  1.00 14.78           N  
ATOM   3806  CA  CYS A 409       1.500 -45.149  16.314  1.00 17.58           C  
ATOM   3807  C   CYS A 409       1.912 -43.745  16.719  1.00 14.81           C  
ATOM   3808  O   CYS A 409       3.037 -43.338  16.416  1.00 17.66           O  
ATOM   3809  CB  CYS A 409       0.808 -45.211  14.915  1.00 12.96           C  
ATOM   3810  SG  CYS A 409       0.572 -46.952  14.477  1.00 17.76           S  
ATOM   3811  HN  CYS A 409      -0.250 -46.068  17.219  1.00  0.00           H  
ATOM   3812  N   PRO A 410       1.025 -42.990  17.406  1.00 13.94           N  
ATOM   3813  CA  PRO A 410       1.514 -41.714  17.959  1.00 17.39           C  
ATOM   3814  C   PRO A 410       2.701 -41.889  18.943  1.00 17.25           C  
ATOM   3815  O   PRO A 410       3.633 -41.080  18.907  1.00 16.08           O  
ATOM   3816  CB  PRO A 410       0.279 -41.165  18.702  1.00 14.26           C  
ATOM   3817  CG  PRO A 410      -0.883 -41.711  17.879  1.00 16.41           C  
ATOM   3818  CD  PRO A 410      -0.435 -43.133  17.590  1.00 15.71           C  
ATOM   3819  N   VAL A 411       2.651 -42.898  19.806  1.00 16.97           N  
ATOM   3820  CA  VAL A 411       3.755 -43.156  20.740  1.00 16.66           C  
ATOM   3821  C   VAL A 411       5.015 -43.524  19.942  1.00 15.76           C  
ATOM   3822  O   VAL A 411       6.097 -42.999  20.206  1.00 20.53           O  
ATOM   3823  CB  VAL A 411       3.404 -44.244  21.784  1.00 17.16           C  
ATOM   3824  CG1 VAL A 411       4.652 -44.752  22.515  1.00 15.00           C  
ATOM   3825  CG2 VAL A 411       2.373 -43.718  22.805  1.00 13.63           C  
ATOM   3826  HN  VAL A 411       1.831 -43.505  19.820  1.00  0.00           H  
ATOM   3827  N   ALA A 412       4.866 -44.400  18.955  1.00 17.96           N  
ATOM   3828  CA  ALA A 412       6.000 -44.781  18.113  1.00 21.40           C  
ATOM   3829  C   ALA A 412       6.615 -43.589  17.377  1.00 21.21           C  
ATOM   3830  O   ALA A 412       7.839 -43.483  17.234  1.00 16.81           O  
ATOM   3831  CB  ALA A 412       5.606 -45.898  17.121  1.00 18.01           C  
ATOM   3832  HN  ALA A 412       3.949 -44.812  18.782  1.00  0.00           H  
ATOM   3833  N   GLN A 413       5.779 -42.672  16.922  1.00 19.50           N  
ATOM   3834  CA  GLN A 413       6.285 -41.516  16.190  1.00 16.59           C  
ATOM   3835  C   GLN A 413       7.033 -40.572  17.145  1.00 18.15           C  
ATOM   3836  O   GLN A 413       8.099 -40.052  16.834  1.00 18.53           O  
ATOM   3837  CB  GLN A 413       5.117 -40.782  15.542  1.00 22.10           C  
ATOM   3838  CG  GLN A 413       5.465 -39.376  15.077  1.00 24.93           C  
ATOM   3839  CD  GLN A 413       5.192 -39.182  13.641  1.00 51.60           C  
ATOM   3840  NE2 GLN A 413       6.155 -39.565  12.794  1.00 61.74           N  
ATOM   3841  OE1 GLN A 413       4.118 -38.710  13.269  1.00 44.94           O  
ATOM   3842  HN  GLN A 413       4.777 -42.773  17.083  1.00  0.00           H  
ATOM   3843 1HE2 GLN A 413       5.966 -39.431  11.801  1.00  0.00           H  
ATOM   3844 2HE2 GLN A 413       7.045 -39.956  13.102  1.00  0.00           H  
ATOM   3845  N  ALEU A 414       6.456 -40.356  18.323  0.47 19.70           N  
ATOM   3846  N  BLEU A 414       6.458 -40.355  18.320  0.53 19.71           N  
ATOM   3847  CA ALEU A 414       7.121 -39.570  19.357  0.47 20.48           C  
ATOM   3848  CA BLEU A 414       7.125 -39.563  19.340  0.53 20.48           C  
ATOM   3849  C  ALEU A 414       8.482 -40.183  19.697  0.47 19.59           C  
ATOM   3850  C  BLEU A 414       8.483 -40.182  19.699  0.53 19.59           C  
ATOM   3851  O  ALEU A 414       9.494 -39.488  19.740  0.47 16.61           O  
ATOM   3852  O  BLEU A 414       9.495 -39.488  19.752  0.53 16.60           O  
ATOM   3853  CB ALEU A 414       6.262 -39.488  20.623  0.47 16.46           C  
ATOM   3854  CB BLEU A 414       6.259 -39.468  20.591  0.53 16.46           C  
ATOM   3855  CG ALEU A 414       6.889 -38.706  21.786  0.47 20.81           C  
ATOM   3856  CG BLEU A 414       6.889 -38.678  21.739  0.53 20.83           C  
ATOM   3857  CD1ALEU A 414       5.904 -37.724  22.389  0.47 14.54           C  
ATOM   3858  CD1BLEU A 414       6.893 -37.182  21.461  0.53 15.02           C  
ATOM   3859  CD2ALEU A 414       7.417 -39.639  22.862  0.47 19.14           C  
ATOM   3860  CD2BLEU A 414       6.152 -38.977  23.007  0.53 17.84           C  
ATOM   3861  H  ALEU A 414       5.532 -40.747  18.507  1.00  0.00           H  
ATOM   3862  H  BLEU A 414       5.536 -40.749  18.510  1.00  0.00           H  
ATOM   3863  N   ALA A 415       8.491 -41.491  19.920  1.00 15.45           N  
ATOM   3864  CA  ALA A 415       9.700 -42.193  20.331  1.00 18.77           C  
ATOM   3865  C   ALA A 415      10.799 -42.071  19.265  1.00 24.79           C  
ATOM   3866  O   ALA A 415      11.931 -41.736  19.576  1.00 22.04           O  
ATOM   3867  CB  ALA A 415       9.395 -43.679  20.613  1.00 12.62           C  
ATOM   3868  N   GLY A 416      10.448 -42.343  18.010  1.00 21.98           N  
ATOM   3869  CA  GLY A 416      11.413 -42.316  16.926  1.00 20.41           C  
ATOM   3870  C   GLY A 416      11.982 -40.935  16.691  1.00 21.23           C  
ATOM   3871  O   GLY A 416      13.188 -40.765  16.497  1.00 21.86           O  
ATOM   3872  HN  GLY A 416       9.476 -42.576  17.805  1.00  0.00           H  
ATOM   3873  N   ARG A 417      11.117 -39.937  16.710  1.00 18.41           N  
ATOM   3874  CA  ARG A 417      11.562 -38.572  16.474  1.00 22.15           C  
ATOM   3875  C   ARG A 417      12.412 -38.067  17.608  1.00 31.85           C  
ATOM   3876  O   ARG A 417      13.459 -37.467  17.366  1.00 28.88           O  
ATOM   3877  CB  ARG A 417      10.383 -37.616  16.272  1.00 22.95           C  
ATOM   3878  CG  ARG A 417       9.627 -37.796  14.990  1.00 26.89           C  
ATOM   3879  CD  ARG A 417      10.610 -37.874  13.835  1.00 39.17           C  
ATOM   3880  NE  ARG A 417      10.226 -37.029  12.723  1.00 52.47           N  
ATOM   3881  CZ  ARG A 417      10.948 -36.016  12.252  1.00 63.11           C  
ATOM   3882  NH1 ARG A 417      12.115 -35.708  12.795  1.00 56.83           N1+
ATOM   3883  NH2 ARG A 417      10.499 -35.314  11.220  1.00 53.89           N  
ATOM   3884  HN  ARG A 417      10.131 -40.124  16.891  1.00  0.00           H  
ATOM   3885  HE  ARG A 417       9.335 -37.225  12.267  1.00  0.00           H  
ATOM   3886 1HH1 ARG A 417      12.669 -34.931  12.434  1.00  0.00           H  
ATOM   3887 2HH1 ARG A 417      12.460 -36.248  13.589  1.00  0.00           H  
ATOM   3888 1HH2 ARG A 417      11.053 -34.537  10.859  1.00  0.00           H  
ATOM   3889 2HH2 ARG A 417       9.600 -35.551  10.802  1.00  0.00           H  
ATOM   3890  N   LEU A 418      11.978 -38.292  18.852  1.00 24.17           N  
ATOM   3891  CA  LEU A 418      12.774 -37.831  19.985  1.00 22.98           C  
ATOM   3892  C   LEU A 418      14.169 -38.452  19.961  1.00 23.92           C  
ATOM   3893  O   LEU A 418      15.154 -37.752  20.163  1.00 24.52           O  
ATOM   3894  CB  LEU A 418      12.103 -38.089  21.360  1.00 19.89           C  
ATOM   3895  CG  LEU A 418      10.835 -37.286  21.702  1.00 28.07           C  
ATOM   3896  CD1 LEU A 418      10.341 -37.517  23.139  1.00 20.76           C  
ATOM   3897  CD2 LEU A 418      11.014 -35.836  21.483  1.00 36.51           C  
ATOM   3898  HN  LEU A 418      11.097 -38.782  19.008  1.00  0.00           H  
ATOM   3899  N   ALA A 419      14.238 -39.761  19.737  1.00 19.22           N  
ATOM   3900  CA  ALA A 419      15.518 -40.477  19.728  1.00 26.72           C  
ATOM   3901  C   ALA A 419      16.426 -39.957  18.613  1.00 29.68           C  
ATOM   3902  O   ALA A 419      17.632 -39.841  18.789  1.00 32.44           O  
ATOM   3903  CB  ALA A 419      15.294 -41.984  19.539  1.00 17.51           C  
ATOM   3904  HN  ALA A 419      13.377 -40.281  19.567  1.00  0.00           H  
ATOM   3905  N   ALA A 420      15.830 -39.663  17.464  1.00 25.13           N  
ATOM   3906  CA  ALA A 420      16.597 -39.217  16.306  1.00 30.71           C  
ATOM   3907  C   ALA A 420      17.099 -37.813  16.563  1.00 38.34           C  
ATOM   3908  O   ALA A 420      18.111 -37.404  16.017  1.00 34.44           O  
ATOM   3909  CB  ALA A 420      15.751 -39.255  15.053  1.00 23.66           C  
ATOM   3910  HN  ALA A 420      14.817 -39.751  17.389  1.00  0.00           H  
ATOM   3911  N   GLN A 421      16.410 -37.088  17.434  1.00 33.04           N  
ATOM   3912  CA  GLN A 421      16.774 -35.703  17.694  1.00 25.57           C  
ATOM   3913  C   GLN A 421      17.430 -35.503  19.025  1.00 18.59           C  
ATOM   3914  O   GLN A 421      17.402 -34.403  19.590  1.00 26.38           O  
ATOM   3915  CB  GLN A 421      15.579 -34.798  17.487  1.00 25.45           C  
ATOM   3916  CG  GLN A 421      15.186 -34.860  16.013  1.00 33.48           C  
ATOM   3917  CD  GLN A 421      13.721 -34.635  15.786  1.00 35.40           C  
ATOM   3918  NE2 GLN A 421      13.166 -33.645  16.460  1.00 37.27           N  
ATOM   3919  OE1 GLN A 421      13.095 -35.337  14.993  1.00 40.36           O  
ATOM   3920  HN  GLN A 421      15.619 -37.504  17.925  1.00  0.00           H  
ATOM   3921 1HE2 GLN A 421      12.169 -33.492  16.306  1.00  0.00           H  
ATOM   3922 2HE2 GLN A 421      13.685 -33.063  17.117  1.00  0.00           H  
ATOM   3923  N   GLY A 422      18.054 -36.579  19.507  1.00 22.11           N  
ATOM   3924  CA  GLY A 422      18.957 -36.470  20.630  1.00 27.87           C  
ATOM   3925  C   GLY A 422      18.532 -37.048  21.966  1.00 31.40           C  
ATOM   3926  O   GLY A 422      19.364 -37.138  22.851  1.00 30.27           O  
ATOM   3927  HN  GLY A 422      17.892 -37.490  19.078  1.00  0.00           H  
ATOM   3928  N   ALA A 423      17.264 -37.428  22.137  1.00 26.70           N  
ATOM   3929  CA  ALA A 423      16.808 -37.896  23.446  1.00 26.86           C  
ATOM   3930  C   ALA A 423      17.295 -39.307  23.647  1.00 18.75           C  
ATOM   3931  O   ALA A 423      17.497 -40.026  22.687  1.00 23.52           O  
ATOM   3932  CB  ALA A 423      15.282 -37.866  23.539  1.00 26.58           C  
ATOM   3933  HN  ALA A 423      16.612 -37.392  21.354  1.00  0.00           H  
ATOM   3934  N   ARG A 424      17.461 -39.726  24.895  1.00 21.69           N  
ATOM   3935  CA  ARG A 424      17.587 -41.157  25.141  1.00 24.87           C  
ATOM   3936  C   ARG A 424      16.202 -41.704  25.517  1.00 21.93           C  
ATOM   3937  O   ARG A 424      15.593 -41.250  26.488  1.00 25.60           O  
ATOM   3938  CB  ARG A 424      18.600 -41.438  26.248  1.00 24.82           C  
ATOM   3939  CG  ARG A 424      18.926 -42.926  26.392  1.00 31.55           C  
ATOM   3940  CD  ARG A 424      20.257 -43.157  27.110  1.00 38.54           C  
ATOM   3941  NE  ARG A 424      20.115 -43.021  28.560  1.00 42.72           N  
ATOM   3942  CZ  ARG A 424      20.686 -42.065  29.288  1.00 39.98           C  
ATOM   3943  NH1 ARG A 424      21.444 -41.135  28.711  1.00 35.45           N1+
ATOM   3944  NH2 ARG A 424      20.488 -42.035  30.596  1.00 37.27           N  
ATOM   3945  HN  ARG A 424      17.500 -39.060  25.667  1.00  0.00           H  
ATOM   3946  HE  ARG A 424      19.538 -43.707  29.047  1.00  0.00           H  
ATOM   3947 1HH1 ARG A 424      21.882 -40.402  29.269  1.00  0.00           H  
ATOM   3948 2HH1 ARG A 424      21.597 -41.158  27.703  1.00  0.00           H  
ATOM   3949 1HH2 ARG A 424      20.926 -41.302  31.154  1.00  0.00           H  
ATOM   3950 2HH2 ARG A 424      19.907 -42.748  31.038  1.00  0.00           H  
ATOM   3951  N   VAL A 425      15.735 -42.700  24.775  1.00 21.70           N  
ATOM   3952  CA  VAL A 425      14.362 -43.188  24.893  1.00 21.86           C  
ATOM   3953  C   VAL A 425      14.382 -44.659  25.257  1.00 20.71           C  
ATOM   3954  O   VAL A 425      15.178 -45.420  24.720  1.00 20.55           O  
ATOM   3955  CB  VAL A 425      13.619 -43.061  23.518  1.00 23.23           C  
ATOM   3956  CG1 VAL A 425      12.162 -43.535  23.622  1.00 16.91           C  
ATOM   3957  CG2 VAL A 425      13.692 -41.637  23.000  1.00 21.81           C  
ATOM   3958  HN  VAL A 425      16.357 -43.141  24.097  1.00  0.00           H  
ATOM   3959  N   TYR A 426      13.510 -45.053  26.175  1.00 17.77           N  
ATOM   3960  CA  TYR A 426      13.285 -46.461  26.478  1.00 18.95           C  
ATOM   3961  C   TYR A 426      11.824 -46.758  26.183  1.00 23.81           C  
ATOM   3962  O   TYR A 426      10.946 -45.973  26.555  1.00 22.18           O  
ATOM   3963  CB  TYR A 426      13.606 -46.747  27.959  1.00 16.31           C  
ATOM   3964  CG  TYR A 426      15.080 -46.503  28.274  1.00 21.04           C  
ATOM   3965  CD1 TYR A 426      16.022 -47.529  28.141  1.00 20.45           C  
ATOM   3966  CD2 TYR A 426      15.526 -45.248  28.670  1.00 20.74           C  
ATOM   3967  CE1 TYR A 426      17.382 -47.302  28.406  1.00 24.80           C  
ATOM   3968  CE2 TYR A 426      16.877 -45.011  28.958  1.00 25.30           C  
ATOM   3969  CZ  TYR A 426      17.795 -46.038  28.820  1.00 27.66           C  
ATOM   3970  OH  TYR A 426      19.125 -45.801  29.099  1.00 29.26           O  
ATOM   3971  HN  TYR A 426      12.979 -44.348  26.686  1.00  0.00           H  
ATOM   3972  HH  TYR A 426      19.755 -46.506  29.004  1.00  0.00           H  
ATOM   3973  N   ALA A 427      11.564 -47.881  25.517  1.00 18.96           N  
ATOM   3974  CA  ALA A 427      10.204 -48.254  25.164  1.00 19.00           C  
ATOM   3975  C   ALA A 427       9.811 -49.634  25.680  1.00 19.49           C  
ATOM   3976  O   ALA A 427      10.629 -50.561  25.727  1.00 19.34           O  
ATOM   3977  CB  ALA A 427      10.016 -48.195  23.597  1.00 16.22           C  
ATOM   3978  HN  ALA A 427      12.335 -48.492  25.249  1.00  0.00           H  
ATOM   3979  N   TYR A 428       8.535 -49.798  26.002  1.00 15.78           N  
ATOM   3980  CA  TYR A 428       8.054 -51.096  26.446  1.00 16.16           C  
ATOM   3981  C   TYR A 428       6.677 -51.403  25.883  1.00 17.04           C  
ATOM   3982  O   TYR A 428       5.931 -50.518  25.446  1.00 16.55           O  
ATOM   3983  CB  TYR A 428       7.959 -51.146  28.001  1.00 14.92           C  
ATOM   3984  CG  TYR A 428       6.896 -50.190  28.538  1.00 14.93           C  
ATOM   3985  CD1 TYR A 428       5.540 -50.553  28.576  1.00 16.96           C  
ATOM   3986  CD2 TYR A 428       7.245 -48.901  28.949  1.00 13.66           C  
ATOM   3987  CE1 TYR A 428       4.562 -49.652  29.045  1.00 14.78           C  
ATOM   3988  CE2 TYR A 428       6.280 -47.984  29.420  1.00 13.98           C  
ATOM   3989  CZ  TYR A 428       4.944 -48.367  29.454  1.00 18.52           C  
ATOM   3990  OH  TYR A 428       3.996 -47.455  29.868  1.00 17.39           O  
ATOM   3991  HN  TYR A 428       7.889 -49.011  25.938  1.00  0.00           H  
ATOM   3992  HH  TYR A 428       4.255 -46.584  30.145  1.00  0.00           H  
ATOM   3993  N  AVAL A 429       6.343 -52.682  25.890  0.66 16.76           N  
ATOM   3994  N  BVAL A 429       6.333 -52.681  25.920  0.34 16.80           N  
ATOM   3995  CA AVAL A 429       4.961 -53.087  25.767  0.66 19.29           C  
ATOM   3996  CA BVAL A 429       4.957 -53.102  25.744  0.34 19.22           C  
ATOM   3997  C  AVAL A 429       4.632 -53.898  27.010  0.66 18.82           C  
ATOM   3998  C  BVAL A 429       4.584 -53.955  26.952  0.34 18.80           C  
ATOM   3999  O  AVAL A 429       5.405 -54.779  27.422  0.66 19.03           O  
ATOM   4000  O  BVAL A 429       5.284 -54.918  27.284  0.34 19.11           O  
ATOM   4001  CB AVAL A 429       4.700 -53.920  24.496  0.66 18.46           C  
ATOM   4002  CB BVAL A 429       4.755 -53.884  24.432  0.34 18.40           C  
ATOM   4003  CG1AVAL A 429       5.654 -55.090  24.426  0.66 12.55           C  
ATOM   4004  CG1BVAL A 429       3.330 -54.413  24.354  0.34 16.04           C  
ATOM   4005  CG2AVAL A 429       3.242 -54.379  24.470  0.66 15.76           C  
ATOM   4006  CG2BVAL A 429       5.067 -52.986  23.233  0.34 12.07           C  
ATOM   4007  H  AVAL A 429       7.070 -53.392  25.983  1.00  0.00           H  
ATOM   4008  H  BVAL A 429       7.053 -53.386  26.076  1.00  0.00           H  
ATOM   4009  N   PHE A 430       3.496 -53.579  27.620  1.00 20.01           N  
ATOM   4010  CA  PHE A 430       3.086 -54.219  28.858  1.00 17.69           C  
ATOM   4011  C   PHE A 430       2.131 -55.364  28.515  1.00 17.18           C  
ATOM   4012  O   PHE A 430       1.040 -55.146  27.984  1.00 19.79           O  
ATOM   4013  CB  PHE A 430       2.424 -53.190  29.774  1.00 15.65           C  
ATOM   4014  CG  PHE A 430       2.009 -53.741  31.097  1.00 17.47           C  
ATOM   4015  CD1 PHE A 430       2.875 -53.714  32.177  1.00 20.31           C  
ATOM   4016  CD2 PHE A 430       0.750 -54.290  31.259  1.00 23.07           C  
ATOM   4017  CE1 PHE A 430       2.481 -54.238  33.403  1.00 21.48           C  
ATOM   4018  CE2 PHE A 430       0.362 -54.804  32.464  1.00 24.75           C  
ATOM   4019  CZ  PHE A 430       1.235 -54.786  33.534  1.00 20.55           C  
ATOM   4020  N   GLU A 431       2.548 -56.589  28.804  1.00 18.77           N  
ATOM   4021  CA  GLU A 431       1.818 -57.758  28.299  1.00 20.98           C  
ATOM   4022  C   GLU A 431       1.210 -58.649  29.356  1.00 27.08           C  
ATOM   4023  O   GLU A 431       0.722 -59.723  29.028  1.00 23.67           O  
ATOM   4024  CB  GLU A 431       2.734 -58.614  27.428  1.00 20.98           C  
ATOM   4025  CG  GLU A 431       3.249 -57.853  26.225  1.00 23.18           C  
ATOM   4026  CD  GLU A 431       3.840 -58.770  25.172  1.00 27.25           C  
ATOM   4027  OE1 GLU A 431       3.363 -58.712  24.023  1.00 41.93           O  
ATOM   4028  OE2 GLU A 431       4.781 -59.534  25.494  1.00 34.54           O1-
ATOM   4029  HN  GLU A 431       3.380 -56.720  29.380  1.00  0.00           H  
ATOM   4030  N   HIS A 432       1.249 -58.229  30.618  1.00 21.38           N  
ATOM   4031  CA  HIS A 432       0.629 -59.033  31.671  1.00 21.89           C  
ATOM   4032  C   HIS A 432      -0.839 -58.675  31.918  1.00 19.30           C  
ATOM   4033  O   HIS A 432      -1.178 -57.545  32.246  1.00 25.63           O  
ATOM   4034  CB  HIS A 432       1.404 -58.924  32.989  1.00 21.74           C  
ATOM   4035  CG  HIS A 432       0.764 -59.691  34.103  1.00 26.57           C  
ATOM   4036  CD2 HIS A 432       0.152 -59.278  35.241  1.00 21.48           C  
ATOM   4037  ND1 HIS A 432       0.652 -61.066  34.083  1.00 30.73           N  
ATOM   4038  CE1 HIS A 432       0.020 -61.469  35.174  1.00 25.95           C  
ATOM   4039  NE2 HIS A 432      -0.301 -60.403  35.887  1.00 29.79           N  
ATOM   4040  HN  HIS A 432       1.710 -57.349  30.850  1.00  0.00           H  
ATOM   4041  HD1 HIS A 432       1.001 -61.676  33.344  1.00  0.00           H  
ATOM   4042  HE2 HIS A 432      -0.804 -60.414  36.774  1.00  0.00           H  
ATOM   4043  N   ARG A 433      -1.730 -59.647  31.782  1.00 19.88           N  
ATOM   4044  CA  ARG A 433      -3.121 -59.396  32.105  1.00 20.32           C  
ATOM   4045  C   ARG A 433      -3.336 -59.727  33.592  1.00 27.71           C  
ATOM   4046  O   ARG A 433      -3.005 -60.831  34.031  1.00 24.65           O  
ATOM   4047  CB  ARG A 433      -4.024 -60.265  31.229  1.00 26.57           C  
ATOM   4048  CG  ARG A 433      -5.473 -60.152  31.593  1.00 29.26           C  
ATOM   4049  CD  ARG A 433      -6.345 -61.026  30.721  1.00 25.65           C  
ATOM   4050  NE  ARG A 433      -7.685 -61.165  31.288  1.00 28.12           N  
ATOM   4051  CZ  ARG A 433      -8.768 -60.586  30.788  1.00 28.63           C  
ATOM   4052  NH1 ARG A 433      -8.668 -59.818  29.692  1.00 24.37           N1+
ATOM   4053  NH2 ARG A 433      -9.954 -60.785  31.367  1.00 23.03           N  
ATOM   4054  HN  ARG A 433      -1.438 -60.567  31.452  1.00  0.00           H  
ATOM   4055  HE  ARG A 433      -7.794 -61.744  32.121  1.00  0.00           H  
ATOM   4056 1HH1 ARG A 433      -9.501 -59.373  29.307  1.00  0.00           H  
ATOM   4057 2HH1 ARG A 433      -7.762 -59.666  29.250  1.00  0.00           H  
ATOM   4058 1HH2 ARG A 433     -10.787 -60.340  30.982  1.00  0.00           H  
ATOM   4059 2HH2 ARG A 433     -10.030 -61.369  32.200  1.00  0.00           H  
ATOM   4060  N   ALA A 434      -3.857 -58.774  34.366  1.00 27.61           N  
ATOM   4061  CA  ALA A 434      -3.935 -58.938  35.822  1.00 26.89           C  
ATOM   4062  C   ALA A 434      -4.850 -60.108  36.174  1.00 34.51           C  
ATOM   4063  O   ALA A 434      -5.930 -60.241  35.595  1.00 27.40           O  
ATOM   4064  CB  ALA A 434      -4.465 -57.657  36.485  1.00 26.99           C  
ATOM   4065  HN  ALA A 434      -4.207 -57.917  33.939  1.00  0.00           H  
ATOM   4066  N   SER A 435      -4.445 -60.921  37.149  1.00 28.33           N  
ATOM   4067  CA  SER A 435      -5.296 -62.025  37.631  1.00 29.82           C  
ATOM   4068  C   SER A 435      -6.639 -61.502  38.112  1.00 31.18           C  
ATOM   4069  O   SER A 435      -7.627 -62.218  38.135  1.00 27.89           O  
ATOM   4070  CB  SER A 435      -4.611 -62.789  38.767  1.00 30.84           C  
ATOM   4071  OG  SER A 435      -4.430 -61.931  39.887  1.00 28.95           O  
ATOM   4072  HN  SER A 435      -3.528 -60.777  37.571  1.00  0.00           H  
ATOM   4073  HG  SER A 435      -4.005 -62.405  40.592  1.00  0.00           H  
ATOM   4074  N   THR A 436      -6.686 -60.226  38.457  1.00 26.54           N  
ATOM   4075  CA  THR A 436      -7.905 -59.635  38.987  1.00 28.94           C  
ATOM   4076  C   THR A 436      -8.735 -58.889  37.955  1.00 30.67           C  
ATOM   4077  O   THR A 436      -9.742 -58.283  38.307  1.00 25.00           O  
ATOM   4078  CB  THR A 436      -7.557 -58.622  40.095  1.00 37.68           C  
ATOM   4079  CG2 THR A 436      -6.854 -59.328  41.258  1.00 30.05           C  
ATOM   4080  OG1 THR A 436      -6.676 -57.627  39.556  1.00 30.06           O  
ATOM   4081  HN  THR A 436      -5.853 -59.647  38.350  1.00  0.00           H  
ATOM   4082  HG1 THR A 436      -6.461 -57.003  40.239  1.00  0.00           H  
ATOM   4083  N   LEU A 437      -8.321 -58.898  36.691  1.00 24.40           N  
ATOM   4084  CA  LEU A 437      -9.037 -58.102  35.701  1.00 23.50           C  
ATOM   4085  C   LEU A 437     -10.499 -58.522  35.594  1.00 27.19           C  
ATOM   4086  O   LEU A 437     -10.804 -59.701  35.522  1.00 25.83           O  
ATOM   4087  CB  LEU A 437      -8.353 -58.216  34.331  1.00 27.29           C  
ATOM   4088  CG  LEU A 437      -8.705 -57.227  33.224  1.00 35.42           C  
ATOM   4089  CD1 LEU A 437      -8.556 -55.799  33.713  1.00 30.85           C  
ATOM   4090  CD2 LEU A 437      -7.802 -57.481  32.003  1.00 33.98           C  
ATOM   4091  HN  LEU A 437      -7.512 -59.455  36.417  1.00  0.00           H  
ATOM   4092  N   SER A 438     -11.400 -57.553  35.580  1.00 21.16           N  
ATOM   4093  CA  SER A 438     -12.825 -57.849  35.534  1.00 25.48           C  
ATOM   4094  C   SER A 438     -13.417 -57.774  34.135  1.00 26.73           C  
ATOM   4095  O   SER A 438     -14.546 -58.204  33.937  1.00 25.36           O  
ATOM   4096  CB  SER A 438     -13.591 -56.883  36.429  1.00 28.06           C  
ATOM   4097  OG  SER A 438     -13.426 -55.547  35.958  1.00 33.56           O  
ATOM   4098  HN  SER A 438     -11.091 -56.581  35.602  1.00  0.00           H  
ATOM   4099  HG  SER A 438     -13.904 -54.945  36.516  1.00  0.00           H  
ATOM   4100  N   TRP A 439     -12.683 -57.187  33.186  1.00 23.24           N  
ATOM   4101  CA  TRP A 439     -13.097 -57.171  31.783  1.00 19.37           C  
ATOM   4102  C   TRP A 439     -12.912 -58.564  31.167  1.00 19.35           C  
ATOM   4103  O   TRP A 439     -12.070 -59.334  31.638  1.00 21.82           O  
ATOM   4104  CB  TRP A 439     -12.246 -56.154  31.003  1.00 23.74           C  
ATOM   4105  CG  TRP A 439     -12.457 -54.714  31.413  1.00 17.61           C  
ATOM   4106  CD1 TRP A 439     -11.678 -53.983  32.273  1.00 19.91           C  
ATOM   4107  CD2 TRP A 439     -13.497 -53.828  30.964  1.00 22.52           C  
ATOM   4108  CE2 TRP A 439     -13.287 -52.581  31.600  1.00 19.30           C  
ATOM   4109  CE3 TRP A 439     -14.579 -53.965  30.083  1.00 17.27           C  
ATOM   4110  NE1 TRP A 439     -12.176 -52.706  32.394  1.00 17.75           N  
ATOM   4111  CZ2 TRP A 439     -14.119 -51.480  31.387  1.00 18.97           C  
ATOM   4112  CZ3 TRP A 439     -15.409 -52.869  29.870  1.00 15.52           C  
ATOM   4113  CH2 TRP A 439     -15.172 -51.642  30.519  1.00 21.38           C  
ATOM   4114  HN  TRP A 439     -11.806 -56.736  33.448  1.00  0.00           H  
ATOM   4115  HE1 TRP A 439     -11.782 -51.970  32.980  1.00  0.00           H  
ATOM   4116  N   PRO A 440     -13.658 -58.880  30.076  1.00 23.91           N  
ATOM   4117  CA  PRO A 440     -13.600 -60.233  29.513  1.00 22.56           C  
ATOM   4118  C   PRO A 440     -12.262 -60.546  28.861  1.00 31.03           C  
ATOM   4119  O   PRO A 440     -11.517 -59.650  28.463  1.00 24.62           O  
ATOM   4120  CB  PRO A 440     -14.689 -60.211  28.430  1.00 23.57           C  
ATOM   4121  CG  PRO A 440     -14.774 -58.759  28.012  1.00 24.52           C  
ATOM   4122  CD  PRO A 440     -14.599 -58.023  29.330  1.00 23.29           C  
ATOM   4123  N   LEU A 441     -11.989 -61.836  28.732  1.00 25.06           N  
ATOM   4124  CA  LEU A 441     -10.775 -62.327  28.115  1.00 28.76           C  
ATOM   4125  C   LEU A 441     -10.506 -61.746  26.719  1.00 25.22           C  
ATOM   4126  O   LEU A 441      -9.357 -61.472  26.388  1.00 26.78           O  
ATOM   4127  CB  LEU A 441     -10.804 -63.847  28.054  1.00 29.62           C  
ATOM   4128  CG  LEU A 441      -9.422 -64.497  27.995  1.00 54.01           C  
ATOM   4129  CD1 LEU A 441      -8.675 -64.283  29.313  1.00 37.67           C  
ATOM   4130  CD2 LEU A 441      -9.524 -65.981  27.647  1.00 50.80           C  
ATOM   4131  HN  LEU A 441     -12.665 -62.514  29.083  1.00  0.00           H  
ATOM   4132  N   TRP A 442     -11.543 -61.537  25.906  1.00 24.03           N  
ATOM   4133  CA  TRP A 442     -11.299 -61.051  24.543  1.00 26.05           C  
ATOM   4134  C   TRP A 442     -10.586 -59.686  24.496  1.00 24.24           C  
ATOM   4135  O   TRP A 442      -9.940 -59.351  23.506  1.00 24.26           O  
ATOM   4136  CB  TRP A 442     -12.576 -61.032  23.663  1.00 21.97           C  
ATOM   4137  CG  TRP A 442     -13.626 -59.975  23.954  1.00 19.21           C  
ATOM   4138  CD1 TRP A 442     -14.808 -60.155  24.638  1.00 24.60           C  
ATOM   4139  CD2 TRP A 442     -13.623 -58.597  23.530  1.00 18.48           C  
ATOM   4140  CE2 TRP A 442     -14.819 -58.013  23.996  1.00 20.04           C  
ATOM   4141  CE3 TRP A 442     -12.721 -57.802  22.805  1.00 21.83           C  
ATOM   4142  NE1 TRP A 442     -15.520 -58.982  24.676  1.00 21.23           N  
ATOM   4143  CZ2 TRP A 442     -15.127 -56.672  23.781  1.00 24.16           C  
ATOM   4144  CZ3 TRP A 442     -13.033 -56.473  22.593  1.00 16.10           C  
ATOM   4145  CH2 TRP A 442     -14.223 -55.922  23.077  1.00 25.35           C  
ATOM   4146  HN  TRP A 442     -12.495 -61.713  26.228  1.00  0.00           H  
ATOM   4147  HE1 TRP A 442     -16.422 -58.850  25.134  1.00  0.00           H  
ATOM   4148  N   MET A 443     -10.713 -58.903  25.560  1.00 24.65           N  
ATOM   4149  CA  MET A 443     -10.123 -57.563  25.577  1.00 21.21           C  
ATOM   4150  C   MET A 443      -8.613 -57.576  25.846  1.00 24.24           C  
ATOM   4151  O   MET A 443      -7.934 -56.565  25.653  1.00 22.02           O  
ATOM   4152  CB  MET A 443     -10.854 -56.665  26.567  1.00 21.03           C  
ATOM   4153  CG  MET A 443     -12.181 -56.137  26.036  1.00 32.45           C  
ATOM   4154  SD  MET A 443     -12.945 -55.097  27.296  1.00 30.60           S  
ATOM   4155  CE  MET A 443     -13.806 -53.814  26.431  1.00 34.63           C  
ATOM   4156  HN  MET A 443     -11.227 -59.238  26.375  1.00  0.00           H  
ATOM   4157  N   GLY A 444      -8.092 -58.718  26.285  1.00 19.77           N  
ATOM   4158  CA  GLY A 444      -6.664 -58.877  26.462  1.00 20.78           C  
ATOM   4159  C   GLY A 444      -6.132 -58.035  27.619  1.00 21.34           C  
ATOM   4160  O   GLY A 444      -6.659 -58.095  28.737  1.00 21.99           O  
ATOM   4161  HN  GLY A 444      -8.712 -59.499  26.502  1.00  0.00           H  
ATOM   4162  N   VAL A 445      -5.053 -57.287  27.369  1.00 19.76           N  
ATOM   4163  CA  VAL A 445      -4.513 -56.347  28.366  1.00 17.25           C  
ATOM   4164  C   VAL A 445      -4.942 -54.947  27.940  1.00 18.91           C  
ATOM   4165  O   VAL A 445      -4.301 -54.335  27.077  1.00 20.09           O  
ATOM   4166  CB  VAL A 445      -2.978 -56.399  28.394  1.00 21.48           C  
ATOM   4167  CG1 VAL A 445      -2.424 -55.523  29.533  1.00 19.70           C  
ATOM   4168  CG2 VAL A 445      -2.506 -57.846  28.532  1.00 24.29           C  
ATOM   4169  HN  VAL A 445      -4.591 -57.369  26.463  1.00  0.00           H  
ATOM   4170  N   PRO A 446      -6.030 -54.433  28.529  1.00 19.11           N  
ATOM   4171  CA  PRO A 446      -6.594 -53.196  27.997  1.00 19.75           C  
ATOM   4172  C   PRO A 446      -5.918 -51.946  28.547  1.00 16.28           C  
ATOM   4173  O   PRO A 446      -5.133 -51.989  29.507  1.00 15.98           O  
ATOM   4174  CB  PRO A 446      -8.074 -53.229  28.455  1.00 15.32           C  
ATOM   4175  CG  PRO A 446      -8.249 -54.605  29.145  1.00 17.01           C  
ATOM   4176  CD  PRO A 446      -6.864 -54.987  29.603  1.00 22.75           C  
ATOM   4177  N   HIS A 447      -6.252 -50.837  27.887  1.00 18.89           N  
ATOM   4178  CA  HIS A 447      -5.796 -49.497  28.210  1.00 19.86           C  
ATOM   4179  C   HIS A 447      -5.999 -49.219  29.688  1.00 22.90           C  
ATOM   4180  O   HIS A 447      -7.097 -49.389  30.198  1.00 15.90           O  
ATOM   4181  CB  HIS A 447      -6.661 -48.527  27.420  1.00 14.66           C  
ATOM   4182  CG  HIS A 447      -6.154 -47.122  27.387  1.00 20.59           C  
ATOM   4183  CD2 HIS A 447      -6.669 -45.979  27.900  1.00 16.58           C  
ATOM   4184  ND1 HIS A 447      -5.015 -46.755  26.698  1.00 24.47           N  
ATOM   4185  CE1 HIS A 447      -4.859 -45.443  26.775  1.00 20.44           C  
ATOM   4186  NE2 HIS A 447      -5.845 -44.949  27.501  1.00 19.54           N  
ATOM   4187  HN  HIS A 447      -6.880 -50.938  27.089  1.00  0.00           H  
ATOM   4188  HD1 HIS A 447      -4.391 -47.395  26.206  1.00  0.00           H  
ATOM   4189  HE2 HIS A 447      -5.976 -43.964  27.730  1.00  0.00           H  
ATOM   4190  N   GLY A 448      -4.940 -48.791  30.364  1.00 13.93           N  
ATOM   4191  CA  GLY A 448      -5.030 -48.403  31.775  1.00 12.79           C  
ATOM   4192  C   GLY A 448      -4.601 -49.489  32.748  1.00 19.85           C  
ATOM   4193  O   GLY A 448      -4.420 -49.233  33.931  1.00 18.40           O  
ATOM   4194  HN  GLY A 448      -4.039 -48.730  29.889  1.00  0.00           H  
ATOM   4195  N   TYR A 449      -4.396 -50.703  32.263  1.00 15.86           N  
ATOM   4196  CA  TYR A 449      -4.238 -51.829  33.187  1.00 18.12           C  
ATOM   4197  C   TYR A 449      -2.801 -52.182  33.507  1.00 21.98           C  
ATOM   4198  O   TYR A 449      -2.548 -53.202  34.141  1.00 21.64           O  
ATOM   4199  CB  TYR A 449      -5.109 -53.042  32.766  1.00 13.73           C  
ATOM   4200  CG  TYR A 449      -6.523 -52.678  33.117  1.00 21.41           C  
ATOM   4201  CD1 TYR A 449      -6.996 -52.822  34.440  1.00 21.59           C  
ATOM   4202  CD2 TYR A 449      -7.339 -52.048  32.187  1.00 17.09           C  
ATOM   4203  CE1 TYR A 449      -8.283 -52.406  34.792  1.00 17.26           C  
ATOM   4204  CE2 TYR A 449      -8.615 -51.621  32.523  1.00 19.92           C  
ATOM   4205  CZ  TYR A 449      -9.085 -51.814  33.826  1.00 17.57           C  
ATOM   4206  OH  TYR A 449     -10.354 -51.373  34.131  1.00 21.22           O  
ATOM   4207  HN  TYR A 449      -4.348 -50.853  31.255  1.00  0.00           H  
ATOM   4208  HH  TYR A 449     -10.673 -51.504  35.016  1.00  0.00           H  
ATOM   4209  N   GLU A 450      -1.862 -51.320  33.118  1.00 17.54           N  
ATOM   4210  CA  GLU A 450      -0.515 -51.418  33.678  1.00 18.60           C  
ATOM   4211  C   GLU A 450      -0.384 -50.554  34.937  1.00 16.54           C  
ATOM   4212  O   GLU A 450       0.564 -50.721  35.701  1.00 15.13           O  
ATOM   4213  CB  GLU A 450       0.554 -50.999  32.668  1.00 19.75           C  
ATOM   4214  CG  GLU A 450       0.885 -49.509  32.629  1.00 19.29           C  
ATOM   4215  CD  GLU A 450      -0.211 -48.627  31.984  1.00 24.21           C  
ATOM   4216  OE1 GLU A 450      -1.375 -49.065  31.797  1.00 21.14           O  
ATOM   4217  OE2 GLU A 450       0.093 -47.458  31.655  1.00 23.22           O1-
ATOM   4218  HN  GLU A 450      -2.082 -50.596  32.434  1.00  0.00           H  
ATOM   4219  N   ILE A 451      -1.293 -49.593  35.114  1.00 16.76           N  
ATOM   4220  CA  ILE A 451      -1.077 -48.577  36.144  1.00 14.60           C  
ATOM   4221  C   ILE A 451      -0.985 -49.173  37.560  1.00 19.89           C  
ATOM   4222  O   ILE A 451      -0.103 -48.814  38.331  1.00 18.24           O  
ATOM   4223  CB  ILE A 451      -2.152 -47.463  36.125  1.00 15.97           C  
ATOM   4224  CG1 ILE A 451      -2.176 -46.727  34.778  1.00 16.28           C  
ATOM   4225  CG2 ILE A 451      -1.899 -46.458  37.279  1.00 11.84           C  
ATOM   4226  CD1 ILE A 451      -3.361 -45.762  34.661  1.00 13.86           C  
ATOM   4227  HN  ILE A 451      -2.132 -49.567  34.535  1.00  0.00           H  
ATOM   4228  N   GLU A 452      -1.894 -50.087  37.885  1.00 16.79           N  
ATOM   4229  CA  GLU A 452      -1.933 -50.694  39.216  1.00 18.15           C  
ATOM   4230  C   GLU A 452      -0.620 -51.424  39.517  1.00 19.10           C  
ATOM   4231  O   GLU A 452      -0.217 -51.499  40.676  1.00 23.83           O  
ATOM   4232  CB  GLU A 452      -3.136 -51.657  39.329  1.00 17.90           C  
ATOM   4233  CG  GLU A 452      -3.089 -52.819  38.338  1.00 20.35           C  
ATOM   4234  CD  GLU A 452      -4.494 -53.344  37.998  1.00 30.03           C  
ATOM   4235  OE1 GLU A 452      -4.703 -54.559  38.089  1.00 27.50           O  
ATOM   4236  OE2 GLU A 452      -5.393 -52.558  37.644  1.00 26.65           O1-
ATOM   4237  HN  GLU A 452      -2.582 -50.373  37.188  1.00  0.00           H  
ATOM   4238  N   PHE A 453       0.055 -51.925  38.483  1.00 16.90           N  
ATOM   4239  CA  PHE A 453       1.384 -52.543  38.677  1.00 17.63           C  
ATOM   4240  C   PHE A 453       2.509 -51.554  38.921  1.00 28.33           C  
ATOM   4241  O   PHE A 453       3.372 -51.794  39.776  1.00 20.77           O  
ATOM   4242  CB  PHE A 453       1.729 -53.508  37.544  1.00 16.11           C  
ATOM   4243  CG  PHE A 453       0.858 -54.728  37.553  1.00 23.23           C  
ATOM   4244  CD1 PHE A 453      -0.347 -54.737  36.868  1.00 18.22           C  
ATOM   4245  CD2 PHE A 453       1.198 -55.826  38.328  1.00 24.67           C  
ATOM   4246  CE1 PHE A 453      -1.189 -55.841  36.939  1.00 25.22           C  
ATOM   4247  CE2 PHE A 453       0.364 -56.934  38.391  1.00 21.85           C  
ATOM   4248  CZ  PHE A 453      -0.823 -56.933  37.709  1.00 19.43           C  
ATOM   4249  HN  PHE A 453      -0.350 -51.882  37.548  1.00  0.00           H  
ATOM   4250  N   ILE A 454       2.493 -50.437  38.194  1.00 19.01           N  
ATOM   4251  CA  ILE A 454       3.500 -49.386  38.378  1.00 16.97           C  
ATOM   4252  C   ILE A 454       3.368 -48.778  39.784  1.00 15.08           C  
ATOM   4253  O   ILE A 454       4.375 -48.465  40.448  1.00 19.14           O  
ATOM   4254  CB  ILE A 454       3.320 -48.260  37.324  1.00 19.18           C  
ATOM   4255  CG1 ILE A 454       3.392 -48.814  35.889  1.00 21.86           C  
ATOM   4256  CG2 ILE A 454       4.340 -47.111  37.536  1.00 17.23           C  
ATOM   4257  CD1 ILE A 454       4.622 -49.623  35.606  1.00 24.19           C  
ATOM   4258  HN  ILE A 454       1.763 -50.310  37.493  1.00  0.00           H  
ATOM   4259  N   PHE A 455       2.135 -48.597  40.245  1.00 15.19           N  
ATOM   4260  CA  PHE A 455       1.902 -48.056  41.591  1.00 12.69           C  
ATOM   4261  C   PHE A 455       2.016 -49.106  42.717  1.00 18.97           C  
ATOM   4262  O   PHE A 455       1.836 -48.777  43.869  1.00 19.79           O  
ATOM   4263  CB  PHE A 455       0.552 -47.336  41.692  1.00 14.80           C  
ATOM   4264  CG  PHE A 455       0.576 -45.930  41.142  1.00 18.64           C  
ATOM   4265  CD1 PHE A 455       0.455 -45.698  39.767  1.00 13.51           C  
ATOM   4266  CD2 PHE A 455       0.749 -44.843  41.995  1.00 19.92           C  
ATOM   4267  CE1 PHE A 455       0.493 -44.375  39.261  1.00 20.06           C  
ATOM   4268  CE2 PHE A 455       0.790 -43.522  41.513  1.00 22.45           C  
ATOM   4269  CZ  PHE A 455       0.658 -43.281  40.148  1.00 16.19           C  
ATOM   4270  HN  PHE A 455       1.338 -48.837  39.655  1.00  0.00           H  
ATOM   4271  N   GLY A 456       2.299 -50.356  42.372  1.00 19.21           N  
ATOM   4272  CA  GLY A 456       2.553 -51.389  43.365  1.00 18.01           C  
ATOM   4273  C   GLY A 456       1.318 -51.825  44.123  1.00 22.80           C  
ATOM   4274  O   GLY A 456       1.413 -52.362  45.241  1.00 19.81           O  
ATOM   4275  HN  GLY A 456       2.340 -50.600  41.382  1.00  0.00           H  
ATOM   4276  N   ILE A 457       0.150 -51.546  43.546  1.00 19.11           N  
ATOM   4277  CA  ILE A 457      -1.123 -51.959  44.142  1.00 17.10           C  
ATOM   4278  C   ILE A 457      -1.158 -53.479  44.525  1.00 27.19           C  
ATOM   4279  O   ILE A 457      -1.758 -53.834  45.552  1.00 25.75           O  
ATOM   4280  CB  ILE A 457      -2.345 -51.574  43.266  1.00 21.58           C  
ATOM   4281  CG1 ILE A 457      -2.356 -50.058  42.942  1.00 22.01           C  
ATOM   4282  CG2 ILE A 457      -3.666 -51.978  43.932  1.00 23.14           C  
ATOM   4283  CD1 ILE A 457      -2.249 -49.155  44.187  1.00 19.60           C  
ATOM   4284  HN  ILE A 457       0.142 -51.031  42.666  1.00  0.00           H  
ATOM   4285  N   PRO A 458      -0.505 -54.370  43.733  1.00 24.00           N  
ATOM   4286  CA  PRO A 458      -0.554 -55.775  44.173  1.00 23.91           C  
ATOM   4287  C   PRO A 458       0.033 -56.037  45.556  1.00 33.54           C  
ATOM   4288  O   PRO A 458      -0.273 -57.088  46.107  1.00 28.80           O  
ATOM   4289  CB  PRO A 458       0.277 -56.519  43.120  1.00 16.94           C  
ATOM   4290  CG  PRO A 458       0.019 -55.700  41.824  1.00 19.44           C  
ATOM   4291  CD  PRO A 458       0.049 -54.257  42.365  1.00 17.68           C  
ATOM   4292  N   LEU A 459       0.857 -55.135  46.086  1.00 22.16           N  
ATOM   4293  CA  LEU A 459       1.432 -55.332  47.422  1.00 25.44           C  
ATOM   4294  C   LEU A 459       0.410 -55.189  48.541  1.00 26.93           C  
ATOM   4295  O   LEU A 459       0.678 -55.569  49.687  1.00 36.26           O  
ATOM   4296  CB  LEU A 459       2.573 -54.353  47.670  1.00 23.14           C  
ATOM   4297  CG  LEU A 459       3.753 -54.451  46.706  1.00 34.66           C  
ATOM   4298  CD1 LEU A 459       4.838 -53.472  47.130  1.00 27.72           C  
ATOM   4299  CD2 LEU A 459       4.269 -55.869  46.670  1.00 38.25           C  
ATOM   4300  HN  LEU A 459       1.092 -54.296  45.556  1.00  0.00           H  
ATOM   4301  N   ASP A 460      -0.742 -54.611  48.227  1.00 24.45           N  
ATOM   4302  CA  ASP A 460      -1.806 -54.418  49.201  1.00 25.56           C  
ATOM   4303  C   ASP A 460      -2.444 -55.777  49.524  1.00 39.10           C  
ATOM   4304  O   ASP A 460      -3.148 -56.351  48.691  1.00 28.28           O  
ATOM   4305  CB  ASP A 460      -2.874 -53.492  48.620  1.00 22.90           C  
ATOM   4306  CG  ASP A 460      -3.955 -53.128  49.637  1.00 41.15           C  
ATOM   4307  OD1 ASP A 460      -4.000 -53.756  50.712  1.00 40.55           O  
ATOM   4308  OD2 ASP A 460      -4.776 -52.228  49.356  1.00 34.38           O1-
ATOM   4309  HN  ASP A 460      -0.887 -54.291  47.270  1.00  0.00           H  
ATOM   4310  N   PRO A 461      -2.222 -56.279  50.746  1.00 42.30           N  
ATOM   4311  CA  PRO A 461      -2.662 -57.630  51.132  1.00 51.63           C  
ATOM   4312  C   PRO A 461      -4.178 -57.818  50.973  1.00 39.26           C  
ATOM   4313  O   PRO A 461      -4.615 -58.891  50.554  1.00 58.78           O  
ATOM   4314  CB  PRO A 461      -2.254 -57.725  52.613  1.00 51.73           C  
ATOM   4315  CG  PRO A 461      -1.205 -56.680  52.790  1.00 52.68           C  
ATOM   4316  CD  PRO A 461      -1.599 -55.559  51.869  1.00 41.81           C  
ATOM   4317  N   SER A 462      -4.947 -56.765  51.247  1.00 35.15           N  
ATOM   4318  CA  SER A 462      -6.401 -56.812  51.126  1.00 37.85           C  
ATOM   4319  C   SER A 462      -6.885 -57.020  49.694  1.00 49.91           C  
ATOM   4320  O   SER A 462      -8.067 -57.262  49.456  1.00 44.46           O  
ATOM   4321  CB  SER A 462      -7.007 -55.532  51.684  1.00 45.76           C  
ATOM   4322  OG  SER A 462      -6.721 -54.447  50.825  1.00 48.48           O  
ATOM   4323  HN  SER A 462      -4.505 -55.897  51.551  1.00  0.00           H  
ATOM   4324  HG  SER A 462      -7.099 -53.648  51.173  1.00  0.00           H  
ATOM   4325  N   ARG A 463      -5.987 -56.903  48.725  1.00 37.53           N  
ATOM   4326  CA  ARG A 463      -6.375 -57.216  47.364  1.00 39.56           C  
ATOM   4327  C   ARG A 463      -5.925 -58.631  47.027  1.00 41.44           C  
ATOM   4328  O   ARG A 463      -5.284 -59.287  47.844  1.00 49.05           O  
ATOM   4329  CB  ARG A 463      -5.847 -56.167  46.393  1.00 32.28           C  
ATOM   4330  CG  ARG A 463      -6.618 -54.890  46.560  1.00 39.16           C  
ATOM   4331  CD  ARG A 463      -5.974 -53.738  45.872  1.00 37.98           C  
ATOM   4332  NE  ARG A 463      -6.608 -52.478  46.251  1.00 49.67           N  
ATOM   4333  CZ  ARG A 463      -7.703 -51.992  45.674  1.00 47.56           C  
ATOM   4334  NH1 ARG A 463      -8.290 -52.663  44.693  1.00 52.07           N1+
ATOM   4335  NH2 ARG A 463      -8.216 -50.838  46.083  1.00 50.89           N  
ATOM   4336  HN  ARG A 463      -5.037 -56.597  48.935  1.00  0.00           H  
ATOM   4337  HE  ARG A 463      -6.185 -51.937  47.005  1.00  0.00           H  
ATOM   4338 1HH1 ARG A 463      -7.896 -53.550  44.379  1.00  0.00           H  
ATOM   4339 2HH1 ARG A 463      -9.130 -52.290  44.250  1.00  0.00           H  
ATOM   4340 1HH2 ARG A 463      -7.764 -50.322  46.838  1.00  0.00           H  
ATOM   4341 2HH2 ARG A 463      -9.056 -50.465  45.640  1.00  0.00           H  
ATOM   4342  N   ASN A 464      -6.270 -59.104  45.839  1.00 38.07           N  
ATOM   4343  CA  ASN A 464      -6.193 -60.528  45.579  1.00 39.98           C  
ATOM   4344  C   ASN A 464      -5.124 -60.943  44.590  1.00 35.57           C  
ATOM   4345  O   ASN A 464      -5.235 -62.009  44.009  1.00 34.97           O  
ATOM   4346  CB  ASN A 464      -7.552 -61.054  45.100  1.00 47.79           C  
ATOM   4347  CG  ASN A 464      -8.656 -60.842  46.120  1.00 64.35           C  
ATOM   4348  ND2 ASN A 464      -9.898 -60.795  45.646  1.00 85.41           N  
ATOM   4349  OD1 ASN A 464      -8.399 -60.724  47.320  1.00 59.71           O  
ATOM   4350  HN  ASN A 464      -6.589 -58.468  45.109  1.00  0.00           H  
ATOM   4351 1HD2 ASN A 464     -10.640 -60.653  46.331  1.00  0.00           H  
ATOM   4352 2HD2 ASN A 464     -10.111 -60.893  44.653  1.00  0.00           H  
ATOM   4353  N   TYR A 465      -4.082 -60.130  44.410  1.00 23.38           N  
ATOM   4354  CA  TYR A 465      -3.070 -60.458  43.414  1.00 28.07           C  
ATOM   4355  C   TYR A 465      -2.253 -61.660  43.868  1.00 31.40           C  
ATOM   4356  O   TYR A 465      -2.150 -61.930  45.051  1.00 32.44           O  
ATOM   4357  CB  TYR A 465      -2.158 -59.250  43.168  1.00 19.68           C  
ATOM   4358  CG  TYR A 465      -2.862 -58.071  42.517  1.00 21.24           C  
ATOM   4359  CD1 TYR A 465      -3.531 -57.115  43.284  1.00 23.06           C  
ATOM   4360  CD2 TYR A 465      -2.835 -57.905  41.129  1.00 23.43           C  
ATOM   4361  CE1 TYR A 465      -4.162 -56.025  42.690  1.00 24.88           C  
ATOM   4362  CE2 TYR A 465      -3.466 -56.827  40.526  1.00 22.84           C  
ATOM   4363  CZ  TYR A 465      -4.119 -55.885  41.299  1.00 25.11           C  
ATOM   4364  OH  TYR A 465      -4.740 -54.812  40.679  1.00 30.22           O  
ATOM   4365  HN  TYR A 465      -3.994 -59.281  44.968  1.00  0.00           H  
ATOM   4366  HH  TYR A 465      -4.711 -54.717  39.734  1.00  0.00           H  
ATOM   4367  N   THR A 466      -1.644 -62.357  42.924  1.00 25.95           N  
ATOM   4368  CA  THR A 466      -0.787 -63.489  43.250  1.00 30.24           C  
ATOM   4369  C   THR A 466       0.594 -63.064  43.733  1.00 35.13           C  
ATOM   4370  O   THR A 466       1.023 -61.909  43.572  1.00 28.25           O  
ATOM   4371  CB  THR A 466      -0.575 -64.363  42.009  1.00 34.67           C  
ATOM   4372  CG2 THR A 466      -1.895 -64.679  41.342  1.00 25.12           C  
ATOM   4373  OG1 THR A 466       0.240 -63.647  41.084  1.00 28.34           O  
ATOM   4374  HN  THR A 466      -1.777 -62.097  41.947  1.00  0.00           H  
ATOM   4375  HG1 THR A 466       0.371 -64.189  40.315  1.00  0.00           H  
ATOM   4376  N   ALA A 467       1.313 -64.014  44.305  1.00 29.24           N  
ATOM   4377  CA  ALA A 467       2.642 -63.735  44.789  1.00 32.93           C  
ATOM   4378  C   ALA A 467       3.554 -63.335  43.621  1.00 27.27           C  
ATOM   4379  O   ALA A 467       4.426 -62.493  43.785  1.00 28.30           O  
ATOM   4380  CB  ALA A 467       3.209 -64.950  45.552  1.00 35.05           C  
ATOM   4381  HN  ALA A 467       0.925 -64.952  44.405  1.00  0.00           H  
ATOM   4382  N   GLU A 468       3.351 -63.941  42.454  1.00 27.21           N  
ATOM   4383  CA  GLU A 468       4.133 -63.614  41.266  1.00 31.62           C  
ATOM   4384  C   GLU A 468       3.875 -62.168  40.835  1.00 21.40           C  
ATOM   4385  O   GLU A 468       4.775 -61.473  40.389  1.00 29.65           O  
ATOM   4386  CB  GLU A 468       3.724 -64.507  40.093  1.00 32.25           C  
ATOM   4387  CG  GLU A 468       4.402 -65.844  39.970  1.00 54.28           C  
ATOM   4388  CD  GLU A 468       3.866 -66.626  38.761  1.00 83.49           C  
ATOM   4389  OE1 GLU A 468       2.623 -66.641  38.543  1.00 62.02           O  
ATOM   4390  OE2 GLU A 468       4.689 -67.205  38.015  1.00 87.31           O1-
ATOM   4391  HN  GLU A 468       2.627 -64.656  42.388  1.00  0.00           H  
ATOM   4392  N   GLU A 469       2.617 -61.764  40.906  1.00 23.02           N  
ATOM   4393  CA  GLU A 469       2.228 -60.410  40.577  1.00 25.03           C  
ATOM   4394  C   GLU A 469       2.863 -59.375  41.504  1.00 31.42           C  
ATOM   4395  O   GLU A 469       3.214 -58.276  41.049  1.00 21.58           O  
ATOM   4396  CB  GLU A 469       0.710 -60.311  40.525  1.00 19.87           C  
ATOM   4397  CG  GLU A 469       0.172 -60.899  39.192  1.00 20.02           C  
ATOM   4398  CD  GLU A 469      -1.354 -60.926  39.129  1.00 29.96           C  
ATOM   4399  OE1 GLU A 469      -1.976 -61.242  40.161  1.00 23.25           O  
ATOM   4400  OE2 GLU A 469      -1.936 -60.613  38.062  1.00 29.04           O1-
ATOM   4401  HN  GLU A 469       1.900 -62.427  41.201  1.00  0.00           H  
ATOM   4402  N   LYS A 470       3.057 -59.726  42.783  1.00 20.10           N  
ATOM   4403  CA  LYS A 470       3.736 -58.813  43.706  1.00 19.72           C  
ATOM   4404  C   LYS A 470       5.198 -58.619  43.330  1.00 20.10           C  
ATOM   4405  O   LYS A 470       5.712 -57.502  43.360  1.00 21.85           O  
ATOM   4406  CB  LYS A 470       3.620 -59.286  45.179  1.00 20.80           C  
ATOM   4407  CG  LYS A 470       2.167 -59.382  45.629  1.00 30.16           C  
ATOM   4408  CD  LYS A 470       2.034 -59.864  47.075  1.00 40.68           C  
ATOM   4409  CE  LYS A 470       0.599 -60.326  47.336  1.00 38.38           C  
ATOM   4410  NZ  LYS A 470       0.278 -60.387  48.789  1.00 60.33           N1+
ATOM   4411  HN  LYS A 470       2.730 -60.633  43.115  1.00  0.00           H  
ATOM   4412  HZ1 LYS A 470      -0.679 -60.695  48.963  1.00  0.00           H  
ATOM   4413  HZ2 LYS A 470       0.466 -59.494  49.245  1.00  0.00           H  
ATOM   4414  HZ3 LYS A 470       0.949 -60.970  49.290  1.00  0.00           H  
ATOM   4415  N   ILE A 471       5.866 -59.699  42.959  1.00 22.63           N  
ATOM   4416  CA  ILE A 471       7.263 -59.610  42.518  1.00 18.52           C  
ATOM   4417  C   ILE A 471       7.382 -58.794  41.222  1.00 23.17           C  
ATOM   4418  O   ILE A 471       8.309 -58.002  41.041  1.00 24.19           O  
ATOM   4419  CB  ILE A 471       7.836 -61.019  42.351  1.00 23.28           C  
ATOM   4420  CG1 ILE A 471       8.003 -61.668  43.739  1.00 29.24           C  
ATOM   4421  CG2 ILE A 471       9.156 -61.035  41.584  1.00 26.22           C  
ATOM   4422  CD1 ILE A 471       8.198 -63.188  43.677  1.00 37.23           C  
ATOM   4423  HN  ILE A 471       5.403 -60.608  42.980  1.00  0.00           H  
ATOM   4424  N   PHE A 472       6.425 -58.987  40.335  1.00 21.60           N  
ATOM   4425  CA  PHE A 472       6.388 -58.270  39.061  1.00 19.84           C  
ATOM   4426  C   PHE A 472       6.202 -56.756  39.313  1.00 18.35           C  
ATOM   4427  O   PHE A 472       6.937 -55.933  38.774  1.00 23.29           O  
ATOM   4428  CB  PHE A 472       5.245 -58.844  38.239  1.00 22.04           C  
ATOM   4429  CG  PHE A 472       5.029 -58.164  36.907  1.00 19.01           C  
ATOM   4430  CD1 PHE A 472       6.087 -57.938  36.044  1.00 18.33           C  
ATOM   4431  CD2 PHE A 472       3.746 -57.791  36.520  1.00 19.96           C  
ATOM   4432  CE1 PHE A 472       5.878 -57.329  34.777  1.00 22.86           C  
ATOM   4433  CE2 PHE A 472       3.521 -57.175  35.259  1.00 23.89           C  
ATOM   4434  CZ  PHE A 472       4.584 -56.945  34.401  1.00 20.21           C  
ATOM   4435  HN  PHE A 472       5.686 -59.659  40.545  1.00  0.00           H  
ATOM   4436  N   ALA A 473       5.249 -56.412  40.178  1.00 19.98           N  
ATOM   4437  CA  ALA A 473       5.025 -55.024  40.576  1.00 22.60           C  
ATOM   4438  C   ALA A 473       6.299 -54.412  41.181  1.00 24.40           C  
ATOM   4439  O   ALA A 473       6.643 -53.261  40.893  1.00 21.84           O  
ATOM   4440  CB  ALA A 473       3.806 -54.905  41.556  1.00 15.70           C  
ATOM   4441  HN  ALA A 473       4.657 -57.141  40.575  1.00  0.00           H  
ATOM   4442  N   GLN A 474       7.036 -55.196  41.966  1.00 18.92           N  
ATOM   4443  CA  GLN A 474       8.265 -54.691  42.564  1.00 21.90           C  
ATOM   4444  C   GLN A 474       9.318 -54.423  41.500  1.00 17.74           C  
ATOM   4445  O   GLN A 474      10.041 -53.420  41.575  1.00 22.98           O  
ATOM   4446  CB  GLN A 474       8.794 -55.647  43.646  1.00 20.74           C  
ATOM   4447  CG  GLN A 474       7.934 -55.611  44.941  1.00 21.94           C  
ATOM   4448  CD  GLN A 474       8.327 -56.700  45.932  1.00 39.13           C  
ATOM   4449  NE2 GLN A 474       8.369 -56.347  47.226  1.00 23.82           N  
ATOM   4450  OE1 GLN A 474       8.603 -57.843  45.540  1.00 27.95           O  
ATOM   4451  HN  GLN A 474       6.739 -56.154  42.149  1.00  0.00           H  
ATOM   4452 1HE2 GLN A 474       8.632 -57.076  47.889  1.00  0.00           H  
ATOM   4453 2HE2 GLN A 474       8.142 -55.406  47.549  1.00  0.00           H  
ATOM   4454  N   ARG A 475       9.408 -55.319  40.521  1.00 19.65           N  
ATOM   4455  CA  ARG A 475      10.293 -55.114  39.369  1.00 28.01           C  
ATOM   4456  C   ARG A 475       9.971 -53.803  38.627  1.00 21.62           C  
ATOM   4457  O   ARG A 475      10.880 -53.032  38.273  1.00 21.19           O  
ATOM   4458  CB  ARG A 475      10.171 -56.269  38.367  1.00 27.39           C  
ATOM   4459  CG  ARG A 475      10.948 -57.521  38.696  1.00 38.88           C  
ATOM   4460  CD  ARG A 475      10.799 -58.561  37.559  1.00 39.07           C  
ATOM   4461  NE  ARG A 475      11.200 -58.008  36.268  1.00 22.54           N  
ATOM   4462  CZ  ARG A 475      10.604 -58.294  35.101  1.00 29.86           C  
ATOM   4463  NH1 ARG A 475       9.579 -59.132  35.050  1.00 23.46           N1+
ATOM   4464  NH2 ARG A 475      11.026 -57.730  33.976  1.00 24.48           N  
ATOM   4465  HN  ARG A 475       8.848 -56.170  40.573  1.00  0.00           H  
ATOM   4466  HE  ARG A 475      11.987 -57.360  36.253  1.00  0.00           H  
ATOM   4467 1HH1 ARG A 475       9.255 -59.565  35.915  1.00  0.00           H  
ATOM   4468 2HH1 ARG A 475       9.126 -59.350  34.163  1.00  0.00           H  
ATOM   4469 1HH2 ARG A 475      11.815 -57.085  34.015  1.00  0.00           H  
ATOM   4470 2HH2 ARG A 475      10.573 -57.948  33.089  1.00  0.00           H  
ATOM   4471  N   LEU A 476       8.688 -53.588  38.342  1.00 16.01           N  
ATOM   4472  CA  LEU A 476       8.272 -52.398  37.592  1.00 19.19           C  
ATOM   4473  C   LEU A 476       8.506 -51.111  38.376  1.00 22.74           C  
ATOM   4474  O   LEU A 476       8.936 -50.094  37.805  1.00 21.33           O  
ATOM   4475  CB  LEU A 476       6.799 -52.492  37.171  1.00 22.57           C  
ATOM   4476  CG  LEU A 476       6.451 -53.720  36.326  1.00 26.89           C  
ATOM   4477  CD1 LEU A 476       4.973 -53.743  36.016  1.00 36.82           C  
ATOM   4478  CD2 LEU A 476       7.249 -53.718  35.036  1.00 25.33           C  
ATOM   4479  HN  LEU A 476       7.985 -54.260  38.649  1.00  0.00           H  
ATOM   4480  N   MET A 477       8.218 -51.138  39.680  1.00 16.62           N  
ATOM   4481  CA  MET A 477       8.455 -49.957  40.483  1.00 17.95           C  
ATOM   4482  C   MET A 477       9.940 -49.607  40.448  1.00 19.03           C  
ATOM   4483  O   MET A 477      10.294 -48.437  40.384  1.00 19.50           O  
ATOM   4484  CB  MET A 477       7.985 -50.146  41.932  1.00 15.35           C  
ATOM   4485  CG  MET A 477       6.468 -50.142  42.120  1.00 19.39           C  
ATOM   4486  SD  MET A 477       6.042 -50.062  43.883  1.00 25.63           S  
ATOM   4487  CE  MET A 477       6.554 -51.706  44.312  1.00 25.52           C  
ATOM   4488  HN  MET A 477       7.835 -51.982  40.106  1.00  0.00           H  
ATOM   4489  N   ARG A 478      10.790 -50.627  40.450  1.00 17.90           N  
ATOM   4490  CA  ARG A 478      12.247 -50.439  40.425  1.00 22.15           C  
ATOM   4491  C   ARG A 478      12.714 -49.855  39.071  1.00 20.34           C  
ATOM   4492  O   ARG A 478      13.570 -48.957  39.042  1.00 18.65           O  
ATOM   4493  CB  ARG A 478      12.954 -51.774  40.728  1.00 17.66           C  
ATOM   4494  CG  ARG A 478      14.486 -51.777  40.613  1.00 22.85           C  
ATOM   4495  CD  ARG A 478      15.186 -50.871  41.650  1.00 17.24           C  
ATOM   4496  NE  ARG A 478      14.714 -51.179  43.012  1.00 24.39           N  
ATOM   4497  CZ  ARG A 478      15.245 -52.131  43.768  1.00 28.77           C  
ATOM   4498  NH1 ARG A 478      16.266 -52.851  43.300  1.00 28.88           N1+
ATOM   4499  NH2 ARG A 478      14.757 -52.376  44.981  1.00 27.09           N  
ATOM   4500  HN  ARG A 478      10.418 -51.576  40.470  1.00  0.00           H  
ATOM   4501  HE  ARG A 478      13.941 -50.633  43.392  1.00  0.00           H  
ATOM   4502 1HH1 ARG A 478      16.640 -52.663  42.370  1.00  0.00           H  
ATOM   4503 2HH1 ARG A 478      16.674 -53.583  43.881  1.00  0.00           H  
ATOM   4504 1HH2 ARG A 478      13.976 -51.826  45.339  1.00  0.00           H  
ATOM   4505 2HH2 ARG A 478      15.165 -53.108  45.562  1.00  0.00           H  
ATOM   4506  N   TYR A 479      12.156 -50.350  37.961  1.00 16.87           N  
ATOM   4507  CA  TYR A 479      12.484 -49.775  36.641  1.00 20.34           C  
ATOM   4508  C   TYR A 479      12.106 -48.287  36.614  1.00 17.79           C  
ATOM   4509  O   TYR A 479      12.912 -47.447  36.202  1.00 19.38           O  
ATOM   4510  CB  TYR A 479      11.718 -50.472  35.508  1.00 17.56           C  
ATOM   4511  CG  TYR A 479      12.125 -51.892  35.165  1.00 20.96           C  
ATOM   4512  CD1 TYR A 479      13.453 -52.267  35.101  1.00 22.42           C  
ATOM   4513  CD2 TYR A 479      11.159 -52.854  34.878  1.00 19.40           C  
ATOM   4514  CE1 TYR A 479      13.821 -53.570  34.784  1.00 24.15           C  
ATOM   4515  CE2 TYR A 479      11.516 -54.172  34.567  1.00 21.18           C  
ATOM   4516  CZ  TYR A 479      12.852 -54.511  34.517  1.00 27.29           C  
ATOM   4517  OH  TYR A 479      13.210 -55.794  34.192  1.00 26.91           O  
ATOM   4518  HN  TYR A 479      11.500 -51.129  38.027  1.00  0.00           H  
ATOM   4519  HH  TYR A 479      12.541 -56.443  34.008  1.00  0.00           H  
ATOM   4520  N   TRP A 480      10.882 -47.974  37.060  1.00 19.30           N  
ATOM   4521  CA  TRP A 480      10.383 -46.601  37.039  1.00 18.25           C  
ATOM   4522  C   TRP A 480      11.217 -45.689  37.934  1.00 24.33           C  
ATOM   4523  O   TRP A 480      11.561 -44.581  37.542  1.00 18.29           O  
ATOM   4524  CB  TRP A 480       8.889 -46.527  37.435  1.00 12.30           C  
ATOM   4525  CG  TRP A 480       7.919 -46.422  36.249  1.00 14.58           C  
ATOM   4526  CD1 TRP A 480       7.010 -45.427  36.011  1.00 14.83           C  
ATOM   4527  CD2 TRP A 480       7.766 -47.367  35.177  1.00 14.52           C  
ATOM   4528  CE2 TRP A 480       6.766 -46.868  34.311  1.00 17.62           C  
ATOM   4529  CE3 TRP A 480       8.375 -48.584  34.869  1.00 17.21           C  
ATOM   4530  NE1 TRP A 480       6.326 -45.677  34.831  1.00 18.08           N  
ATOM   4531  CZ2 TRP A 480       6.360 -47.549  33.149  1.00 15.91           C  
ATOM   4532  CZ3 TRP A 480       7.980 -49.258  33.700  1.00 18.97           C  
ATOM   4533  CH2 TRP A 480       6.980 -48.733  32.859  1.00 17.49           C  
ATOM   4534  HN  TRP A 480      10.282 -48.714  37.424  1.00  0.00           H  
ATOM   4535  HE1 TRP A 480       5.614 -45.075  34.418  1.00  0.00           H  
ATOM   4536  N   ALA A 481      11.534 -46.148  39.138  1.00 14.62           N  
ATOM   4537  CA  ALA A 481      12.312 -45.321  40.040  1.00 15.40           C  
ATOM   4538  C   ALA A 481      13.794 -45.230  39.606  1.00 15.26           C  
ATOM   4539  O   ALA A 481      14.408 -44.173  39.763  1.00 19.93           O  
ATOM   4540  CB  ALA A 481      12.195 -45.844  41.477  1.00 15.97           C  
ATOM   4541  HN  ALA A 481      11.232 -47.078  39.428  1.00  0.00           H  
ATOM   4542  N   ASN A 482      14.351 -46.317  39.063  1.00 17.73           N  
ATOM   4543  CA  ASN A 482      15.703 -46.251  38.488  1.00 23.54           C  
ATOM   4544  C   ASN A 482      15.729 -45.182  37.408  1.00 26.46           C  
ATOM   4545  O   ASN A 482      16.654 -44.360  37.344  1.00 21.30           O  
ATOM   4546  CB  ASN A 482      16.125 -47.577  37.866  1.00 16.60           C  
ATOM   4547  CG  ASN A 482      16.636 -48.587  38.892  1.00 20.77           C  
ATOM   4548  ND2 ASN A 482      16.931 -49.803  38.429  1.00 23.01           N  
ATOM   4549  OD1 ASN A 482      16.753 -48.283  40.075  1.00 20.13           O  
ATOM   4550  HN  ASN A 482      13.836 -47.197  39.047  1.00  0.00           H  
ATOM   4551 1HD2 ASN A 482      17.272 -50.477  39.114  1.00  0.00           H  
ATOM   4552 2HD2 ASN A 482      16.834 -50.056  37.446  1.00  0.00           H  
ATOM   4553  N   PHE A 483      14.683 -45.172  36.580  1.00 21.01           N  
ATOM   4554  CA  PHE A 483      14.608 -44.196  35.510  1.00 20.29           C  
ATOM   4555  C   PHE A 483      14.532 -42.787  36.092  1.00 19.59           C  
ATOM   4556  O   PHE A 483      15.211 -41.888  35.618  1.00 18.80           O  
ATOM   4557  CB  PHE A 483      13.413 -44.439  34.574  1.00 17.51           C  
ATOM   4558  CG  PHE A 483      13.281 -43.377  33.519  1.00 21.33           C  
ATOM   4559  CD1 PHE A 483      14.134 -43.370  32.407  1.00 18.08           C  
ATOM   4560  CD2 PHE A 483      12.353 -42.363  33.656  1.00 18.00           C  
ATOM   4561  CE1 PHE A 483      14.042 -42.361  31.432  1.00 21.40           C  
ATOM   4562  CE2 PHE A 483      12.243 -41.361  32.688  1.00 17.00           C  
ATOM   4563  CZ  PHE A 483      13.092 -41.349  31.588  1.00 12.56           C  
ATOM   4564  HN  PHE A 483      13.933 -45.853  36.700  1.00  0.00           H  
ATOM   4565  N   ALA A 484      13.705 -42.588  37.117  1.00 17.17           N  
ATOM   4566  CA  ALA A 484      13.572 -41.252  37.689  1.00 18.32           C  
ATOM   4567  C   ALA A 484      14.907 -40.780  38.341  1.00 25.46           C  
ATOM   4568  O   ALA A 484      15.257 -39.594  38.315  1.00 27.22           O  
ATOM   4569  CB  ALA A 484      12.434 -41.224  38.717  1.00 16.37           C  
ATOM   4570  HN  ALA A 484      13.167 -43.365  37.500  1.00  0.00           H  
ATOM   4571  N   ARG A 485      15.633 -41.718  38.933  1.00 20.49           N  
ATOM   4572  CA  ARG A 485      16.898 -41.386  39.620  1.00 23.73           C  
ATOM   4573  C   ARG A 485      18.045 -41.097  38.651  1.00 26.56           C  
ATOM   4574  O   ARG A 485      18.839 -40.207  38.913  1.00 28.08           O  
ATOM   4575  CB  ARG A 485      17.319 -42.513  40.567  1.00 22.79           C  
ATOM   4576  CG  ARG A 485      16.549 -42.564  41.876  1.00 26.20           C  
ATOM   4577  CD  ARG A 485      17.093 -43.672  42.776  1.00 23.55           C  
ATOM   4578  NE  ARG A 485      16.808 -45.025  42.280  1.00 21.77           N  
ATOM   4579  CZ  ARG A 485      15.800 -45.766  42.724  1.00 24.30           C  
ATOM   4580  NH1 ARG A 485      14.985 -45.278  43.656  1.00 20.45           N1+
ATOM   4581  NH2 ARG A 485      15.601 -46.977  42.235  1.00 24.38           N  
ATOM   4582  HN  ARG A 485      15.312 -42.686  38.914  1.00  0.00           H  
ATOM   4583  HE  ARG A 485      17.415 -45.415  41.559  1.00  0.00           H  
ATOM   4584 1HH1 ARG A 485      14.210 -45.847  43.997  1.00  0.00           H  
ATOM   4585 2HH1 ARG A 485      15.139 -44.343  44.034  1.00  0.00           H  
ATOM   4586 1HH2 ARG A 485      14.826 -47.546  42.576  1.00  0.00           H  
ATOM   4587 2HH2 ARG A 485      16.226 -47.351  41.521  1.00  0.00           H  
ATOM   4588  N   THR A 486      18.119 -41.848  37.545  1.00 20.46           N  
ATOM   4589  CA  THR A 486      19.293 -41.854  36.658  1.00 22.25           C  
ATOM   4590  C   THR A 486      19.040 -41.636  35.158  1.00 26.67           C  
ATOM   4591  O   THR A 486      19.999 -41.500  34.405  1.00 25.90           O  
ATOM   4592  CB  THR A 486      20.096 -43.189  36.754  1.00 24.44           C  
ATOM   4593  CG2 THR A 486      20.389 -43.567  38.200  1.00 28.07           C  
ATOM   4594  OG1 THR A 486      19.376 -44.261  36.109  1.00 28.35           O  
ATOM   4595  HN  THR A 486      17.326 -42.443  37.306  1.00  0.00           H  
ATOM   4596  HG1 THR A 486      19.193 -44.025  35.207  1.00  0.00           H  
ATOM   4597  N   GLY A 487      17.788 -41.634  34.701  1.00 22.66           N  
ATOM   4598  CA  GLY A 487      17.548 -41.571  33.245  1.00 21.41           C  
ATOM   4599  C   GLY A 487      17.707 -42.923  32.568  1.00 17.22           C  
ATOM   4600  O   GLY A 487      17.719 -43.043  31.337  1.00 21.78           O  
ATOM   4601  HN  GLY A 487      17.003 -41.676  35.351  1.00  0.00           H  
ATOM   4602  N   ASP A 488      17.797 -43.975  33.376  1.00 22.17           N  
ATOM   4603  CA  ASP A 488      18.028 -45.318  32.836  1.00 26.04           C  
ATOM   4604  C   ASP A 488      17.303 -46.343  33.728  1.00 18.38           C  
ATOM   4605  O   ASP A 488      17.592 -46.420  34.893  1.00 24.53           O  
ATOM   4606  CB  ASP A 488      19.542 -45.573  32.820  1.00 26.84           C  
ATOM   4607  CG  ASP A 488      19.932 -46.891  32.181  1.00 28.78           C  
ATOM   4608  OD1 ASP A 488      19.076 -47.780  31.992  1.00 31.31           O  
ATOM   4609  OD2 ASP A 488      21.131 -47.035  31.846  1.00 33.73           O1-
ATOM   4610  HN  ASP A 488      17.704 -43.846  34.384  1.00  0.00           H  
ATOM   4611  N   PRO A 489      16.341 -47.122  33.176  1.00 19.87           N  
ATOM   4612  CA  PRO A 489      15.591 -48.012  34.072  1.00 23.97           C  
ATOM   4613  C   PRO A 489      16.407 -49.229  34.510  1.00 25.17           C  
ATOM   4614  O   PRO A 489      16.034 -49.923  35.457  1.00 23.49           O  
ATOM   4615  CB  PRO A 489      14.400 -48.460  33.221  1.00 16.31           C  
ATOM   4616  CG  PRO A 489      14.949 -48.379  31.758  1.00 17.58           C  
ATOM   4617  CD  PRO A 489      15.855 -47.173  31.781  1.00 21.17           C  
ATOM   4618  N   ASN A 490      17.525 -49.481  33.845  1.00 20.63           N  
ATOM   4619  CA  ASN A 490      18.254 -50.720  34.131  1.00 28.11           C  
ATOM   4620  C   ASN A 490      18.806 -50.901  35.542  1.00 32.07           C  
ATOM   4621  O   ASN A 490      19.365 -49.980  36.137  1.00 28.45           O  
ATOM   4622  CB  ASN A 490      19.383 -50.947  33.122  1.00 22.19           C  
ATOM   4623  CG  ASN A 490      18.864 -51.342  31.757  1.00 26.29           C  
ATOM   4624  ND2 ASN A 490      18.881 -50.400  30.823  1.00 20.24           N  
ATOM   4625  OD1 ASN A 490      18.450 -52.489  31.546  1.00 26.08           O  
ATOM   4626  HN  ASN A 490      17.872 -48.824  33.146  1.00  0.00           H  
ATOM   4627 1HD2 ASN A 490      19.222 -49.455  30.997  1.00  0.00           H  
ATOM   4628 2HD2 ASN A 490      18.531 -50.666  29.903  1.00  0.00           H  
ATOM   4629  N   GLU A 491      18.620 -52.118  36.051  1.00 38.94           N  
ATOM   4630  CA  GLU A 491      19.327 -52.627  37.213  1.00 48.86           C  
ATOM   4631  C   GLU A 491      20.712 -53.091  36.732  1.00 62.29           C  
ATOM   4632  O   GLU A 491      20.910 -53.278  35.524  1.00 53.28           O  
ATOM   4633  CB  GLU A 491      18.542 -53.808  37.792  1.00 43.96           C  
ATOM   4634  CG  GLU A 491      17.354 -53.414  38.655  1.00 50.13           C  
ATOM   4635  CD  GLU A 491      17.779 -52.981  40.050  1.00 43.19           C  
ATOM   4636  OE1 GLU A 491      18.153 -51.805  40.234  1.00 46.03           O  
ATOM   4637  OE2 GLU A 491      17.751 -53.829  40.965  1.00 62.91           O1-
ATOM   4638  HN  GLU A 491      17.940 -52.729  35.598  1.00  0.00           H  
ATOM   4639  N   PRO A 492      21.676 -53.258  37.662  1.00 58.24           N  
ATOM   4640  CA  PRO A 492      23.025 -53.762  37.348  1.00 61.18           C  
ATOM   4641  C   PRO A 492      23.047 -55.058  36.527  1.00 68.08           C  
ATOM   4642  O   PRO A 492      22.210 -55.939  36.723  1.00 64.58           O  
ATOM   4643  CB  PRO A 492      23.628 -54.015  38.734  1.00 60.81           C  
ATOM   4644  CG  PRO A 492      22.990 -52.975  39.593  1.00 55.13           C  
ATOM   4645  CD  PRO A 492      21.572 -52.825  39.070  1.00 59.65           C  
ATOM   4646  N   ARG A 493      24.018 -55.160  35.623  1.00 74.05           N  
ATOM   4647  CA  ARG A 493      24.106 -56.277  34.685  1.00 70.68           C  
ATOM   4648  C   ARG A 493      24.028 -57.642  35.371  1.00 80.21           C  
ATOM   4649  O   ARG A 493      24.648 -57.862  36.413  1.00 65.95           O  
ATOM   4650  CB  ARG A 493      25.376 -56.164  33.839  1.00 76.14           C  
ATOM   4651  CG  ARG A 493      25.483 -57.209  32.751  1.00 84.22           C  
ATOM   4652  CD  ARG A 493      26.534 -56.819  31.735  1.00104.56           C  
ATOM   4653  NE  ARG A 493      26.223 -55.538  31.110  1.00112.55           N  
ATOM   4654  CZ  ARG A 493      26.895 -55.021  30.086  1.00125.75           C  
ATOM   4655  NH1 ARG A 493      27.925 -55.677  29.562  1.00119.04           N1+
ATOM   4656  NH2 ARG A 493      26.536 -53.847  29.583  1.00118.64           N  
ATOM   4657  HN  ARG A 493      24.729 -54.430  35.583  1.00  0.00           H  
ATOM   4658  HE  ARG A 493      25.438 -55.004  31.483  1.00  0.00           H  
ATOM   4659 1HH1 ARG A 493      28.201 -56.580  29.949  1.00  0.00           H  
ATOM   4660 2HH1 ARG A 493      28.441 -55.280  28.776  1.00  0.00           H  
ATOM   4661 1HH2 ARG A 493      25.745 -53.343  29.985  1.00  0.00           H  
ATOM   4662 2HH2 ARG A 493      27.052 -53.450  28.797  1.00  0.00           H  
ATOM   4663  N   ASP A 494      23.248 -58.544  34.778  1.00 76.40           N  
ATOM   4664  CA  ASP A 494      22.979 -59.850  35.369  1.00 74.80           C  
ATOM   4665  C   ASP A 494      22.436 -60.837  34.335  1.00 67.70           C  
ATOM   4666  O   ASP A 494      22.988 -61.920  34.142  1.00 78.92           O  
ATOM   4667  CB  ASP A 494      21.982 -59.702  36.522  1.00 96.26           C  
ATOM   4668  CG  ASP A 494      21.550 -61.038  37.096  1.00 97.21           C  
ATOM   4669  OD1 ASP A 494      22.433 -61.861  37.415  1.00108.31           O  
ATOM   4670  OD2 ASP A 494      20.326 -61.266  37.218  1.00 89.71           O1-
ATOM   4671  HN  ASP A 494      22.824 -58.314  33.879  1.00  0.00           H  
ATOM   4672  N   ALA A 497      19.201 -58.868  34.454  1.00 73.76           N  
ATOM   4673  CA  ALA A 497      19.288 -58.733  33.003  1.00 56.78           C  
ATOM   4674  C   ALA A 497      18.451 -59.816  32.255  1.00 70.18           C  
ATOM   4675  O   ALA A 497      17.814 -60.644  32.908  1.00 69.92           O  
ATOM   4676  CB  ALA A 497      20.760 -58.693  32.565  1.00 46.13           C  
ATOM   4677  HN1 ALA A 497      19.748 -58.160  34.943  1.00  0.00           H  
ATOM   4678  HN2 ALA A 497      19.464 -59.807  34.753  1.00  0.00           H  
ATOM   4679  HN3 ALA A 497      18.230 -58.863  34.766  1.00  0.00           H  
ATOM   4680  N   PRO A 498      18.392 -59.796  30.898  1.00 65.23           N  
ATOM   4681  CA  PRO A 498      18.977 -58.921  29.867  1.00 63.74           C  
ATOM   4682  C   PRO A 498      18.746 -57.442  30.160  1.00 40.01           C  
ATOM   4683  O   PRO A 498      17.903 -57.071  30.979  1.00 40.42           O  
ATOM   4684  CB  PRO A 498      18.281 -59.354  28.561  1.00 63.29           C  
ATOM   4685  CG  PRO A 498      17.166 -60.230  28.961  1.00 66.57           C  
ATOM   4686  CD  PRO A 498      17.538 -60.830  30.291  1.00 70.45           C  
ATOM   4687  N   GLN A 499      19.547 -56.606  29.525  1.00 35.42           N  
ATOM   4688  CA  GLN A 499      19.433 -55.193  29.741  1.00 32.64           C  
ATOM   4689  C   GLN A 499      18.299 -54.668  28.861  1.00 35.77           C  
ATOM   4690  O   GLN A 499      17.932 -55.291  27.868  1.00 27.05           O  
ATOM   4691  CB  GLN A 499      20.767 -54.528  29.416  1.00 31.86           C  
ATOM   4692  CG  GLN A 499      21.850 -54.900  30.435  1.00 36.32           C  
ATOM   4693  CD  GLN A 499      21.628 -54.215  31.773  1.00 40.27           C  
ATOM   4694  NE2 GLN A 499      21.298 -54.996  32.793  1.00 35.84           N  
ATOM   4695  OE1 GLN A 499      21.744 -52.986  31.882  1.00 39.24           O  
ATOM   4696  HN  GLN A 499      20.249 -56.966  28.879  1.00  0.00           H  
ATOM   4697 1HE2 GLN A 499      21.149 -54.536  33.691  1.00  0.00           H  
ATOM   4698 2HE2 GLN A 499      21.203 -56.008  32.703  1.00  0.00           H  
ATOM   4699  N   TRP A 500      17.736 -53.538  29.255  1.00 30.15           N  
ATOM   4700  CA  TRP A 500      16.725 -52.839  28.476  1.00 25.02           C  
ATOM   4701  C   TRP A 500      17.472 -51.839  27.578  1.00 22.35           C  
ATOM   4702  O   TRP A 500      18.012 -50.858  28.063  1.00 25.33           O  
ATOM   4703  CB  TRP A 500      15.803 -52.133  29.462  1.00 21.68           C  
ATOM   4704  CG  TRP A 500      14.601 -51.440  28.902  1.00 20.92           C  
ATOM   4705  CD1 TRP A 500      14.388 -51.035  27.599  1.00 18.47           C  
ATOM   4706  CD2 TRP A 500      13.425 -51.085  29.631  1.00 20.07           C  
ATOM   4707  CE2 TRP A 500      12.541 -50.455  28.723  1.00 19.82           C  
ATOM   4708  CE3 TRP A 500      13.033 -51.234  30.969  1.00 21.76           C  
ATOM   4709  NE1 TRP A 500      13.151 -50.438  27.493  1.00 20.01           N  
ATOM   4710  CZ2 TRP A 500      11.289 -49.984  29.110  1.00 20.25           C  
ATOM   4711  CZ3 TRP A 500      11.785 -50.755  31.356  1.00 22.15           C  
ATOM   4712  CH2 TRP A 500      10.935 -50.129  30.432  1.00 18.68           C  
ATOM   4713  HN  TRP A 500      18.024 -53.137  30.148  1.00  0.00           H  
ATOM   4714  HE1 TRP A 500      12.753 -50.047  26.639  1.00  0.00           H  
ATOM   4715  N   PRO A 501      17.543 -52.101  26.271  1.00 22.35           N  
ATOM   4716  CA  PRO A 501      18.306 -51.159  25.439  1.00 26.41           C  
ATOM   4717  C   PRO A 501      17.463 -49.938  25.070  1.00 22.80           C  
ATOM   4718  O   PRO A 501      16.248 -50.021  25.087  1.00 23.75           O  
ATOM   4719  CB  PRO A 501      18.621 -51.980  24.183  1.00 24.07           C  
ATOM   4720  CG  PRO A 501      17.430 -52.885  24.043  1.00 24.49           C  
ATOM   4721  CD  PRO A 501      17.017 -53.237  25.491  1.00 22.23           C  
ATOM   4722  N   PRO A 502      18.106 -48.806  24.784  1.00 23.76           N  
ATOM   4723  CA  PRO A 502      17.366 -47.636  24.309  1.00 22.66           C  
ATOM   4724  C   PRO A 502      16.677 -47.870  22.945  1.00 24.59           C  
ATOM   4725  O   PRO A 502      17.175 -48.586  22.053  1.00 24.62           O  
ATOM   4726  CB  PRO A 502      18.443 -46.545  24.204  1.00 24.29           C  
ATOM   4727  CG  PRO A 502      19.530 -46.986  25.187  1.00 27.26           C  
ATOM   4728  CD  PRO A 502      19.507 -48.497  25.129  1.00 26.20           C  
ATOM   4729  N   TYR A 503      15.501 -47.267  22.799  1.00 21.70           N  
ATOM   4730  CA  TYR A 503      14.801 -47.264  21.521  1.00 24.39           C  
ATOM   4731  C   TYR A 503      15.500 -46.287  20.594  1.00 24.44           C  
ATOM   4732  O   TYR A 503      15.893 -45.201  21.018  1.00 21.56           O  
ATOM   4733  CB  TYR A 503      13.359 -46.785  21.730  1.00 22.15           C  
ATOM   4734  CG  TYR A 503      12.495 -46.824  20.482  1.00 22.87           C  
ATOM   4735  CD1 TYR A 503      12.370 -45.705  19.650  1.00 20.84           C  
ATOM   4736  CD2 TYR A 503      11.790 -47.972  20.147  1.00 21.16           C  
ATOM   4737  CE1 TYR A 503      11.563 -45.742  18.509  1.00 19.30           C  
ATOM   4738  CE2 TYR A 503      10.999 -48.022  18.999  1.00 21.15           C  
ATOM   4739  CZ  TYR A 503      10.872 -46.910  18.203  1.00 24.32           C  
ATOM   4740  OH  TYR A 503      10.057 -46.988  17.079  1.00 23.94           O  
ATOM   4741  HN  TYR A 503      15.079 -46.796  23.600  1.00  0.00           H  
ATOM   4742  HH  TYR A 503       9.969 -46.219  16.528  1.00  0.00           H  
ATOM   4743  N   THR A 504      15.641 -46.657  19.326  1.00 21.77           N  
ATOM   4744  CA  THR A 504      16.206 -45.747  18.332  1.00 31.05           C  
ATOM   4745  C   THR A 504      15.382 -45.868  17.049  1.00 28.30           C  
ATOM   4746  O   THR A 504      14.730 -46.894  16.828  1.00 23.17           O  
ATOM   4747  CB  THR A 504      17.688 -46.060  18.022  1.00 28.65           C  
ATOM   4748  CG2 THR A 504      18.569 -45.835  19.265  1.00 25.93           C  
ATOM   4749  OG1 THR A 504      17.804 -47.422  17.597  1.00 30.59           O  
ATOM   4750  HN  THR A 504      15.350 -47.592  19.041  1.00  0.00           H  
ATOM   4751  HG1 THR A 504      18.715 -47.614  17.407  1.00  0.00           H  
ATOM   4752  N   ALA A 505      15.409 -44.827  16.218  1.00 21.96           N  
ATOM   4753  CA  ALA A 505      14.592 -44.809  14.991  1.00 27.40           C  
ATOM   4754  C   ALA A 505      14.927 -45.951  14.036  1.00 29.79           C  
ATOM   4755  O   ALA A 505      14.058 -46.431  13.281  1.00 28.20           O  
ATOM   4756  CB  ALA A 505      14.714 -43.477  14.273  1.00 31.28           C  
ATOM   4757  HN  ALA A 505      16.005 -44.028  16.435  1.00  0.00           H  
ATOM   4758  N   GLY A 506      16.178 -46.395  14.057  1.00 28.12           N  
ATOM   4759  CA  GLY A 506      16.583 -47.496  13.196  1.00 29.30           C  
ATOM   4760  C   GLY A 506      16.270 -48.885  13.728  1.00 32.07           C  
ATOM   4761  O   GLY A 506      15.441 -49.610  13.168  1.00 28.70           O  
ATOM   4762  HN  GLY A 506      16.859 -45.962  14.680  1.00  0.00           H  
ATOM   4763  N   ALA A 507      16.951 -49.268  14.804  1.00 21.19           N  
ATOM   4764  CA  ALA A 507      16.790 -50.602  15.376  1.00 24.45           C  
ATOM   4765  C   ALA A 507      15.417 -50.791  16.047  1.00 22.15           C  
ATOM   4766  O   ALA A 507      14.918 -51.903  16.091  1.00 23.19           O  
ATOM   4767  CB  ALA A 507      17.938 -50.910  16.373  1.00 23.28           C  
ATOM   4768  HN  ALA A 507      17.601 -48.614  15.240  1.00  0.00           H  
ATOM   4769  N   GLN A 508      14.836 -49.713  16.582  1.00 21.29           N  
ATOM   4770  CA  GLN A 508      13.448 -49.747  17.114  1.00 25.67           C  
ATOM   4771  C   GLN A 508      13.235 -50.778  18.229  1.00 24.82           C  
ATOM   4772  O   GLN A 508      12.222 -51.485  18.269  1.00 19.55           O  
ATOM   4773  CB  GLN A 508      12.435 -49.998  15.986  1.00 22.33           C  
ATOM   4774  CG  GLN A 508      12.488 -48.948  14.864  1.00 24.95           C  
ATOM   4775  CD  GLN A 508      11.692 -49.357  13.624  1.00 32.21           C  
ATOM   4776  NE2 GLN A 508      12.384 -49.526  12.498  1.00 25.95           N  
ATOM   4777  OE1 GLN A 508      10.474 -49.522  13.681  1.00 22.87           O  
ATOM   4778  HN  GLN A 508      15.361 -48.840  16.627  1.00  0.00           H  
ATOM   4779 1HE2 GLN A 508      13.394 -49.389  12.451  1.00  0.00           H  
ATOM   4780 2HE2 GLN A 508      11.853 -49.799  11.671  1.00  0.00           H  
ATOM   4781  N   GLN A 509      14.197 -50.894  19.126  1.00 17.50           N  
ATOM   4782  CA  GLN A 509      14.088 -51.930  20.152  1.00 21.89           C  
ATOM   4783  C   GLN A 509      13.257 -51.495  21.333  1.00 20.15           C  
ATOM   4784  O   GLN A 509      13.360 -50.357  21.782  1.00 20.58           O  
ATOM   4785  CB  GLN A 509      15.469 -52.335  20.637  1.00 21.87           C  
ATOM   4786  CG  GLN A 509      16.294 -53.003  19.533  1.00 23.72           C  
ATOM   4787  CD  GLN A 509      17.718 -53.226  19.984  1.00 33.24           C  
ATOM   4788  NE2 GLN A 509      18.097 -54.475  20.139  1.00 27.37           N  
ATOM   4789  OE1 GLN A 509      18.462 -52.277  20.201  1.00 26.37           O  
ATOM   4790  HN  GLN A 509      15.004 -50.270  19.104  1.00  0.00           H  
ATOM   4791 1HE2 GLN A 509      19.059 -54.626  20.444  1.00  0.00           H  
ATOM   4792 2HE2 GLN A 509      17.478 -55.265  19.958  1.00  0.00           H  
ATOM   4793  N   TYR A 510      12.436 -52.416  21.830  1.00 19.82           N  
ATOM   4794  CA  TYR A 510      11.670 -52.185  23.039  1.00 22.10           C  
ATOM   4795  C   TYR A 510      11.648 -53.485  23.832  1.00 28.35           C  
ATOM   4796  O   TYR A 510      12.074 -54.516  23.330  1.00 25.02           O  
ATOM   4797  CB  TYR A 510      10.247 -51.759  22.692  1.00 19.20           C  
ATOM   4798  CG  TYR A 510       9.470 -52.799  21.913  1.00 24.77           C  
ATOM   4799  CD1 TYR A 510       9.614 -52.936  20.525  1.00 21.09           C  
ATOM   4800  CD2 TYR A 510       8.580 -53.624  22.559  1.00 21.13           C  
ATOM   4801  CE1 TYR A 510       8.888 -53.901  19.821  1.00 19.04           C  
ATOM   4802  CE2 TYR A 510       7.851 -54.565  21.872  1.00 30.19           C  
ATOM   4803  CZ  TYR A 510       8.002 -54.700  20.512  1.00 28.31           C  
ATOM   4804  OH  TYR A 510       7.253 -55.664  19.903  1.00 27.14           O  
ATOM   4805  HN  TYR A 510      12.343 -53.310  21.347  1.00  0.00           H  
ATOM   4806  HH  TYR A 510       6.643 -56.215  20.379  1.00  0.00           H  
ATOM   4807  N   VAL A 511      11.142 -53.454  25.062  1.00 20.82           N  
ATOM   4808  CA  VAL A 511      11.061 -54.685  25.835  1.00 18.30           C  
ATOM   4809  C   VAL A 511       9.633 -55.071  26.166  1.00 21.15           C  
ATOM   4810  O   VAL A 511       8.741 -54.222  26.280  1.00 20.38           O  
ATOM   4811  CB  VAL A 511      11.866 -54.592  27.145  1.00 21.61           C  
ATOM   4812  CG1 VAL A 511      13.336 -54.391  26.858  1.00 20.10           C  
ATOM   4813  CG2 VAL A 511      11.301 -53.463  28.049  1.00 18.07           C  
ATOM   4814  HN  VAL A 511      10.813 -52.574  25.460  1.00  0.00           H  
ATOM   4815  N  ASER A 512       9.420 -56.368  26.349  0.48 19.45           N  
ATOM   4816  N  BSER A 512       9.406 -56.366  26.324  0.52 19.44           N  
ATOM   4817  CA ASER A 512       8.149 -56.884  26.840  0.48 16.82           C  
ATOM   4818  CA BSER A 512       8.133 -56.838  26.842  0.52 16.79           C  
ATOM   4819  C  ASER A 512       8.164 -56.914  28.380  0.48 22.43           C  
ATOM   4820  C  BSER A 512       8.204 -56.837  28.374  0.52 22.43           C  
ATOM   4821  O  ASER A 512       9.051 -57.519  28.973  0.48 20.21           O  
ATOM   4822  O  BSER A 512       9.162 -57.341  28.948  0.52 19.97           O  
ATOM   4823  CB ASER A 512       7.931 -58.291  26.276  0.48 22.47           C  
ATOM   4824  CB BSER A 512       7.857 -58.249  26.335  0.52 22.48           C  
ATOM   4825  OG ASER A 512       6.887 -58.978  26.942  0.48 21.08           O  
ATOM   4826  OG BSER A 512       8.906 -59.122  26.712  0.52 25.11           O  
ATOM   4827  H  ASER A 512      10.171 -57.025  26.139  1.00  0.00           H  
ATOM   4828  H  BSER A 512      10.132 -57.039  26.080  1.00  0.00           H  
ATOM   4829  HG ASER A 512       6.752 -59.851  26.592  1.00  0.00           H  
ATOM   4830  HG BSER A 512       8.734 -60.001  26.396  1.00  0.00           H  
ATOM   4831  N   LEU A 513       7.204 -56.248  29.021  1.00 18.28           N  
ATOM   4832  CA  LEU A 513       7.060 -56.328  30.479  1.00 21.82           C  
ATOM   4833  C   LEU A 513       5.973 -57.330  30.791  1.00 17.86           C  
ATOM   4834  O   LEU A 513       4.819 -57.116  30.458  1.00 21.69           O  
ATOM   4835  CB  LEU A 513       6.664 -54.985  31.078  1.00 17.77           C  
ATOM   4836  CG  LEU A 513       7.649 -53.851  30.778  1.00 18.76           C  
ATOM   4837  CD1 LEU A 513       7.180 -52.509  31.335  1.00 17.93           C  
ATOM   4838  CD2 LEU A 513       9.027 -54.198  31.328  1.00 18.01           C  
ATOM   4839  N   ASP A 514       6.356 -58.426  31.438  1.00 21.33           N  
ATOM   4840  CA  ASP A 514       5.444 -59.517  31.734  1.00 28.06           C  
ATOM   4841  C   ASP A 514       6.060 -60.278  32.914  1.00 27.02           C  
ATOM   4842  O   ASP A 514       7.131 -59.909  33.400  1.00 20.59           O  
ATOM   4843  CB  ASP A 514       5.354 -60.438  30.510  1.00 23.54           C  
ATOM   4844  CG  ASP A 514       4.073 -61.242  30.462  1.00 38.64           C  
ATOM   4845  OD1 ASP A 514       3.344 -61.329  31.493  1.00 35.49           O  
ATOM   4846  OD2 ASP A 514       3.811 -61.823  29.379  1.00 45.86           O1-
ATOM   4847  HN  ASP A 514       7.328 -58.504  31.738  1.00  0.00           H  
ATOM   4848  N   LEU A 515       5.429 -61.358  33.350  1.00 24.90           N  
ATOM   4849  CA  LEU A 515       5.962 -62.103  34.502  1.00 29.10           C  
ATOM   4850  C   LEU A 515       7.373 -62.649  34.242  1.00 37.19           C  
ATOM   4851  O   LEU A 515       8.216 -62.649  35.139  1.00 39.36           O  
ATOM   4852  CB  LEU A 515       5.004 -63.210  34.914  1.00 27.10           C  
ATOM   4853  CG  LEU A 515       3.638 -62.706  35.363  1.00 30.43           C  
ATOM   4854  CD1 LEU A 515       2.739 -63.869  35.780  1.00 38.90           C  
ATOM   4855  CD2 LEU A 515       3.765 -61.691  36.497  1.00 23.85           C  
ATOM   4856  HN  LEU A 515       4.576 -61.673  32.888  1.00  0.00           H  
ATOM   4857  N   ARG A 516       7.618 -63.064  33.000  1.00 32.91           N  
ATOM   4858  CA  ARG A 516       8.936 -63.511  32.509  1.00 33.48           C  
ATOM   4859  C   ARG A 516       9.959 -62.377  32.471  1.00 35.79           C  
ATOM   4860  O   ARG A 516       9.593 -61.207  32.420  1.00 34.98           O  
ATOM   4861  CB  ARG A 516       8.814 -64.025  31.065  1.00 39.16           C  
ATOM   4862  CG  ARG A 516       7.939 -65.247  30.838  1.00 65.28           C  
ATOM   4863  CD  ARG A 516       7.641 -65.410  29.332  1.00 71.66           C  
ATOM   4864  NE  ARG A 516       7.280 -64.128  28.712  1.00 76.71           N  
ATOM   4865  CZ  ARG A 516       7.953 -63.528  27.726  1.00 77.73           C  
ATOM   4866  NH1 ARG A 516       9.039 -64.091  27.196  1.00 70.68           N1+
ATOM   4867  NH2 ARG A 516       7.532 -62.354  27.260  1.00 56.86           N  
ATOM   4868  HN  ARG A 516       6.839 -63.073  32.341  1.00  0.00           H  
ATOM   4869  HE  ARG A 516       6.446 -63.657  29.063  1.00  0.00           H  
ATOM   4870 1HH1 ARG A 516       9.553 -63.633  26.443  1.00  0.00           H  
ATOM   4871 2HH1 ARG A 516       9.362 -64.990  27.553  1.00  0.00           H  
ATOM   4872 1HH2 ARG A 516       8.046 -61.896  26.507  1.00  0.00           H  
ATOM   4873 2HH2 ARG A 516       6.701 -61.923  27.666  1.00  0.00           H  
ATOM   4874  N   PRO A 517      11.255 -62.723  32.446  1.00 31.08           N  
ATOM   4875  CA  PRO A 517      12.309 -61.712  32.297  1.00 29.67           C  
ATOM   4876  C   PRO A 517      12.157 -60.922  30.994  1.00 27.82           C  
ATOM   4877  O   PRO A 517      11.545 -61.425  30.045  1.00 28.44           O  
ATOM   4878  CB  PRO A 517      13.598 -62.554  32.241  1.00 33.32           C  
ATOM   4879  CG  PRO A 517      13.245 -63.814  32.985  1.00 37.57           C  
ATOM   4880  CD  PRO A 517      11.808 -64.081  32.630  1.00 33.67           C  
ATOM   4881  N   LEU A 518      12.695 -59.704  30.979  1.00 23.11           N  
ATOM   4882  CA  LEU A 518      12.639 -58.827  29.817  1.00 29.59           C  
ATOM   4883  C   LEU A 518      13.013 -59.580  28.569  1.00 36.22           C  
ATOM   4884  O   LEU A 518      13.991 -60.324  28.562  1.00 35.98           O  
ATOM   4885  CB  LEU A 518      13.629 -57.675  29.957  1.00 29.79           C  
ATOM   4886  CG  LEU A 518      13.428 -56.640  31.046  1.00 34.13           C  
ATOM   4887  CD1 LEU A 518      14.589 -55.651  30.988  1.00 24.99           C  
ATOM   4888  CD2 LEU A 518      12.074 -55.930  30.846  1.00 25.19           C  
ATOM   4889  HN  LEU A 518      13.168 -59.370  31.819  1.00  0.00           H  
ATOM   4890  N   GLU A 519      12.227 -59.382  27.520  1.00 29.46           N  
ATOM   4891  CA  GLU A 519      12.575 -59.858  26.190  1.00 32.69           C  
ATOM   4892  C   GLU A 519      12.673 -58.654  25.246  1.00 26.84           C  
ATOM   4893  O   GLU A 519      11.782 -57.808  25.223  1.00 28.99           O  
ATOM   4894  CB  GLU A 519      11.506 -60.846  25.723  1.00 31.41           C  
ATOM   4895  CG  GLU A 519      11.594 -61.245  24.266  1.00 53.97           C  
ATOM   4896  CD  GLU A 519      10.384 -62.067  23.818  1.00 67.24           C  
ATOM   4897  OE1 GLU A 519       9.765 -62.732  24.691  1.00 51.24           O  
ATOM   4898  OE2 GLU A 519      10.057 -62.036  22.600  1.00 50.50           O1-
ATOM   4899  HN  GLU A 519      11.349 -58.879  27.650  1.00  0.00           H  
ATOM   4900  N   VAL A 520      13.762 -58.555  24.491  1.00 25.05           N  
ATOM   4901  CA  VAL A 520      13.943 -57.451  23.552  1.00 23.44           C  
ATOM   4902  C   VAL A 520      13.333 -57.779  22.187  1.00 29.87           C  
ATOM   4903  O   VAL A 520      13.558 -58.859  21.640  1.00 28.15           O  
ATOM   4904  CB  VAL A 520      15.433 -57.092  23.365  1.00 26.68           C  
ATOM   4905  CG1 VAL A 520      15.587 -55.874  22.435  1.00 26.91           C  
ATOM   4906  CG2 VAL A 520      16.083 -56.807  24.715  1.00 25.25           C  
ATOM   4907  HN  VAL A 520      14.489 -59.267  24.569  1.00  0.00           H  
ATOM   4908  N   ARG A 521      12.534 -56.856  21.660  1.00 24.35           N  
ATOM   4909  CA  ARG A 521      11.921 -57.000  20.340  1.00 25.87           C  
ATOM   4910  C   ARG A 521      12.163 -55.739  19.545  1.00 24.44           C  
ATOM   4911  O   ARG A 521      12.651 -54.748  20.100  1.00 23.24           O  
ATOM   4912  CB  ARG A 521      10.432 -57.251  20.475  1.00 22.45           C  
ATOM   4913  CG  ARG A 521      10.156 -58.434  21.340  1.00 34.37           C  
ATOM   4914  CD  ARG A 521       8.694 -58.673  21.459  1.00 33.21           C  
ATOM   4915  NE  ARG A 521       8.434 -59.735  22.419  1.00 28.60           N  
ATOM   4916  CZ  ARG A 521       7.285 -59.876  23.059  1.00 32.70           C  
ATOM   4917  NH1 ARG A 521       6.304 -59.011  22.844  1.00 32.53           N1+
ATOM   4918  NH2 ARG A 521       7.130 -60.864  23.924  1.00 28.72           N  
ATOM   4919  HN  ARG A 521      12.340 -56.012  22.199  1.00  0.00           H  
ATOM   4920  HE  ARG A 521       9.178 -60.407  22.609  1.00  0.00           H  
ATOM   4921 1HH1 ARG A 521       6.424 -58.249  22.177  1.00  0.00           H  
ATOM   4922 2HH1 ARG A 521       5.418 -59.120  23.338  1.00  0.00           H  
ATOM   4923 1HH2 ARG A 521       7.885 -61.530  24.089  1.00  0.00           H  
ATOM   4924 2HH2 ARG A 521       6.244 -60.973  24.418  1.00  0.00           H  
ATOM   4925  N   ARG A 522      11.837 -55.790  18.253  1.00 23.69           N  
ATOM   4926  CA  ARG A 522      12.082 -54.678  17.329  1.00 25.27           C  
ATOM   4927  C   ARG A 522      10.780 -54.241  16.671  1.00 25.71           C  
ATOM   4928  O   ARG A 522      10.017 -55.067  16.184  1.00 26.21           O  
ATOM   4929  CB  ARG A 522      13.033 -55.102  16.199  1.00 32.83           C  
ATOM   4930  CG  ARG A 522      14.518 -55.234  16.536  1.00 37.04           C  
ATOM   4931  CD  ARG A 522      15.361 -55.339  15.211  1.00 27.71           C  
ATOM   4932  NE  ARG A 522      15.432 -54.046  14.497  1.00 28.58           N  
ATOM   4933  CZ  ARG A 522      15.099 -53.863  13.215  1.00 39.24           C  
ATOM   4934  NH1 ARG A 522      14.690 -54.899  12.489  1.00 39.20           N1+
ATOM   4935  NH2 ARG A 522      15.178 -52.648  12.656  1.00 30.44           N  
ATOM   4936  HN  ARG A 522      11.399 -56.638  17.892  1.00  0.00           H  
ATOM   4937  HE  ARG A 522      15.759 -53.234  15.021  1.00  0.00           H  
ATOM   4938 1HH1 ARG A 522      14.436 -54.759  11.511  1.00  0.00           H
[truncated: 21,608 more chars]
