# Supplementary material for: The Neuroprotective Effects of Cyanidin Derivatives on AlCl3-Induced Zebrafish Model of Alzheimer’s Disease
Source: Molecules. 2025 Sep 10;30(18):3686. doi: 10.3390/molecules30183686 (PMC12472917; doi:10.3390/molecules30183686)
Supplement: Supplementary file 1 [file molecules-30-03686-s001.zip › File S1 Protein-ligand structures in PDB/ACHE_4m0e_Donepezil.pdb]

HETATM    1  N           1     -24.219 -39.809  28.180  0.00  0.00           N  
HETATM    2  C           1     -19.331 -41.938  24.725  0.00  0.00           C  
HETATM    3  C           1     -20.162 -41.604  25.956  0.00  0.00           C  
HETATM    4  C           1     -19.263 -42.030  27.141  0.00  0.00           C  
HETATM    5  C           1     -17.931 -42.296  26.521  0.00  0.00           C  
HETATM    6  C           1     -16.735 -42.566  27.162  0.00  0.00           C  
HETATM    7  C           1     -15.593 -42.826  26.388  0.00  0.00           C  
HETATM    8  C           1     -15.674 -42.886  24.975  0.00  0.00           C  
HETATM    9  C           1     -16.884 -42.587  24.339  0.00  0.00           C  
HETATM   10  C           1     -17.978 -42.293  25.135  0.00  0.00           C  
HETATM   11  C           1     -21.508 -42.339  25.938  0.00  0.00           C  
HETATM   12  C           1     -22.701 -41.403  26.226  0.00  0.00           C  
HETATM   13  C           1     -23.637 -42.027  27.270  0.00  0.00           C  
HETATM   14  C           1     -24.765 -41.067  27.654  0.00  0.00           C  
HETATM   15  C           1     -23.390 -39.142  27.164  0.00  0.00           C  
HETATM   16  C           1     -22.224 -40.031  26.729  0.00  0.00           C  
HETATM   17  C           1     -25.303 -38.928  28.643  0.00  0.00           C  
HETATM   18  C           1     -25.023 -38.331  30.007  0.00  0.00           C  
HETATM   19  C           1     -24.537 -37.019  30.112  0.00  0.00           C  
HETATM   20  C           1     -24.269 -36.457  31.361  0.00  0.00           C  
HETATM   21  C           1     -24.492 -37.199  32.519  0.00  0.00           C  
HETATM   22  C           1     -24.982 -38.501  32.429  0.00  0.00           C  
HETATM   23  C           1     -25.246 -39.066  31.179  0.00  0.00           C  
HETATM   24  C           1     -14.381 -44.608  23.988  0.00  0.00           C  
HETATM   25  C           1     -14.444 -44.353  27.758  0.00  0.00           C  
HETATM   26  O           1     -19.695 -41.902  23.562  0.00  0.00           O  
HETATM   27  O           1     -14.538 -43.224  24.285  0.00  0.00           O  
HETATM   28  O           1     -14.462 -43.076  27.125  0.00  0.00           O  
ATOM     29  N   GLU A   4       1.309 -35.022  69.612  1.00 92.01           N  
ATOM     30  CA  GLU A   4       1.467 -34.476  68.267  1.00 84.85           C  
ATOM     31  C   GLU A   4       2.750 -34.992  67.601  1.00 69.95           C  
ATOM     32  O   GLU A   4       3.798 -35.103  68.247  1.00 78.23           O  
ATOM     33  CB  GLU A   4       1.450 -32.943  68.306  1.00 84.17           C  
ATOM     34  CG  GLU A   4       1.273 -32.266  66.944  1.00 73.91           C  
ATOM     35  CD  GLU A   4      -0.167 -32.312  66.430  1.00 95.86           C  
ATOM     36  OE1 GLU A   4      -1.004 -32.993  67.064  1.00110.00           O  
ATOM     37  OE2 GLU A   4      -0.467 -31.663  65.394  1.00 72.12           O1-
ATOM     38  N   ASP A   5       2.655 -35.307  66.311  1.00 53.92           N  
ATOM     39  CA  ASP A   5       3.767 -35.898  65.565  1.00 43.82           C  
ATOM     40  C   ASP A   5       4.367 -34.899  64.565  1.00 49.84           C  
ATOM     41  O   ASP A   5       3.737 -34.571  63.565  1.00 39.87           O  
ATOM     42  CB  ASP A   5       3.266 -37.153  64.846  1.00 42.06           C  
ATOM     43  CG  ASP A   5       4.367 -37.911  64.139  1.00 51.82           C  
ATOM     44  OD1 ASP A   5       4.093 -39.065  63.708  1.00 42.91           O  
ATOM     45  OD2 ASP A   5       5.497 -37.373  64.019  1.00 40.12           O1-
ATOM     46  N   ALA A   6       5.603 -34.469  64.827  1.00 37.94           N  
ATOM     47  CA  ALA A   6       6.274 -33.407  64.076  1.00 44.04           C  
ATOM     48  C   ALA A   6       6.583 -33.790  62.640  1.00 52.40           C  
ATOM     49  O   ALA A   6       6.797 -32.921  61.809  1.00 41.38           O  
ATOM     50  CB  ALA A   6       7.564 -33.023  64.760  1.00 36.15           C  
ATOM     51  N   GLU A   7       6.664 -35.090  62.368  1.00 35.82           N  
ATOM     52  CA  GLU A   7       6.896 -35.579  61.025  1.00 40.88           C  
ATOM     53  C   GLU A   7       5.754 -35.181  60.074  1.00 32.69           C  
ATOM     54  O   GLU A   7       5.934 -35.075  58.869  1.00 31.25           O  
ATOM     55  CB  GLU A   7       7.042 -37.093  61.078  1.00 39.48           C  
ATOM     56  CG  GLU A   7       8.397 -37.525  61.562  1.00 48.91           C  
ATOM     57  CD  GLU A   7       9.525 -36.914  60.736  1.00 58.27           C  
ATOM     58  OE1 GLU A   7       9.360 -36.740  59.509  1.00 53.64           O  
ATOM     59  OE2 GLU A   7      10.586 -36.610  61.315  1.00 67.47           O1-
ATOM     60  N   LEU A   8       4.588 -34.934  60.656  1.00 28.90           N  
ATOM     61  CA  LEU A   8       3.378 -34.679  59.927  1.00 26.05           C  
ATOM     62  C   LEU A   8       3.038 -33.200  59.898  1.00 28.76           C  
ATOM     63  O   LEU A   8       1.933 -32.837  59.522  1.00 26.62           O  
ATOM     64  CB  LEU A   8       2.224 -35.445  60.590  1.00 24.87           C  
ATOM     65  CG  LEU A   8       2.451 -36.960  60.688  1.00 30.62           C  
ATOM     66  CD1 LEU A   8       1.184 -37.621  61.197  1.00 23.45           C  
ATOM     67  CD2 LEU A   8       2.903 -37.546  59.325  1.00 30.01           C  
ATOM     68  N   LEU A   9       3.957 -32.351  60.350  1.00 25.15           N  
ATOM     69  CA  LEU A   9       3.711 -30.913  60.315  1.00 25.73           C  
ATOM     70  C   LEU A   9       4.738 -30.332  59.382  1.00 29.02           C  
ATOM     71  O   LEU A   9       5.930 -30.595  59.517  1.00 34.80           O  
ATOM     72  CB  LEU A   9       3.797 -30.270  61.709  1.00 26.41           C  
ATOM     73  CG  LEU A   9       2.873 -30.857  62.777  1.00 34.61           C  
ATOM     74  CD1 LEU A   9       3.181 -30.260  64.173  1.00 39.22           C  
ATOM     75  CD2 LEU A   9       1.392 -30.654  62.442  1.00 28.51           C  
ATOM     76  N   VAL A  10       4.262 -29.592  58.387  1.00 29.10           N  
ATOM     77  CA  VAL A  10       5.134 -29.007  57.378  1.00 22.86           C  
ATOM     78  C   VAL A  10       4.652 -27.596  57.123  1.00 21.71           C  
ATOM     79  O   VAL A  10       3.439 -27.306  57.149  1.00 26.53           O  
ATOM     80  CB  VAL A  10       5.104 -29.801  56.025  1.00 31.48           C  
ATOM     81  CG1 VAL A  10       6.073 -29.209  55.023  1.00 29.90           C  
ATOM     82  CG2 VAL A  10       5.479 -31.247  56.241  1.00 36.60           C  
ATOM     83  N   THR A  11       5.605 -26.712  56.880  1.00 24.20           N  
ATOM     84  CA  THR A  11       5.270 -25.347  56.517  1.00 23.92           C  
ATOM     85  C   THR A  11       5.668 -25.166  55.076  1.00 22.04           C  
ATOM     86  O   THR A  11       6.784 -25.488  54.691  1.00 24.56           O  
ATOM     87  CB  THR A  11       6.011 -24.336  57.430  1.00 31.47           C  
ATOM     88  CG2 THR A  11       5.775 -22.894  56.956  1.00 34.19           C  
ATOM     89  OG1 THR A  11       5.513 -24.490  58.758  1.00 28.71           O  
ATOM     90  N   VAL A  12       4.732 -24.716  54.254  1.00 23.34           N  
ATOM     91  CA  VAL A  12       5.073 -24.431  52.868  1.00 24.56           C  
ATOM     92  C   VAL A  12       4.924 -22.933  52.717  1.00 28.27           C  
ATOM     93  O   VAL A  12       4.580 -22.264  53.678  1.00 28.01           O  
ATOM     94  CB  VAL A  12       4.130 -25.158  51.879  1.00 24.44           C  
ATOM     95  CG1 VAL A  12       4.476 -26.650  51.826  1.00 22.69           C  
ATOM     96  CG2 VAL A  12       2.659 -24.923  52.240  1.00 18.14           C  
ATOM     97  N   ARG A  13       5.131 -22.409  51.521  1.00 23.26           N  
ATOM     98  CA  ARG A  13       5.097 -20.960  51.364  1.00 32.79           C  
ATOM     99  C   ARG A  13       3.786 -20.320  51.781  1.00 32.20           C  
ATOM    100  O   ARG A  13       3.787 -19.244  52.367  1.00 33.45           O  
ATOM    101  CB  ARG A  13       5.476 -20.551  49.947  1.00 30.36           C  
ATOM    102  CG  ARG A  13       6.974 -20.733  49.693  1.00 36.73           C  
ATOM    103  CD  ARG A  13       7.446 -19.972  48.451  1.00 47.20           C  
ATOM    104  NE  ARG A  13       8.752 -20.454  48.001  1.00 49.17           N  
ATOM    105  CZ  ARG A  13       9.425 -19.960  46.963  1.00 64.28           C  
ATOM    106  NH1 ARG A  13       8.925 -18.948  46.262  1.00 51.58           N1+
ATOM    107  NH2 ARG A  13      10.603 -20.475  46.627  1.00 62.04           N  
ATOM    108  N   GLY A  14       2.662 -20.971  51.496  1.00 24.43           N  
ATOM    109  CA  GLY A  14       1.379 -20.386  51.840  1.00 20.67           C  
ATOM    110  C   GLY A  14       1.007 -20.536  53.308  1.00 26.21           C  
ATOM    111  O   GLY A  14       0.048 -19.917  53.780  1.00 26.83           O  
ATOM    112  N   GLY A  15       1.739 -21.369  54.045  1.00 24.92           N  
ATOM    113  CA  GLY A  15       1.337 -21.637  55.414  1.00 26.33           C  
ATOM    114  C   GLY A  15       1.586 -23.052  55.882  1.00 23.32           C  
ATOM    115  O   GLY A  15       2.332 -23.799  55.257  1.00 26.38           O  
ATOM    116  N   ARG A  16       0.943 -23.398  56.994  1.00 23.80           N  
ATOM    117  CA  ARG A  16       1.176 -24.637  57.698  1.00 25.60           C  
ATOM    118  C   ARG A  16       0.192 -25.733  57.312  1.00 27.33           C  
ATOM    119  O   ARG A  16      -1.006 -25.467  57.119  1.00 24.63           O  
ATOM    120  CB  ARG A  16       1.068 -24.392  59.221  1.00 27.91           C  
ATOM    121  CG  ARG A  16       2.236 -23.570  59.800  1.00 30.80           C  
ATOM    122  CD  ARG A  16       2.126 -23.404  61.325  1.00 38.00           C  
ATOM    123  NE  ARG A  16       1.026 -22.518  61.693  1.00 44.07           N  
ATOM    124  CZ  ARG A  16       0.295 -22.659  62.797  1.00 48.05           C  
ATOM    125  NH1 ARG A  16       0.549 -23.652  63.641  1.00 46.42           N1+
ATOM    126  NH2 ARG A  16      -0.694 -21.809  63.053  1.00 48.81           N  
ATOM    127  N   LEU A  17       0.701 -26.965  57.277  1.00 21.58           N  
ATOM    128  CA  LEU A  17      -0.099 -28.150  56.945  1.00 24.44           C  
ATOM    129  C   LEU A  17       0.096 -29.261  57.966  1.00 27.13           C  
ATOM    130  O   LEU A  17       1.182 -29.412  58.531  1.00 27.78           O  
ATOM    131  CB  LEU A  17       0.400 -28.750  55.636  1.00 21.13           C  
ATOM    132  CG  LEU A  17       0.497 -27.833  54.426  1.00 25.65           C  
ATOM    133  CD1 LEU A  17       1.215 -28.556  53.319  1.00 18.85           C  
ATOM    134  CD2 LEU A  17      -0.892 -27.460  54.007  1.00 30.33           C  
ATOM    135  N  AARG A  18      -0.950 -30.065  58.139  0.46 21.95           N  
ATOM    136  N  BARG A  18      -0.945 -30.058  58.173  0.54 21.92           N  
ATOM    137  CA AARG A  18      -0.917 -31.280  58.948  0.46 24.48           C  
ATOM    138  CA BARG A  18      -0.828 -31.284  58.957  0.54 24.37           C  
ATOM    139  C  AARG A  18      -1.222 -32.515  58.079  0.46 26.51           C  
ATOM    140  C  BARG A  18      -1.205 -32.508  58.106  0.54 26.54           C  
ATOM    141  O  AARG A  18      -2.306 -32.621  57.508  0.46 27.88           O  
ATOM    142  O  BARG A  18      -2.316 -32.601  57.587  0.54 27.91           O  
ATOM    143  CB AARG A  18      -1.965 -31.158  60.063  0.46 25.72           C  
ATOM    144  CB BARG A  18      -1.736 -31.213  60.186  0.54 26.24           C  
ATOM    145  CG AARG A  18      -2.487 -32.476  60.635  0.46 31.54           C  
ATOM    146  CG BARG A  18      -1.613 -32.408  61.133  0.54 26.76           C  
ATOM    147  CD AARG A  18      -3.439 -32.212  61.810  0.46 32.84           C  
ATOM    148  CD BARG A  18      -2.562 -32.274  62.334  0.54 28.15           C  
ATOM    149  NE AARG A  18      -4.223 -30.995  61.599  0.46 36.91           N  
ATOM    150  NE BARG A  18      -2.156 -31.199  63.236  0.54 37.28           N  
ATOM    151  CZ AARG A  18      -5.492 -30.970  61.206  0.46 33.23           C  
ATOM    152  CZ BARG A  18      -2.830 -30.067  63.419  0.54 36.78           C  
ATOM    153  NH1AARG A  18      -6.147 -32.105  60.991  0.46 43.08           N1+
ATOM    154  NH1BARG A  18      -3.968 -29.849  62.771  0.54 31.43           N1+
ATOM    155  NH2AARG A  18      -6.107 -29.807  61.036  0.46 31.08           N  
ATOM    156  NH2BARG A  18      -2.365 -29.153  64.258  0.54 30.56           N  
ATOM    157  N   GLY A  19      -0.275 -33.443  57.975  1.00 21.51           N  
ATOM    158  CA  GLY A  19      -0.492 -34.648  57.194  1.00 24.45           C  
ATOM    159  C   GLY A  19      -0.898 -35.852  58.027  1.00 30.91           C  
ATOM    160  O   GLY A  19      -1.323 -35.713  59.162  1.00 25.65           O  
ATOM    161  N   ILE A  20      -0.768 -37.040  57.454  1.00 26.71           N  
ATOM    162  CA  ILE A  20      -1.220 -38.260  58.100  1.00 22.77           C  
ATOM    163  C   ILE A  20      -0.211 -39.367  57.842  1.00 24.78           C  
ATOM    164  O   ILE A  20       0.400 -39.413  56.785  1.00 24.89           O  
ATOM    165  CB  ILE A  20      -2.615 -38.661  57.596  1.00 28.07           C  
ATOM    166  CG1 ILE A  20      -3.142 -39.869  58.383  1.00 32.40           C  
ATOM    167  CG2 ILE A  20      -2.612 -38.915  56.039  1.00 20.58           C  
ATOM    168  CD1 ILE A  20      -4.649 -40.144  58.195  1.00 27.28           C  
ATOM    169  N   ARG A  21      -0.014 -40.245  58.822  1.00 24.29           N  
ATOM    170  CA  ARG A  21       0.900 -41.376  58.678  1.00 24.62           C  
ATOM    171  C   ARG A  21       0.070 -42.522  58.104  1.00 22.62           C  
ATOM    172  O   ARG A  21      -1.002 -42.806  58.615  1.00 27.05           O  
ATOM    173  CB  ARG A  21       1.425 -41.764  60.068  1.00 28.95           C  
ATOM    174  CG  ARG A  21       2.637 -42.669  60.089  1.00 41.39           C  
ATOM    175  CD  ARG A  21       3.231 -42.743  61.522  1.00 46.19           C  
ATOM    176  NE  ARG A  21       2.235 -43.156  62.512  1.00 42.16           N  
ATOM    177  CZ  ARG A  21       1.790 -42.396  63.511  1.00 62.30           C  
ATOM    178  NH1 ARG A  21       2.264 -41.158  63.700  1.00 45.97           N1+
ATOM    179  NH2 ARG A  21       0.867 -42.890  64.335  1.00 58.84           N  
ATOM    180  N   LEU A  22       0.544 -43.144  57.029  1.00 26.11           N  
ATOM    181  CA  LEU A  22      -0.166 -44.248  56.393  1.00 26.99           C  
ATOM    182  C   LEU A  22       0.616 -45.538  56.600  1.00 32.61           C  
ATOM    183  O   LEU A  22       1.840 -45.507  56.650  1.00 33.71           O  
ATOM    184  CB  LEU A  22      -0.290 -43.981  54.878  1.00 23.75           C  
ATOM    185  CG  LEU A  22      -1.130 -42.759  54.481  1.00 19.38           C  
ATOM    186  CD1 LEU A  22      -1.148 -42.580  52.929  1.00 26.23           C  
ATOM    187  CD2 LEU A  22      -2.532 -42.856  55.042  1.00 25.70           C  
ATOM    188  N   LYS A  23      -0.085 -46.668  56.691  1.00 27.57           N  
ATOM    189  CA  LYS A  23       0.558 -47.983  56.762  1.00 25.80           C  
ATOM    190  C   LYS A  23       0.774 -48.613  55.385  1.00 23.48           C  
ATOM    191  O   LYS A  23      -0.027 -48.452  54.490  1.00 24.14           O  
ATOM    192  CB  LYS A  23      -0.327 -48.953  57.562  1.00 25.22           C  
ATOM    193  CG  LYS A  23      -0.534 -48.564  59.025  1.00 35.39           C  
ATOM    194  CD  LYS A  23      -1.257 -49.692  59.819  1.00 30.86           C  
ATOM    195  CE  LYS A  23      -2.576 -50.084  59.162  1.00 47.40           C  
ATOM    196  NZ  LYS A  23      -3.231 -51.280  59.804  1.00 53.28           N1+
ATOM    197  N   THR A  24       1.836 -49.385  55.241  1.00 22.10           N  
ATOM    198  CA  THR A  24       1.982 -50.255  54.087  1.00 23.86           C  
ATOM    199  C   THR A  24       2.606 -51.528  54.644  1.00 25.94           C  
ATOM    200  O   THR A  24       3.189 -51.505  55.736  1.00 24.11           O  
ATOM    201  CB  THR A  24       2.970 -49.697  53.007  1.00 25.61           C  
ATOM    202  CG2 THR A  24       2.806 -48.207  52.812  1.00 22.94           C  
ATOM    203  OG1 THR A  24       4.322 -50.009  53.386  1.00 22.89           O  
ATOM    204  N   PRO A  25       2.532 -52.629  53.887  1.00 26.14           N  
ATOM    205  CA  PRO A  25       3.180 -53.877  54.322  1.00 27.94           C  
ATOM    206  C   PRO A  25       4.676 -53.718  54.525  1.00 29.66           C  
ATOM    207  O   PRO A  25       5.272 -54.525  55.228  1.00 31.47           O  
ATOM    208  CB  PRO A  25       2.918 -54.840  53.158  1.00 28.57           C  
ATOM    209  CG  PRO A  25       1.763 -54.260  52.434  1.00 28.52           C  
ATOM    210  CD  PRO A  25       1.766 -52.796  52.638  1.00 25.32           C  
ATOM    211  N   GLY A  26       5.276 -52.684  53.935  1.00 21.62           N  
ATOM    212  CA  GLY A  26       6.697 -52.439  54.098  1.00 20.42           C  
ATOM    213  C   GLY A  26       7.055 -51.413  55.173  1.00 20.44           C  
ATOM    214  O   GLY A  26       8.217 -51.095  55.343  1.00 22.45           O  
ATOM    215  N   GLY A  27       6.058 -50.883  55.876  1.00 19.34           N  
ATOM    216  CA  GLY A  27       6.291 -49.844  56.865  1.00 17.27           C  
ATOM    217  C   GLY A  27       5.570 -48.544  56.529  1.00 26.99           C  
ATOM    218  O   GLY A  27       4.880 -48.437  55.512  1.00 30.14           O  
ATOM    219  N   PRO A  28       5.709 -47.537  57.390  1.00 24.87           N  
ATOM    220  CA  PRO A  28       4.871 -46.354  57.187  1.00 22.86           C  
ATOM    221  C   PRO A  28       5.390 -45.390  56.128  1.00 20.04           C  
ATOM    222  O   PRO A  28       6.536 -45.433  55.672  1.00 20.77           O  
ATOM    223  CB  PRO A  28       4.932 -45.652  58.544  1.00 28.46           C  
ATOM    224  CG  PRO A  28       6.272 -46.036  59.066  1.00 20.31           C  
ATOM    225  CD  PRO A  28       6.415 -47.491  58.679  1.00 18.49           C  
ATOM    226  N   VAL A  29       4.502 -44.481  55.776  1.00 17.05           N  
ATOM    227  CA  VAL A  29       4.788 -43.443  54.824  1.00 18.89           C  
ATOM    228  C   VAL A  29       4.069 -42.203  55.351  1.00 20.47           C  
ATOM    229  O   VAL A  29       3.052 -42.326  56.068  1.00 24.08           O  
ATOM    230  CB  VAL A  29       4.216 -43.925  53.462  1.00 27.38           C  
ATOM    231  CG1 VAL A  29       3.620 -42.812  52.673  1.00 31.38           C  
ATOM    232  CG2 VAL A  29       5.281 -44.710  52.703  1.00 17.80           C  
ATOM    233  N   SER A  30       4.578 -41.010  55.028  1.00 20.08           N  
ATOM    234  CA  SER A  30       3.880 -39.779  55.402  1.00 23.40           C  
ATOM    235  C   SER A  30       3.070 -39.274  54.203  1.00 22.95           C  
ATOM    236  O   SER A  30       3.560 -39.312  53.090  1.00 25.90           O  
ATOM    237  CB  SER A  30       4.893 -38.692  55.769  1.00 25.98           C  
ATOM    238  OG  SER A  30       5.851 -39.159  56.713  1.00 30.40           O  
ATOM    239  N   ALA A  31       1.866 -38.765  54.435  1.00 26.25           N  
ATOM    240  CA  ALA A  31       1.071 -38.256  53.333  1.00 28.40           C  
ATOM    241  C   ALA A  31       0.451 -36.922  53.681  1.00 25.32           C  
ATOM    242  O   ALA A  31      -0.041 -36.714  54.794  1.00 19.75           O  
ATOM    243  CB  ALA A  31      -0.035 -39.265  52.927  1.00 20.72           C  
ATOM    244  N   PHE A  32       0.461 -36.025  52.701  1.00 18.05           N  
ATOM    245  CA  PHE A  32      -0.193 -34.742  52.821  1.00 18.92           C  
ATOM    246  C   PHE A  32      -1.157 -34.634  51.667  1.00 20.90           C  
ATOM    247  O   PHE A  32      -0.739 -34.387  50.520  1.00 20.75           O  
ATOM    248  CB  PHE A  32       0.873 -33.638  52.794  1.00 15.62           C  
ATOM    249  CG  PHE A  32       1.902 -33.815  53.878  1.00 17.65           C  
ATOM    250  CD1 PHE A  32       2.962 -34.688  53.709  1.00 23.04           C  
ATOM    251  CD2 PHE A  32       1.790 -33.124  55.069  1.00 22.49           C  
ATOM    252  CE1 PHE A  32       3.893 -34.868  54.710  1.00 28.38           C  
ATOM    253  CE2 PHE A  32       2.730 -33.301  56.070  1.00 29.30           C  
ATOM    254  CZ  PHE A  32       3.772 -34.174  55.887  1.00 21.87           C  
ATOM    255  N   LEU A  33      -2.437 -34.828  51.965  1.00 19.93           N  
ATOM    256  CA  LEU A  33      -3.447 -34.958  50.923  1.00 23.11           C  
ATOM    257  C   LEU A  33      -4.322 -33.740  50.925  1.00 24.93           C  
ATOM    258  O   LEU A  33      -4.679 -33.254  51.993  1.00 19.58           O  
ATOM    259  CB  LEU A  33      -4.330 -36.184  51.203  1.00 18.04           C  
ATOM    260  CG  LEU A  33      -3.553 -37.478  51.398  1.00 22.84           C  
ATOM    261  CD1 LEU A  33      -4.510 -38.654  51.743  1.00 23.83           C  
ATOM    262  CD2 LEU A  33      -2.717 -37.796  50.163  1.00 18.26           C  
ATOM    263  N   GLY A  34      -4.701 -33.246  49.746  1.00 15.67           N  
ATOM    264  CA  GLY A  34      -5.644 -32.138  49.704  1.00 13.88           C  
ATOM    265  C   GLY A  34      -5.034 -30.774  50.050  1.00 18.80           C  
ATOM    266  O   GLY A  34      -5.671 -29.921  50.660  1.00 20.80           O  
ATOM    267  N   ILE A  35      -3.799 -30.567  49.633  1.00 16.29           N  
ATOM    268  CA  ILE A  35      -3.136 -29.277  49.745  1.00 17.60           C  
ATOM    269  C   ILE A  35      -3.591 -28.312  48.667  1.00 18.47           C  
ATOM    270  O   ILE A  35      -3.395 -28.563  47.473  1.00 19.99           O  
ATOM    271  CB  ILE A  35      -1.625 -29.420  49.565  1.00 18.07           C  
ATOM    272  CG1 ILE A  35      -1.064 -30.470  50.517  1.00 19.88           C  
ATOM    273  CG2 ILE A  35      -0.932 -28.055  49.794  1.00 17.85           C  
ATOM    274  CD1 ILE A  35       0.367 -30.804  50.217  1.00 13.89           C  
ATOM    275  N   PRO A  36      -4.192 -27.190  49.073  1.00 19.91           N  
ATOM    276  CA  PRO A  36      -4.644 -26.204  48.078  1.00 20.50           C  
ATOM    277  C   PRO A  36      -3.487 -25.565  47.302  1.00 20.70           C  
ATOM    278  O   PRO A  36      -2.564 -25.082  47.940  1.00 22.09           O  
ATOM    279  CB  PRO A  36      -5.387 -25.150  48.935  1.00 19.42           C  
ATOM    280  CG  PRO A  36      -4.751 -25.258  50.318  1.00 20.75           C  
ATOM    281  CD  PRO A  36      -4.419 -26.755  50.470  1.00 16.67           C  
ATOM    282  N   PHE A  37      -3.512 -25.573  45.959  1.00 18.37           N  
ATOM    283  CA  PHE A  37      -2.432 -24.932  45.206  1.00 20.15           C  
ATOM    284  C   PHE A  37      -2.907 -23.759  44.338  1.00 17.33           C  
ATOM    285  O   PHE A  37      -2.099 -23.027  43.818  1.00 19.08           O  
ATOM    286  CB  PHE A  37      -1.586 -25.945  44.391  1.00 16.47           C  
ATOM    287  CG  PHE A  37      -2.304 -26.524  43.159  1.00 19.27           C  
ATOM    288  CD1 PHE A  37      -2.239 -25.872  41.930  1.00 14.74           C  
ATOM    289  CD2 PHE A  37      -2.995 -27.751  43.246  1.00 19.77           C  
ATOM    290  CE1 PHE A  37      -2.880 -26.402  40.786  1.00 20.83           C  
ATOM    291  CE2 PHE A  37      -3.649 -28.309  42.121  1.00 16.40           C  
ATOM    292  CZ  PHE A  37      -3.598 -27.625  40.881  1.00 16.41           C  
ATOM    293  N   ALA A  38      -4.217 -23.578  44.211  1.00 21.87           N  
ATOM    294  CA  ALA A  38      -4.786 -22.463  43.459  1.00 21.79           C  
ATOM    295  C   ALA A  38      -5.984 -21.945  44.233  1.00 22.77           C  
ATOM    296  O   ALA A  38      -6.527 -22.666  45.071  1.00 19.23           O  
ATOM    297  CB  ALA A  38      -5.249 -22.922  42.050  1.00 13.72           C  
ATOM    298  N   GLU A  39      -6.401 -20.711  43.950  1.00 17.85           N  
ATOM    299  CA  GLU A  39      -7.729 -20.260  44.377  1.00 22.49           C  
ATOM    300  C   GLU A  39      -8.794 -21.074  43.630  1.00 23.99           C  
ATOM    301  O   GLU A  39      -8.620 -21.390  42.447  1.00 22.05           O  
ATOM    302  CB  GLU A  39      -7.929 -18.767  44.067  1.00 25.19           C  
ATOM    303  CG  GLU A  39      -7.049 -17.828  44.921  1.00 31.51           C  
ATOM    304  CD  GLU A  39      -7.344 -17.957  46.403  1.00 30.39           C  
ATOM    305  OE1 GLU A  39      -8.531 -18.001  46.772  1.00 39.09           O  
ATOM    306  OE2 GLU A  39      -6.392 -18.037  47.200  1.00 32.95           O1-
ATOM    307  N   PRO A  40      -9.893 -21.403  44.314  1.00 27.50           N  
ATOM    308  CA  PRO A  40     -10.978 -22.178  43.708  1.00 19.94           C  
ATOM    309  C   PRO A  40     -11.452 -21.574  42.389  1.00 23.45           C  
ATOM    310  O   PRO A  40     -11.892 -20.437  42.336  1.00 26.74           O  
ATOM    311  CB  PRO A  40     -12.081 -22.110  44.763  1.00 24.94           C  
ATOM    312  CG  PRO A  40     -11.308 -22.021  46.089  1.00 28.64           C  
ATOM    313  CD  PRO A  40     -10.062 -21.226  45.774  1.00 22.54           C  
ATOM    314  N   PRO A  41     -11.331 -22.335  41.304  1.00 23.41           N  
ATOM    315  CA  PRO A  41     -11.610 -21.772  39.979  1.00 22.91           C  
ATOM    316  C   PRO A  41     -13.118 -21.757  39.713  1.00 27.92           C  
ATOM    317  O   PRO A  41     -13.592 -22.472  38.829  1.00 30.97           O  
ATOM    318  CB  PRO A  41     -10.927 -22.763  39.048  1.00 23.61           C  
ATOM    319  CG  PRO A  41     -11.074 -24.091  39.779  1.00 18.53           C  
ATOM    320  CD  PRO A  41     -10.903 -23.741  41.248  1.00 22.09           C  
ATOM    321  N   MET A  42     -13.873 -20.979  40.479  1.00 26.82           N  
ATOM    322  CA  MET A  42     -15.324 -21.019  40.332  1.00 34.73           C  
ATOM    323  C   MET A  42     -15.949 -19.637  40.273  1.00 26.68           C  
ATOM    324  O   MET A  42     -15.259 -18.628  40.431  1.00 28.80           O  
ATOM    325  CB  MET A  42     -15.975 -21.880  41.419  1.00 41.95           C  
ATOM    326  CG  MET A  42     -15.670 -21.444  42.841  1.00 36.38           C  
ATOM    327  SD  MET A  42     -16.039 -22.778  43.993  1.00 55.61           S  
ATOM    328  CE  MET A  42     -17.262 -23.753  43.117  1.00 50.74           C  
ATOM    329  N   GLY A  43     -17.253 -19.594  40.016  1.00 25.88           N  
ATOM    330  CA  GLY A  43     -17.924 -18.327  39.761  1.00 23.88           C  
ATOM    331  C   GLY A  43     -17.298 -17.577  38.598  1.00 28.23           C  
ATOM    332  O   GLY A  43     -17.195 -18.102  37.485  1.00 31.70           O  
ATOM    333  N   PRO A  44     -16.845 -16.338  38.850  1.00 28.38           N  
ATOM    334  CA  PRO A  44     -16.163 -15.537  37.827  1.00 29.29           C  
ATOM    335  C   PRO A  44     -14.837 -16.149  37.360  1.00 24.59           C  
ATOM    336  O   PRO A  44     -14.357 -15.809  36.276  1.00 29.82           O  
ATOM    337  CB  PRO A  44     -15.916 -14.198  38.543  1.00 32.14           C  
ATOM    338  CG  PRO A  44     -15.929 -14.535  39.999  1.00 31.23           C  
ATOM    339  CD  PRO A  44     -16.930 -15.639  40.146  1.00 30.94           C  
ATOM    340  N   ARG A  45     -14.260 -17.047  38.152  1.00 22.98           N  
ATOM    341  CA  ARG A  45     -13.000 -17.685  37.757  1.00 24.64           C  
ATOM    342  C   ARG A  45     -13.165 -18.957  36.910  1.00 26.63           C  
ATOM    343  O   ARG A  45     -12.168 -19.528  36.455  1.00 21.99           O  
ATOM    344  CB  ARG A  45     -12.176 -18.038  38.982  1.00 22.80           C  
ATOM    345  CG  ARG A  45     -11.830 -16.856  39.872  1.00 30.33           C  
ATOM    346  CD  ARG A  45     -10.596 -17.240  40.686  1.00 49.55           C  
ATOM    347  NE  ARG A  45     -10.581 -16.689  42.034  1.00 69.30           N  
ATOM    348  CZ  ARG A  45      -9.972 -15.556  42.360  1.00 76.50           C  
ATOM    349  NH1 ARG A  45      -9.344 -14.853  41.425  1.00 74.69           N1+
ATOM    350  NH2 ARG A  45      -9.992 -15.127  43.614  1.00 65.24           N  
ATOM    351  N   ARG A  46     -14.398 -19.412  36.697  1.00 20.58           N  
ATOM    352  CA  ARG A  46     -14.604 -20.536  35.762  1.00 24.93           C  
ATOM    353  C   ARG A  46     -14.082 -20.176  34.361  1.00 20.61           C  
ATOM    354  O   ARG A  46     -14.277 -19.053  33.889  1.00 24.16           O  
ATOM    355  CB  ARG A  46     -16.085 -20.981  35.736  1.00 20.04           C  
ATOM    356  CG  ARG A  46     -16.409 -22.057  34.711  1.00 16.52           C  
ATOM    357  CD  ARG A  46     -17.925 -22.276  34.551  1.00 16.51           C  
ATOM    358  NE  ARG A  46     -18.533 -22.981  35.673  1.00 19.19           N  
ATOM    359  CZ  ARG A  46     -19.841 -23.200  35.768  1.00 23.69           C  
ATOM    360  NH1 ARG A  46     -20.654 -22.772  34.801  1.00 20.18           N1+
ATOM    361  NH2 ARG A  46     -20.331 -23.853  36.811  1.00 20.39           N  
ATOM    362  N   PHE A  47     -13.391 -21.129  33.726  1.00 19.16           N  
ATOM    363  CA  PHE A  47     -12.719 -20.974  32.419  1.00 17.22           C  
ATOM    364  C   PHE A  47     -11.437 -20.128  32.413  1.00 20.97           C  
ATOM    365  O   PHE A  47     -10.761 -20.050  31.379  1.00 20.49           O  
ATOM    366  CB  PHE A  47     -13.655 -20.446  31.290  1.00 20.63           C  
ATOM    367  CG  PHE A  47     -14.972 -21.142  31.218  1.00 21.41           C  
ATOM    368  CD1 PHE A  47     -15.031 -22.506  30.985  1.00 17.63           C  
ATOM    369  CD2 PHE A  47     -16.154 -20.431  31.384  1.00 18.09           C  
ATOM    370  CE1 PHE A  47     -16.248 -23.156  30.903  1.00 20.29           C  
ATOM    371  CE2 PHE A  47     -17.384 -21.080  31.326  1.00 21.71           C  
ATOM    372  CZ  PHE A  47     -17.435 -22.434  31.087  1.00 19.33           C  
ATOM    373  N   LEU A  48     -11.129 -19.477  33.528  1.00 19.85           N  
ATOM    374  CA  LEU A  48      -9.918 -18.664  33.624  1.00 22.13           C  
ATOM    375  C   LEU A  48      -8.701 -19.467  34.078  1.00 19.01           C  
ATOM    376  O   LEU A  48      -8.852 -20.472  34.786  1.00 20.12           O  
ATOM    377  CB  LEU A  48     -10.139 -17.501  34.594  1.00 26.17           C  
ATOM    378  CG  LEU A  48     -11.155 -16.444  34.129  1.00 27.32           C  
ATOM    379  CD1 LEU A  48     -11.098 -15.248  35.067  1.00 27.93           C  
ATOM    380  CD2 LEU A  48     -10.907 -16.012  32.697  1.00 23.65           C  
ATOM    381  N   PRO A  49      -7.485 -19.014  33.683  1.00 24.23           N  
ATOM    382  CA  PRO A  49      -6.244 -19.604  34.194  1.00 18.86           C  
ATOM    383  C   PRO A  49      -6.276 -19.604  35.714  1.00 24.39           C  
ATOM    384  O   PRO A  49      -6.938 -18.758  36.331  1.00 20.60           O  
ATOM    385  CB  PRO A  49      -5.160 -18.642  33.675  1.00 24.01           C  
ATOM    386  CG  PRO A  49      -5.726 -18.110  32.391  1.00 24.53           C  
ATOM    387  CD  PRO A  49      -7.212 -17.921  32.717  1.00 20.29           C  
ATOM    388  N   PRO A  50      -5.608 -20.584  36.332  1.00 18.81           N  
ATOM    389  CA  PRO A  50      -5.645 -20.673  37.800  1.00 17.24           C  
ATOM    390  C   PRO A  50      -4.840 -19.528  38.448  1.00 23.58           C  
ATOM    391  O   PRO A  50      -3.825 -19.129  37.905  1.00 24.55           O  
ATOM    392  CB  PRO A  50      -4.937 -21.996  38.086  1.00 19.65           C  
ATOM    393  CG  PRO A  50      -3.972 -22.165  36.901  1.00 16.43           C  
ATOM    394  CD  PRO A  50      -4.723 -21.585  35.716  1.00 18.42           C  
ATOM    395  N   GLU A  51      -5.299 -19.010  39.578  1.00 25.52           N  
ATOM    396  CA  GLU A  51      -4.500 -18.071  40.353  1.00 32.34           C  
ATOM    397  C   GLU A  51      -3.869 -18.826  41.517  1.00 23.24           C  
ATOM    398  O   GLU A  51      -4.513 -19.670  42.103  1.00 24.15           O  
ATOM    399  CB  GLU A  51      -5.391 -16.964  40.918  1.00 30.45           C  
ATOM    400  CG  GLU A  51      -5.934 -16.026  39.856  1.00 63.49           C  
ATOM    401  CD  GLU A  51      -6.543 -14.773  40.452  1.00 93.53           C  
ATOM    402  OE1 GLU A  51      -6.708 -14.725  41.695  1.00 85.87           O  
ATOM    403  OE2 GLU A  51      -6.858 -13.838  39.681  1.00107.42           O1-
ATOM    404  N   PRO A  52      -2.614 -18.510  41.857  1.00 25.48           N  
ATOM    405  CA  PRO A  52      -1.939 -19.135  43.002  1.00 23.78           C  
ATOM    406  C   PRO A  52      -2.758 -18.985  44.290  1.00 22.24           C  
ATOM    407  O   PRO A  52      -3.399 -17.958  44.492  1.00 22.32           O  
ATOM    408  CB  PRO A  52      -0.625 -18.344  43.113  1.00 25.64           C  
ATOM    409  CG  PRO A  52      -0.390 -17.826  41.730  1.00 32.21           C  
ATOM    410  CD  PRO A  52      -1.737 -17.581  41.115  1.00 23.34           C  
ATOM    411  N   LYS A  53      -2.762 -20.017  45.129  1.00 20.41           N  
ATOM    412  CA  LYS A  53      -3.523 -19.983  46.369  1.00 23.99           C  
ATOM    413  C   LYS A  53      -2.909 -18.912  47.263  1.00 30.40           C  
ATOM    414  O   LYS A  53      -1.698 -18.860  47.424  1.00 26.14           O  
ATOM    415  CB  LYS A  53      -3.437 -21.332  47.084  1.00 20.23           C  
ATOM    416  CG  LYS A  53      -4.069 -21.351  48.501  1.00 22.27           C  
ATOM    417  CD  LYS A  53      -5.593 -21.262  48.467  1.00 24.61           C  
ATOM    418  CE  LYS A  53      -6.219 -21.462  49.864  1.00 21.80           C  
ATOM    419  NZ  LYS A  53      -7.726 -21.419  49.789  1.00 26.86           N1+
ATOM    420  N  AGLN A  54      -3.758 -18.067  47.832  0.48 26.13           N  
ATOM    421  N  BGLN A  54      -3.742 -18.046  47.823  0.52 26.12           N  
ATOM    422  CA AGLN A  54      -3.316 -17.053  48.783  0.48 30.64           C  
ATOM    423  CA BGLN A  54      -3.258 -17.010  48.734  0.52 30.62           C  
ATOM    424  C  AGLN A  54      -2.880 -17.718  50.088  0.48 27.55           C  
ATOM    425  C  BGLN A  54      -2.953 -17.614  50.105  0.52 27.56           C  
ATOM    426  O  AGLN A  54      -3.408 -18.758  50.462  0.48 23.88           O  
ATOM    427  O  BGLN A  54      -3.661 -18.508  50.550  0.52 23.97           O  
ATOM    428  CB AGLN A  54      -4.442 -16.048  49.043  0.48 30.07           C  
ATOM    429  CB BGLN A  54      -4.289 -15.885  48.857  0.52 30.69           C  
ATOM    430  CG AGLN A  54      -4.816 -15.217  47.817  0.48 35.68           C  
ATOM    431  CG BGLN A  54      -4.383 -14.994  47.619  0.52 34.58           C  
ATOM    432  CD AGLN A  54      -6.114 -14.449  47.991  0.48 38.44           C  
ATOM    433  CD BGLN A  54      -3.121 -14.184  47.384  0.52 34.63           C  
ATOM    434  NE2AGLN A  54      -6.925 -14.411  46.933  0.48 37.97           N  
ATOM    435  NE2BGLN A  54      -2.490 -14.389  46.233  0.52 29.99           N  
ATOM    436  OE1AGLN A  54      -6.391 -13.905  49.061  0.48 45.68           O  
ATOM    437  OE1BGLN A  54      -2.713 -13.390  48.233  0.52 41.77           O  
ATOM    438  N   PRO A  55      -1.889 -17.130  50.768  1.00 28.21           N  
ATOM    439  CA  PRO A  55      -1.440 -17.649  52.065  1.00 30.08           C  
ATOM    440  C   PRO A  55      -2.563 -17.724  53.091  1.00 28.24           C  
ATOM    441  O   PRO A  55      -3.502 -16.922  53.062  1.00 29.11           O  
ATOM    442  CB  PRO A  55      -0.391 -16.620  52.507  1.00 36.78           C  
ATOM    443  CG  PRO A  55       0.145 -16.086  51.232  1.00 36.36           C  
ATOM    444  CD  PRO A  55      -1.043 -16.012  50.302  1.00 32.58           C  
ATOM    445  N   TRP A  56      -2.474 -18.700  53.984  1.00 28.52           N  
ATOM    446  CA  TRP A  56      -3.515 -18.881  54.982  1.00 29.25           C  
ATOM    447  C   TRP A  56      -2.908 -18.845  56.390  1.00 32.51           C  
ATOM    448  O   TRP A  56      -1.702 -19.093  56.602  1.00 27.23           O  
ATOM    449  CB  TRP A  56      -4.248 -20.218  54.756  1.00 26.16           C  
ATOM    450  CG  TRP A  56      -3.293 -21.383  54.803  1.00 28.36           C  
ATOM    451  CD1 TRP A  56      -2.883 -22.060  55.916  1.00 22.59           C  
ATOM    452  CD2 TRP A  56      -2.588 -21.967  53.695  1.00 28.40           C  
ATOM    453  CE2 TRP A  56      -1.780 -23.005  54.219  1.00 21.75           C  
ATOM    454  CE3 TRP A  56      -2.581 -21.736  52.312  1.00 23.56           C  
ATOM    455  NE1 TRP A  56      -1.980 -23.033  55.576  1.00 29.92           N  
ATOM    456  CZ2 TRP A  56      -0.976 -23.803  53.421  1.00 21.13           C  
ATOM    457  CZ3 TRP A  56      -1.760 -22.542  51.507  1.00 19.79           C  
ATOM    458  CH2 TRP A  56      -0.969 -23.552  52.065  1.00 27.23           C  
ATOM    459  N   SER A  57      -3.749 -18.538  57.363  1.00 28.28           N  
ATOM    460  CA  SER A  57      -3.288 -18.596  58.741  1.00 41.05           C  
ATOM    461  C   SER A  57      -3.810 -19.911  59.296  1.00 35.31           C  
ATOM    462  O   SER A  57      -4.705 -20.529  58.701  1.00 43.44           O  
ATOM    463  CB  SER A  57      -3.791 -17.390  59.529  1.00 35.64           C  
ATOM    464  OG  SER A  57      -5.204 -17.281  59.444  1.00 42.25           O  
ATOM    465  N   GLY A  58      -3.245 -20.362  60.404  1.00 39.79           N  
ATOM    466  CA  GLY A  58      -3.658 -21.637  60.961  1.00 37.71           C  
ATOM    467  C   GLY A  58      -3.084 -22.812  60.183  1.00 34.05           C  
ATOM    468  O   GLY A  58      -2.162 -22.664  59.378  1.00 36.24           O  
ATOM    469  N   VAL A  59      -3.625 -23.992  60.439  1.00 37.68           N  
ATOM    470  CA  VAL A  59      -3.067 -25.206  59.871  1.00 31.85           C  
ATOM    471  C   VAL A  59      -4.110 -25.837  58.946  1.00 37.56           C  
ATOM    472  O   VAL A  59      -5.242 -26.101  59.359  1.00 32.65           O  
ATOM    473  CB  VAL A  59      -2.658 -26.195  60.975  1.00 39.53           C  
ATOM    474  CG1 VAL A  59      -1.892 -27.368  60.376  1.00 30.48           C  
ATOM    475  CG2 VAL A  59      -1.813 -25.483  62.043  1.00 38.15           C  
ATOM    476  N   VAL A  60      -3.748 -26.021  57.680  1.00 31.29           N  
ATOM    477  CA  VAL A  60      -4.611 -26.750  56.761  1.00 28.14           C  
ATOM    478  C   VAL A  60      -4.559 -28.243  57.116  1.00 26.57           C  
ATOM    479  O   VAL A  60      -3.487 -28.816  57.312  1.00 24.58           O  
ATOM    480  CB  VAL A  60      -4.200 -26.518  55.280  1.00 32.83           C  
ATOM    481  CG1 VAL A  60      -4.772 -27.624  54.373  1.00 30.93           C  
ATOM    482  CG2 VAL A  60      -4.644 -25.126  54.808  1.00 25.82           C  
ATOM    483  N   ASP A  61      -5.730 -28.848  57.239  1.00 26.40           N  
ATOM    484  CA  ASP A  61      -5.856 -30.280  57.471  1.00 31.78           C  
ATOM    485  C   ASP A  61      -5.560 -31.007  56.160  1.00 26.68           C  
ATOM    486  O   ASP A  61      -6.376 -30.977  55.249  1.00 28.85           O  
ATOM    487  CB  ASP A  61      -7.307 -30.550  57.903  1.00 37.59           C  
ATOM    488  CG  ASP A  61      -7.669 -32.030  57.933  1.00 48.59           C  
ATOM    489  OD1 ASP A  61      -6.769 -32.885  58.029  1.00 50.31           O  
ATOM    490  OD2 ASP A  61      -8.879 -32.336  57.876  1.00 59.30           O1-
ATOM    491  N   ALA A  62      -4.387 -31.619  56.046  1.00 22.42           N  
ATOM    492  CA  ALA A  62      -4.038 -32.307  54.807  1.00 22.45           C  
ATOM    493  C   ALA A  62      -4.067 -33.802  55.033  1.00 19.18           C  
ATOM    494  O   ALA A  62      -3.095 -34.477  54.746  1.00 20.80           O  
ATOM    495  CB  ALA A  62      -2.669 -31.892  54.334  1.00 19.82           C  
ATOM    496  N   THR A  63      -5.163 -34.323  55.585  1.00 21.16           N  
ATOM    497  CA  THR A  63      -5.174 -35.730  55.998  1.00 23.85           C  
ATOM    498  C   THR A  63      -6.115 -36.573  55.137  1.00 28.22           C  
ATOM    499  O   THR A  63      -6.238 -37.780  55.346  1.00 23.45           O  
ATOM    500  CB  THR A  63      -5.634 -35.892  57.477  1.00 24.01           C  
ATOM    501  CG2 THR A  63      -4.710 -35.087  58.441  1.00 20.93           C  
ATOM    502  OG1 THR A  63      -6.977 -35.405  57.592  1.00 24.65           O  
ATOM    503  N   THR A  64      -6.777 -35.943  54.173  1.00 24.22           N  
ATOM    504  CA  THR A  64      -7.730 -36.665  53.344  1.00 22.40           C  
ATOM    505  C   THR A  64      -7.800 -36.049  51.929  1.00 21.96           C  
ATOM    506  O   THR A  64      -7.532 -34.853  51.757  1.00 19.78           O  
ATOM    507  CB  THR A  64      -9.108 -36.689  54.048  1.00 28.72           C  
ATOM    508  CG2 THR A  64      -9.748 -35.305  54.029  1.00 19.94           C  
ATOM    509  OG1 THR A  64      -9.966 -37.652  53.418  1.00 47.63           O  
ATOM    510  N   PHE A  65      -8.131 -36.856  50.917  1.00 18.33           N  
ATOM    511  CA  PHE A  65      -8.247 -36.318  49.570  1.00 20.25           C  
ATOM    512  C   PHE A  65      -9.323 -35.250  49.505  1.00 20.59           C  
ATOM    513  O   PHE A  65     -10.331 -35.316  50.192  1.00 23.60           O  
ATOM    514  CB  PHE A  65      -8.580 -37.423  48.564  1.00 19.43           C  
ATOM    515  CG  PHE A  65      -7.442 -38.346  48.291  1.00 18.37           C  
ATOM    516  CD1 PHE A  65      -6.306 -37.891  47.625  1.00 15.50           C  
ATOM    517  CD2 PHE A  65      -7.516 -39.672  48.668  1.00 16.45           C  
ATOM    518  CE1 PHE A  65      -5.255 -38.746  47.343  1.00 19.38           C  
ATOM    519  CE2 PHE A  65      -6.466 -40.535  48.401  1.00 15.75           C  
ATOM    520  CZ  PHE A  65      -5.341 -40.082  47.732  1.00 16.23           C  
ATOM    521  N   GLN A  66      -9.110 -34.270  48.651  1.00 17.81           N  
ATOM    522  CA  GLN A  66     -10.119 -33.270  48.417  1.00 21.48           C  
ATOM    523  C   GLN A  66     -11.037 -33.693  47.255  1.00 21.30           C  
ATOM    524  O   GLN A  66     -10.882 -34.779  46.703  1.00 17.84           O  
ATOM    525  CB  GLN A  66      -9.420 -31.944  48.117  1.00 24.99           C  
ATOM    526  CG  GLN A  66      -9.259 -31.091  49.339  1.00 23.08           C  
ATOM    527  CD  GLN A  66     -10.549 -30.402  49.677  1.00 32.92           C  
ATOM    528  NE2 GLN A  66     -10.560 -29.680  50.782  1.00 28.30           N  
ATOM    529  OE1 GLN A  66     -11.536 -30.512  48.941  1.00 30.23           O  
ATOM    530  N   SER A  67     -11.969 -32.816  46.894  1.00 16.29           N  
ATOM    531  CA  SER A  67     -13.000 -33.084  45.906  1.00 22.62           C  
ATOM    532  C   SER A  67     -12.446 -33.402  44.525  1.00 25.47           C  
ATOM    533  O   SER A  67     -11.362 -32.973  44.173  1.00 16.76           O  
ATOM    534  CB  SER A  67     -13.894 -31.855  45.756  1.00 22.16           C  
ATOM    535  OG  SER A  67     -14.430 -31.465  46.994  1.00 25.90           O  
ATOM    536  N   VAL A  68     -13.222 -34.135  43.740  1.00 19.97           N  
ATOM    537  CA  VAL A  68     -12.861 -34.453  42.357  1.00 19.00           C  
ATOM    538  C   VAL A  68     -13.302 -33.290  41.467  1.00 16.99           C  
ATOM    539  O   VAL A  68     -14.378 -32.730  41.674  1.00 18.49           O  
ATOM    540  CB  VAL A  68     -13.547 -35.781  41.921  1.00 19.12           C  
ATOM    541  CG1 VAL A  68     -13.401 -36.024  40.387  1.00 14.13           C  
ATOM    542  CG2 VAL A  68     -12.978 -36.950  42.705  1.00 14.63           C  
ATOM    543  N   CYS A  69     -12.482 -32.900  40.490  1.00 15.13           N  
ATOM    544  CA  CYS A  69     -12.894 -31.829  39.605  1.00 15.58           C  
ATOM    545  C   CYS A  69     -14.159 -32.261  38.888  1.00 18.90           C  
ATOM    546  O   CYS A  69     -14.252 -33.404  38.401  1.00 14.55           O  
ATOM    547  CB  CYS A  69     -11.803 -31.470  38.588  1.00 18.69           C  
ATOM    548  SG  CYS A  69     -10.366 -30.666  39.375  1.00 19.15           S  
ATOM    549  N   TYR A  70     -15.110 -31.333  38.823  1.00 17.85           N  
ATOM    550  CA  TYR A  70     -16.432 -31.601  38.288  1.00 18.82           C  
ATOM    551  C   TYR A  70     -16.330 -32.246  36.905  1.00 26.55           C  
ATOM    552  O   TYR A  70     -15.636 -31.733  36.046  1.00 20.91           O  
ATOM    553  CB  TYR A  70     -17.266 -30.309  38.260  1.00 22.85           C  
ATOM    554  CG  TYR A  70     -18.681 -30.573  38.672  1.00 22.20           C  
ATOM    555  CD1 TYR A  70     -19.131 -30.267  39.952  1.00 33.85           C  
ATOM    556  CD2 TYR A  70     -19.558 -31.199  37.801  1.00 27.79           C  
ATOM    557  CE1 TYR A  70     -20.442 -30.562  40.343  1.00 28.11           C  
ATOM    558  CE2 TYR A  70     -20.856 -31.491  38.169  1.00 31.10           C  
ATOM    559  CZ  TYR A  70     -21.291 -31.174  39.443  1.00 38.07           C  
ATOM    560  OH  TYR A  70     -22.588 -31.468  39.789  1.00 59.20           O  
ATOM    561  N   GLN A  71     -16.971 -33.399  36.717  1.00 19.90           N  
ATOM    562  CA  GLN A  71     -16.793 -34.188  35.488  1.00 19.58           C  
ATOM    563  C   GLN A  71     -17.942 -35.156  35.249  1.00 21.65           C  
ATOM    564  O   GLN A  71     -18.706 -35.459  36.158  1.00 15.51           O  
ATOM    565  CB  GLN A  71     -15.508 -35.032  35.545  1.00 14.77           C  
ATOM    566  CG  GLN A  71     -15.497 -36.103  36.671  1.00 15.72           C  
ATOM    567  CD  GLN A  71     -14.113 -36.734  36.842  1.00 16.26           C  
ATOM    568  NE2 GLN A  71     -13.130 -35.927  37.255  1.00 16.46           N  
ATOM    569  OE1 GLN A  71     -13.926 -37.919  36.586  1.00 20.39           O  
ATOM    570  N   TYR A  72     -18.006 -35.659  34.023  1.00 17.08           N  
ATOM    571  CA  TYR A  72     -18.902 -36.730  33.624  1.00 17.49           C  
ATOM    572  C   TYR A  72     -18.649 -37.987  34.410  1.00 20.13           C  
ATOM    573  O   TYR A  72     -17.499 -38.334  34.679  1.00 21.11           O  
ATOM    574  CB  TYR A  72     -18.684 -37.010  32.131  1.00 18.27           C  
ATOM    575  CG  TYR A  72     -19.476 -38.148  31.570  1.00 23.12           C  
ATOM    576  CD1 TYR A  72     -20.829 -38.001  31.280  1.00 20.30           C  
ATOM    577  CD2 TYR A  72     -18.870 -39.381  31.304  1.00 23.23           C  
ATOM    578  CE1 TYR A  72     -21.563 -39.061  30.746  1.00 23.46           C  
ATOM    579  CE2 TYR A  72     -19.596 -40.442  30.761  1.00 19.78           C  
ATOM    580  CZ  TYR A  72     -20.947 -40.269  30.483  1.00 22.47           C  
ATOM    581  OH  TYR A  72     -21.683 -41.316  29.953  1.00 27.60           O  
ATOM    582  N   VAL A  73     -19.724 -38.696  34.755  1.00 21.19           N  
ATOM    583  CA  VAL A  73     -19.592 -39.968  35.464  1.00 19.46           C  
ATOM    584  C   VAL A  73     -20.033 -41.097  34.542  1.00 23.18           C  
ATOM    585  O   VAL A  73     -21.124 -41.058  33.987  1.00 19.96           O  
ATOM    586  CB  VAL A  73     -20.441 -39.995  36.760  1.00 21.56           C  
ATOM    587  CG1 VAL A  73     -20.374 -41.381  37.420  1.00 22.46           C  
ATOM    588  CG2 VAL A  73     -19.957 -38.905  37.733  1.00 19.83           C  
ATOM    589  N   ASP A  74     -19.186 -42.101  34.375  1.00 20.01           N  
ATOM    590  CA  ASP A  74     -19.472 -43.141  33.408  1.00 19.53           C  
ATOM    591  C   ASP A  74     -20.657 -44.001  33.860  1.00 24.52           C  
ATOM    592  O   ASP A  74     -20.729 -44.383  35.027  1.00 27.24           O  
ATOM    593  CB  ASP A  74     -18.270 -44.026  33.230  1.00 19.42           C  
ATOM    594  CG  ASP A  74     -18.338 -44.821  31.937  1.00 31.21           C  
ATOM    595  OD1 ASP A  74     -18.793 -45.977  31.971  1.00 25.20           O  
ATOM    596  OD2 ASP A  74     -17.960 -44.256  30.887  1.00 33.45           O1-
ATOM    597  N   THR A  75     -21.567 -44.294  32.930  1.00 25.72           N  
ATOM    598  CA  THR A  75     -22.781 -45.071  33.216  1.00 27.21           C  
ATOM    599  C   THR A  75     -22.927 -46.324  32.331  1.00 33.84           C  
ATOM    600  O   THR A  75     -23.974 -46.961  32.319  1.00 28.58           O  
ATOM    601  CB  THR A  75     -24.066 -44.214  33.053  1.00 29.67           C  
ATOM    602  CG2 THR A  75     -24.041 -43.006  33.959  1.00 33.16           C  
ATOM    603  OG1 THR A  75     -24.184 -43.757  31.709  1.00 36.25           O  
ATOM    604  N   LEU A  76     -21.883 -46.695  31.602  1.00 30.38           N  
ATOM    605  CA  LEU A  76     -22.011 -47.798  30.649  1.00 33.33           C  
ATOM    606  C   LEU A  76     -22.387 -49.092  31.349  1.00 30.06           C  
ATOM    607  O   LEU A  76     -23.294 -49.781  30.900  1.00 27.59           O  
ATOM    608  CB  LEU A  76     -20.732 -48.001  29.828  1.00 31.09           C  
ATOM    609  CG  LEU A  76     -20.805 -49.089  28.750  1.00 29.53           C  
ATOM    610  CD1 LEU A  76     -21.951 -48.809  27.789  1.00 22.12           C  
ATOM    611  CD2 LEU A  76     -19.508 -49.155  27.977  1.00 29.89           C  
ATOM    612  N   TYR A  77     -21.681 -49.410  32.438  1.00 20.54           N  
ATOM    613  CA  TYR A  77     -21.941 -50.594  33.236  1.00 25.42           C  
ATOM    614  C   TYR A  77     -22.001 -50.251  34.742  1.00 23.23           C  
ATOM    615  O   TYR A  77     -21.010 -50.409  35.464  1.00 23.31           O  
ATOM    616  CB  TYR A  77     -20.866 -51.651  32.986  1.00 23.04           C  
ATOM    617  CG  TYR A  77     -20.708 -52.089  31.535  1.00 29.43           C  
ATOM    618  CD1 TYR A  77     -21.750 -52.747  30.856  1.00 28.86           C  
ATOM    619  CD2 TYR A  77     -19.505 -51.898  30.857  1.00 25.07           C  
ATOM    620  CE1 TYR A  77     -21.599 -53.173  29.516  1.00 26.88           C  
ATOM    621  CE2 TYR A  77     -19.344 -52.314  29.504  1.00 23.12           C  
ATOM    622  CZ  TYR A  77     -20.395 -52.951  28.850  1.00 29.04           C  
ATOM    623  OH  TYR A  77     -20.238 -53.383  27.531  1.00 30.18           O  
ATOM    624  N   PRO A  78     -23.159 -49.769  35.214  1.00 28.52           N  
ATOM    625  CA  PRO A  78     -23.291 -49.299  36.611  1.00 26.35           C  
ATOM    626  C   PRO A  78     -22.880 -50.366  37.592  1.00 30.77           C  
ATOM    627  O   PRO A  78     -23.357 -51.489  37.462  1.00 29.39           O  
ATOM    628  CB  PRO A  78     -24.790 -48.992  36.740  1.00 24.32           C  
ATOM    629  CG  PRO A  78     -25.194 -48.616  35.322  1.00 32.22           C  
ATOM    630  CD  PRO A  78     -24.396 -49.560  34.436  1.00 29.96           C  
ATOM    631  N   GLY A  79     -21.974 -50.038  38.516  1.00 25.06           N  
ATOM    632  CA  GLY A  79     -21.555 -50.968  39.556  1.00 20.94           C  
ATOM    633  C   GLY A  79     -20.487 -51.969  39.136  1.00 23.82           C  
ATOM    634  O   GLY A  79     -20.007 -52.743  39.940  1.00 22.81           O  
ATOM    635  N   PHE A  80     -20.105 -51.962  37.864  1.00 28.05           N  
ATOM    636  CA  PHE A  80     -19.061 -52.866  37.377  1.00 20.19           C  
ATOM    637  C   PHE A  80     -17.669 -52.360  37.769  1.00 21.32           C  
ATOM    638  O   PHE A  80     -17.375 -51.207  37.528  1.00 22.03           O  
ATOM    639  CB  PHE A  80     -19.191 -52.939  35.834  1.00 17.67           C  
ATOM    640  CG  PHE A  80     -18.061 -53.677  35.146  1.00 18.03           C  
ATOM    641  CD1 PHE A  80     -17.759 -54.996  35.477  1.00 22.20           C  
ATOM    642  CD2 PHE A  80     -17.340 -53.062  34.133  1.00 18.25           C  
ATOM    643  CE1 PHE A  80     -16.740 -55.685  34.825  1.00 22.92           C  
ATOM    644  CE2 PHE A  80     -16.324 -53.746  33.461  1.00 21.22           C  
ATOM    645  CZ  PHE A  80     -16.022 -55.056  33.803  1.00 19.78           C  
ATOM    646  N   GLU A  81     -16.828 -53.212  38.353  1.00 22.09           N  
ATOM    647  CA  GLU A  81     -15.496 -52.807  38.812  1.00 24.62           C  
ATOM    648  C   GLU A  81     -14.621 -52.160  37.725  1.00 32.15           C  
ATOM    649  O   GLU A  81     -13.922 -51.181  37.990  1.00 22.29           O  
ATOM    650  CB  GLU A  81     -14.734 -54.001  39.408  1.00 29.77           C  
ATOM    651  CG  GLU A  81     -14.074 -53.731  40.772  1.00 66.24           C  
ATOM    652  CD  GLU A  81     -12.824 -52.853  40.693  1.00 80.19           C  
ATOM    653  OE1 GLU A  81     -12.007 -53.059  39.760  1.00 74.88           O  
ATOM    654  OE2 GLU A  81     -12.658 -51.963  41.571  1.00 70.77           O1-
ATOM    655  N   GLY A  82     -14.650 -52.705  36.509  1.00 25.20           N  
ATOM    656  CA  GLY A  82     -13.760 -52.226  35.458  1.00 21.55           C  
ATOM    657  C   GLY A  82     -14.028 -50.801  35.010  1.00 20.03           C  
ATOM    658  O   GLY A  82     -13.133 -50.118  34.514  1.00 22.04           O  
ATOM    659  N   THR A  83     -15.264 -50.341  35.150  1.00 16.40           N  
ATOM    660  CA  THR A  83     -15.544 -48.944  34.859  1.00 19.44           C  
ATOM    661  C   THR A  83     -15.540 -48.098  36.149  1.00 21.32           C  
ATOM    662  O   THR A  83     -15.007 -46.976  36.171  1.00 20.00           O  
ATOM    663  CB  THR A  83     -16.881 -48.746  34.149  1.00 23.24           C  
ATOM    664  CG2 THR A  83     -16.829 -49.314  32.718  1.00 21.43           C  
ATOM    665  OG1 THR A  83     -17.912 -49.390  34.914  1.00 25.42           O  
ATOM    666  N   GLU A  84     -16.144 -48.620  37.211  1.00 20.26           N  
ATOM    667  CA  GLU A  84     -16.227 -47.860  38.456  1.00 19.81           C  
ATOM    668  C   GLU A  84     -14.862 -47.455  39.039  1.00 19.72           C  
ATOM    669  O   GLU A  84     -14.752 -46.432  39.710  1.00 20.77           O  
ATOM    670  CB  GLU A  84     -17.041 -48.614  39.538  1.00 24.82           C  
ATOM    671  CG  GLU A  84     -18.563 -48.803  39.209  1.00 27.85           C  
ATOM    672  CD  GLU A  84     -19.358 -47.501  39.063  1.00 32.38           C  
ATOM    673  OE1 GLU A  84     -20.519 -47.567  38.583  1.00 31.27           O  
ATOM    674  OE2 GLU A  84     -18.844 -46.407  39.414  1.00 31.04           O1-
ATOM    675  N   MET A  85     -13.843 -48.281  38.831  1.00 18.65           N  
ATOM    676  CA  MET A  85     -12.515 -47.956  39.320  1.00 18.55           C  
ATOM    677  C   MET A  85     -11.963 -46.641  38.733  1.00 23.05           C  
ATOM    678  O   MET A  85     -11.009 -46.088  39.294  1.00 20.04           O  
ATOM    679  CB  MET A  85     -11.538 -49.082  39.033  1.00 17.55           C  
ATOM    680  CG  MET A  85     -11.254 -49.251  37.505  1.00 18.91           C  
ATOM    681  SD  MET A  85     -10.204 -50.687  37.302  1.00 26.02           S  
ATOM    682  CE  MET A  85      -8.579 -50.021  37.711  1.00 27.27           C  
ATOM    683  N   TRP A  86     -12.550 -46.140  37.632  1.00 17.07           N  
ATOM    684  CA  TRP A  86     -12.099 -44.882  37.028  1.00 15.46           C  
ATOM    685  C   TRP A  86     -13.007 -43.715  37.385  1.00 21.47           C  
ATOM    686  O   TRP A  86     -12.677 -42.572  37.115  1.00 17.84           O  
ATOM    687  CB  TRP A  86     -12.003 -44.993  35.491  1.00 10.86           C  
ATOM    688  CG  TRP A  86     -11.200 -46.195  35.051  1.00 19.44           C  
ATOM    689  CD1 TRP A  86     -11.680 -47.335  34.432  1.00 23.18           C  
ATOM    690  CD2 TRP A  86      -9.783 -46.389  35.200  1.00 20.34           C  
ATOM    691  CE2 TRP A  86      -9.470 -47.660  34.646  1.00 20.77           C  
ATOM    692  CE3 TRP A  86      -8.742 -45.599  35.724  1.00 16.73           C  
ATOM    693  NE1 TRP A  86     -10.638 -48.213  34.178  1.00 19.30           N  
ATOM    694  CZ2 TRP A  86      -8.167 -48.157  34.606  1.00 20.20           C  
ATOM    695  CZ3 TRP A  86      -7.456 -46.092  35.696  1.00 18.79           C  
ATOM    696  CH2 TRP A  86      -7.169 -47.364  35.136  1.00 20.80           C  
ATOM    697  N   ASN A  87     -14.168 -44.006  37.956  1.00 15.46           N  
ATOM    698  CA  ASN A  87     -15.153 -42.979  38.279  1.00 16.54           C  
ATOM    699  C   ASN A  87     -14.780 -42.188  39.566  1.00 12.75           C  
ATOM    700  O   ASN A  87     -13.971 -42.646  40.370  1.00 18.27           O  
ATOM    701  CB  ASN A  87     -16.529 -43.634  38.450  1.00 18.62           C  
ATOM    702  CG  ASN A  87     -17.343 -43.648  37.155  1.00 26.11           C  
ATOM    703  ND2 ASN A  87     -18.312 -44.562  37.091  1.00 26.33           N  
ATOM    704  OD1 ASN A  87     -17.125 -42.841  36.235  1.00 20.09           O  
ATOM    705  N   PRO A  88     -15.344 -40.989  39.724  1.00 15.42           N  
ATOM    706  CA  PRO A  88     -15.014 -40.157  40.882  1.00 18.71           C  
ATOM    707  C   PRO A  88     -15.294 -40.912  42.163  1.00 24.46           C  
ATOM    708  O   PRO A  88     -16.368 -41.513  42.280  1.00 19.89           O  
ATOM    709  CB  PRO A  88     -16.002 -38.995  40.758  1.00 14.89           C  
ATOM    710  CG  PRO A  88     -16.182 -38.843  39.206  1.00 14.21           C  
ATOM    711  CD  PRO A  88     -16.227 -40.288  38.756  1.00 15.09           C  
ATOM    712  N   ASN A  89     -14.354 -40.885  43.099  1.00 19.32           N  
ATOM    713  CA  ASN A  89     -14.556 -41.534  44.390  1.00 15.49           C  
ATOM    714  C   ASN A  89     -14.529 -40.533  45.547  1.00 18.75           C  
ATOM    715  O   ASN A  89     -14.339 -40.925  46.682  1.00 23.31           O  
ATOM    716  CB  ASN A  89     -13.497 -42.615  44.610  1.00 16.30           C  
ATOM    717  CG  ASN A  89     -12.099 -42.028  44.728  1.00 24.69           C  
ATOM    718  ND2 ASN A  89     -11.183 -42.779  45.320  1.00 18.90           N  
ATOM    719  OD1 ASN A  89     -11.861 -40.890  44.316  1.00 22.05           O  
ATOM    720  N   ARG A  90     -14.713 -39.246  45.248  1.00 20.22           N  
ATOM    721  CA  ARG A  90     -14.977 -38.221  46.266  1.00 21.40           C  
ATOM    722  C   ARG A  90     -16.014 -37.352  45.619  1.00 20.94           C  
ATOM    723  O   ARG A  90     -16.274 -37.480  44.410  1.00 21.77           O  
ATOM    724  CB  ARG A  90     -13.728 -37.376  46.624  1.00 17.74           C  
ATOM    725  CG  ARG A  90     -12.622 -38.149  47.326  1.00 18.89           C  
ATOM    726  CD  ARG A  90     -13.124 -38.645  48.710  1.00 18.74           C  
ATOM    727  NE  ARG A  90     -12.061 -39.287  49.473  1.00 22.13           N  
ATOM    728  CZ  ARG A  90     -11.652 -40.540  49.313  1.00 29.01           C  
ATOM    729  NH1 ARG A  90     -12.225 -41.326  48.405  1.00 28.70           N1+
ATOM    730  NH2 ARG A  90     -10.650 -41.006  50.058  1.00 21.76           N  
ATOM    731  N   GLU A  91     -16.606 -36.452  46.387  1.00 17.97           N  
ATOM    732  CA  GLU A  91     -17.636 -35.578  45.843  1.00 19.46           C  
ATOM    733  C   GLU A  91     -17.074 -34.672  44.731  1.00 23.74           C  
ATOM    734  O   GLU A  91     -15.902 -34.285  44.759  1.00 18.88           O  
ATOM    735  CB  GLU A  91     -18.261 -34.723  46.961  1.00 29.61           C  
ATOM    736  CG  GLU A  91     -17.446 -33.517  47.362  1.00 52.52           C  
ATOM    737  CD  GLU A  91     -18.204 -32.550  48.281  1.00 87.86           C  
ATOM    738  OE1 GLU A  91     -19.204 -32.972  48.911  1.00 81.57           O  
ATOM    739  OE2 GLU A  91     -17.794 -31.364  48.366  1.00 79.53           O1-
ATOM    740  N   LEU A  92     -17.927 -34.322  43.777  1.00 19.15           N  
ATOM    741  CA  LEU A  92     -17.545 -33.472  42.670  1.00 19.43           C  
ATOM    742  C   LEU A  92     -17.625 -32.024  43.092  1.00 26.32           C  
ATOM    743  O   LEU A  92     -18.539 -31.636  43.786  1.00 19.90           O  
ATOM    744  CB  LEU A  92     -18.528 -33.663  41.508  1.00 18.74           C  
ATOM    745  CG  LEU A  92     -18.585 -35.022  40.817  1.00 27.80           C  
ATOM    746  CD1 LEU A  92     -19.613 -34.958  39.666  1.00 20.21           C  
ATOM    747  CD2 LEU A  92     -17.200 -35.345  40.298  1.00 19.10           C  
ATOM    748  N   SER A  93     -16.705 -31.201  42.626  1.00 19.23           N  
ATOM    749  CA  SER A  93     -16.798 -29.775  42.910  1.00 22.59           C  
ATOM    750  C   SER A  93     -15.932 -29.030  41.901  1.00 19.50           C  
ATOM    751  O   SER A  93     -14.940 -29.585  41.426  1.00 22.67           O  
ATOM    752  CB  SER A  93     -16.295 -29.509  44.346  1.00 16.26           C  
ATOM    753  OG  SER A  93     -16.290 -28.117  44.631  1.00 22.03           O  
ATOM    754  N   GLU A  94     -16.271 -27.786  41.569  1.00 16.93           N  
ATOM    755  CA  GLU A  94     -15.323 -26.967  40.832  1.00 18.29           C  
ATOM    756  C   GLU A  94     -14.189 -26.500  41.750  1.00 22.79           C  
ATOM    757  O   GLU A  94     -13.125 -26.115  41.281  1.00 24.54           O  
ATOM    758  CB  GLU A  94     -16.004 -25.759  40.197  1.00 20.42           C  
ATOM    759  CG  GLU A  94     -16.974 -26.143  39.090  1.00 20.26           C  
ATOM    760  CD  GLU A  94     -17.546 -24.922  38.425  1.00 21.67           C  
ATOM    761  OE1 GLU A  94     -16.906 -24.417  37.470  1.00 21.04           O  
ATOM    762  OE2 GLU A  94     -18.628 -24.469  38.852  1.00 24.43           O1-
ATOM    763  N   ASP A  95     -14.419 -26.543  43.061  1.00 21.16           N  
ATOM    764  CA  ASP A  95     -13.362 -26.251  44.031  1.00 21.83           C  
ATOM    765  C   ASP A  95     -12.519 -27.521  44.194  1.00 17.06           C  
ATOM    766  O   ASP A  95     -12.757 -28.320  45.090  1.00 18.87           O  
ATOM    767  CB  ASP A  95     -14.005 -25.809  45.370  1.00 21.62           C  
ATOM    768  CG  ASP A  95     -12.977 -25.413  46.428  1.00 24.46           C  
ATOM    769  OD1 ASP A  95     -11.762 -25.649  46.243  1.00 23.81           O  
ATOM    770  OD2 ASP A  95     -13.391 -24.870  47.467  1.00 25.50           O1-
ATOM    771  N   CYS A  96     -11.538 -27.726  43.322  1.00 16.45           N  
ATOM    772  CA  CYS A  96     -10.894 -29.047  43.220  1.00 16.91           C  
ATOM    773  C   CYS A  96      -9.400 -28.978  42.979  1.00 15.35           C  
ATOM    774  O   CYS A  96      -8.741 -30.014  42.758  1.00 18.12           O  
ATOM    775  CB  CYS A  96     -11.517 -29.852  42.070  1.00 16.41           C  
ATOM    776  SG  CYS A  96     -11.267 -29.065  40.401  1.00 19.45           S  
ATOM    777  N   LEU A  97      -8.857 -27.771  42.995  1.00 15.95           N  
ATOM    778  CA  LEU A  97      -7.435 -27.603  42.671  1.00 12.92           C  
ATOM    779  C   LEU A  97      -6.582 -27.834  43.910  1.00 22.56           C  
ATOM    780  O   LEU A  97      -6.134 -26.888  44.574  1.00 19.25           O  
ATOM    781  CB  LEU A  97      -7.192 -26.239  42.043  1.00 12.55           C  
ATOM    782  CG  LEU A  97      -7.837 -26.109  40.656  1.00 16.74           C  
ATOM    783  CD1 LEU A  97      -7.400 -24.819  39.936  1.00 17.34           C  
ATOM    784  CD2 LEU A  97      -7.506 -27.343  39.777  1.00 17.94           C  
ATOM    785  N   TYR A  98      -6.389 -29.114  44.219  1.00 19.80           N  
ATOM    786  CA  TYR A  98      -5.605 -29.546  45.348  1.00 16.08           C  
ATOM    787  C   TYR A  98      -4.592 -30.549  44.849  1.00 17.41           C  
ATOM    788  O   TYR A  98      -4.788 -31.197  43.801  1.00 16.88           O  
ATOM    789  CB  TYR A  98      -6.499 -30.157  46.467  1.00 12.89           C  
ATOM    790  CG  TYR A  98      -7.519 -29.170  46.992  1.00 21.46           C  
ATOM    791  CD1 TYR A  98      -7.278 -28.428  48.157  1.00 18.39           C  
ATOM    792  CD2 TYR A  98      -8.727 -28.963  46.314  1.00 14.30           C  
ATOM    793  CE1 TYR A  98      -8.211 -27.506  48.616  1.00 19.70           C  
ATOM    794  CE2 TYR A  98      -9.659 -28.042  46.761  1.00 18.58           C  
ATOM    795  CZ  TYR A  98      -9.397 -27.316  47.920  1.00 24.40           C  
ATOM    796  OH  TYR A  98     -10.330 -26.398  48.359  1.00 20.63           O  
ATOM    797  N   LEU A  99      -3.491 -30.682  45.580  1.00 14.30           N  
ATOM    798  CA  LEU A  99      -2.481 -31.684  45.219  1.00 15.89           C  
ATOM    799  C   LEU A  99      -2.083 -32.527  46.430  1.00 17.19           C  
ATOM    800  O   LEU A  99      -2.444 -32.197  47.575  1.00 19.42           O  
ATOM    801  CB  LEU A  99      -1.271 -31.037  44.496  1.00 16.95           C  
ATOM    802  CG  LEU A  99      -0.496 -29.897  45.183  1.00 15.88           C  
ATOM    803  CD1 LEU A  99       0.373 -30.416  46.355  1.00 13.08           C  
ATOM    804  CD2 LEU A  99       0.384 -29.213  44.152  1.00 16.19           C  
ATOM    805  N   ASN A 100      -1.366 -33.624  46.188  1.00 17.04           N  
ATOM    806  CA  ASN A 100      -1.015 -34.542  47.262  1.00 20.63           C  
ATOM    807  C   ASN A 100       0.459 -34.844  47.231  1.00 20.35           C  
ATOM    808  O   ASN A 100       1.052 -34.915  46.159  1.00 18.52           O  
ATOM    809  CB  ASN A 100      -1.789 -35.862  47.122  1.00 16.42           C  
ATOM    810  CG  ASN A 100      -3.219 -35.632  46.713  1.00 20.92           C  
ATOM    811  ND2 ASN A 100      -3.527 -35.901  45.443  1.00 17.85           N  
ATOM    812  OD1 ASN A 100      -4.031 -35.184  47.509  1.00 16.15           O  
ATOM    813  N   VAL A 101       1.049 -35.025  48.412  1.00 16.71           N  
ATOM    814  CA  VAL A 101       2.455 -35.407  48.524  1.00 17.86           C  
ATOM    815  C   VAL A 101       2.643 -36.619  49.441  1.00 21.67           C  
ATOM    816  O   VAL A 101       2.193 -36.610  50.594  1.00 20.22           O  
ATOM    817  CB  VAL A 101       3.310 -34.247  49.109  1.00 21.92           C  
ATOM    818  CG1 VAL A 101       4.779 -34.640  49.131  1.00 19.56           C  
ATOM    819  CG2 VAL A 101       3.094 -32.947  48.295  1.00 17.10           C  
ATOM    820  N   TRP A 102       3.346 -37.638  48.948  1.00 21.04           N  
ATOM    821  CA  TRP A 102       3.695 -38.790  49.772  1.00 23.30           C  
ATOM    822  C   TRP A 102       5.200 -38.744  49.893  1.00 20.16           C  
ATOM    823  O   TRP A 102       5.876 -38.466  48.923  1.00 19.02           O  
ATOM    824  CB  TRP A 102       3.321 -40.137  49.104  1.00 17.61           C  
ATOM    825  CG  TRP A 102       1.851 -40.480  49.032  1.00 21.55           C  
ATOM    826  CD1 TRP A 102       1.139 -41.274  49.897  1.00 21.74           C  
ATOM    827  CD2 TRP A 102       0.926 -40.081  48.007  1.00 21.48           C  
ATOM    828  CE2 TRP A 102      -0.332 -40.647  48.329  1.00 20.70           C  
ATOM    829  CE3 TRP A 102       1.038 -39.296  46.859  1.00 22.39           C  
ATOM    830  NE1 TRP A 102      -0.184 -41.348  49.501  1.00 21.11           N  
ATOM    831  CZ2 TRP A 102      -1.466 -40.460  47.532  1.00 20.38           C  
ATOM    832  CZ3 TRP A 102      -0.095 -39.105  46.066  1.00 20.76           C  
ATOM    833  CH2 TRP A 102      -1.325 -39.690  46.403  1.00 17.36           C  
ATOM    834  N  ATHR A 103       5.725 -38.989  51.100  0.61 19.93           N  
ATOM    835  N  BTHR A 103       5.729 -39.058  51.070  0.39 20.01           N  
ATOM    836  CA ATHR A 103       7.176 -39.052  51.315  0.61 23.12           C  
ATOM    837  CA BTHR A 103       7.174 -39.076  51.243  0.39 23.03           C  
ATOM    838  C  ATHR A 103       7.464 -40.204  52.274  0.61 22.68           C  
ATOM    839  C  BTHR A 103       7.490 -40.132  52.305  0.39 22.64           C  
ATOM    840  O  ATHR A 103       6.560 -40.671  52.967  0.61 20.54           O  
ATOM    841  O  BTHR A 103       6.610 -40.485  53.087  0.39 20.95           O  
ATOM    842  CB ATHR A 103       7.723 -37.763  51.981  0.61 26.69           C  
ATOM    843  CB BTHR A 103       7.686 -37.663  51.629  0.39 25.22           C  
ATOM    844  CG2ATHR A 103       7.175 -36.524  51.323  0.61 17.51           C  
ATOM    845  CG2BTHR A 103       7.345 -37.335  53.071  0.39 25.05           C  
ATOM    846  OG1ATHR A 103       7.352 -37.760  53.363  0.61 24.50           O  
ATOM    847  OG1BTHR A 103       9.098 -37.583  51.431  0.39 22.73           O  
ATOM    848  N   PRO A 104       8.715 -40.694  52.293  1.00 18.92           N  
ATOM    849  CA  PRO A 104       9.056 -41.719  53.292  1.00 23.14           C  
ATOM    850  C   PRO A 104       8.869 -41.225  54.739  1.00 28.88           C  
ATOM    851  O   PRO A 104       8.819 -40.007  54.962  1.00 30.35           O  
ATOM    852  CB  PRO A 104      10.538 -41.991  53.014  1.00 26.31           C  
ATOM    853  CG  PRO A 104      10.693 -41.703  51.560  1.00 24.39           C  
ATOM    854  CD  PRO A 104       9.798 -40.504  51.320  1.00 18.91           C  
ATOM    855  N   TYR A 105       8.717 -42.164  55.682  1.00 25.40           N  
ATOM    856  CA  TYR A 105       8.611 -41.864  57.125  1.00 23.25           C  
ATOM    857  C   TYR A 105       9.793 -42.501  57.892  1.00 38.18           C  
ATOM    858  O   TYR A 105      10.080 -43.692  57.739  1.00 32.79           O  
ATOM    859  CB  TYR A 105       7.270 -42.327  57.688  1.00 26.75           C  
ATOM    860  CG  TYR A 105       6.986 -41.884  59.132  1.00 36.44           C  
ATOM    861  CD1 TYR A 105       7.681 -42.444  60.217  1.00 34.88           C  
ATOM    862  CD2 TYR A 105       5.996 -40.933  59.407  1.00 37.54           C  
ATOM    863  CE1 TYR A 105       7.411 -42.043  61.544  1.00 30.09           C  
ATOM    864  CE2 TYR A 105       5.712 -40.525  60.724  1.00 30.45           C  
ATOM    865  CZ  TYR A 105       6.425 -41.089  61.783  1.00 41.37           C  
ATOM    866  OH  TYR A 105       6.153 -40.696  63.081  1.00 41.55           O  
ATOM    867  N   PRO A 106      10.519 -41.694  58.682  1.00 44.59           N  
ATOM    868  CA  PRO A 106      10.291 -40.256  58.833  1.00 54.53           C  
ATOM    869  C   PRO A 106      10.706 -39.501  57.547  1.00 40.30           C  
ATOM    870  O   PRO A 106      11.389 -40.099  56.690  1.00 30.93           O  
ATOM    871  CB  PRO A 106      11.218 -39.896  60.003  1.00 43.68           C  
ATOM    872  CG  PRO A 106      12.393 -40.829  59.821  1.00 39.40           C  
ATOM    873  CD  PRO A 106      11.798 -42.118  59.297  1.00 34.37           C  
ATOM    874  N   ARG A 107      10.282 -38.238  57.415  1.00 38.31           N  
ATOM    875  CA  ARG A 107      10.604 -37.415  56.240  1.00 43.17           C  
ATOM    876  C   ARG A 107      12.063 -37.542  55.894  1.00 34.92           C  
ATOM    877  O   ARG A 107      12.902 -37.596  56.776  1.00 46.15           O  
ATOM    878  CB  ARG A 107      10.289 -35.944  56.517  1.00 44.51           C  
ATOM    879  CG  ARG A 107      10.813 -34.913  55.495  1.00 52.86           C  
ATOM    880  CD  ARG A 107      10.404 -33.501  55.934  1.00 45.89           C  
ATOM    881  NE  ARG A 107       9.171 -33.593  56.725  1.00 40.95           N  
ATOM    882  CZ  ARG A 107       8.625 -32.606  57.428  1.00 48.69           C  
ATOM    883  NH1 ARG A 107       9.184 -31.401  57.453  1.00 51.39           N1+
ATOM    884  NH2 ARG A 107       7.513 -32.834  58.118  1.00 44.31           N  
ATOM    885  N   PRO A 108      12.372 -37.618  54.600  1.00 32.55           N  
ATOM    886  CA  PRO A 108      13.772 -37.639  54.167  1.00 44.18           C  
ATOM    887  C   PRO A 108      14.454 -36.369  54.662  1.00 52.80           C  
ATOM    888  O   PRO A 108      13.808 -35.322  54.727  1.00 47.74           O  
ATOM    889  CB  PRO A 108      13.674 -37.606  52.633  1.00 35.69           C  
ATOM    890  CG  PRO A 108      12.291 -38.098  52.321  1.00 32.92           C  
ATOM    891  CD  PRO A 108      11.423 -37.707  53.477  1.00 38.31           C  
ATOM    892  N   THR A 109      15.731 -36.454  55.010  1.00 48.00           N  
ATOM    893  CA  THR A 109      16.451 -35.268  55.465  1.00 63.26           C  
ATOM    894  C   THR A 109      17.487 -34.868  54.438  1.00 55.95           C  
ATOM    895  O   THR A 109      18.177 -33.860  54.601  1.00 58.47           O  
ATOM    896  CB  THR A 109      17.130 -35.468  56.837  1.00 53.63           C  
ATOM    897  CG2 THR A 109      16.096 -35.676  57.913  1.00 43.06           C  
ATOM    898  OG1 THR A 109      18.018 -36.595  56.781  1.00 60.48           O  
ATOM    899  N   SER A 110      17.594 -35.670  53.381  1.00 41.37           N  
ATOM    900  CA  SER A 110      18.396 -35.295  52.220  1.00 39.99           C  
ATOM    901  C   SER A 110      17.493 -35.280  50.972  1.00 50.62           C  
ATOM    902  O   SER A 110      16.454 -35.951  50.956  1.00 37.64           O  
ATOM    903  CB  SER A 110      19.597 -36.240  52.061  1.00 44.12           C  
ATOM    904  OG  SER A 110      19.207 -37.585  52.214  1.00 47.01           O  
ATOM    905  N   PRO A 111      17.865 -34.498  49.942  1.00 40.99           N  
ATOM    906  CA  PRO A 111      17.011 -34.314  48.752  1.00 45.50           C  
ATOM    907  C   PRO A 111      16.735 -35.616  47.989  1.00 48.46           C  
ATOM    908  O   PRO A 111      17.645 -36.250  47.467  1.00 46.77           O  
ATOM    909  CB  PRO A 111      17.817 -33.349  47.877  1.00 36.01           C  
ATOM    910  CG  PRO A 111      18.740 -32.635  48.844  1.00 42.72           C  
ATOM    911  CD  PRO A 111      19.084 -33.677  49.874  1.00 40.49           C  
ATOM    912  N   THR A 112      15.460 -35.980  47.934  1.00 34.61           N  
ATOM    913  CA  THR A 112      14.993 -37.222  47.329  1.00 38.27           C  
ATOM    914  C   THR A 112      14.363 -36.938  45.941  1.00 38.47           C  
ATOM    915  O   THR A 112      13.660 -35.939  45.779  1.00 32.09           O  
ATOM    916  CB  THR A 112      13.929 -37.802  48.256  1.00 41.42           C  
ATOM    917  CG2 THR A 112      13.419 -39.114  47.756  1.00 34.67           C  
ATOM    918  OG1 THR A 112      14.477 -37.952  49.580  1.00 44.20           O  
ATOM    919  N   PRO A 113      14.621 -37.801  44.938  1.00 41.57           N  
ATOM    920  CA  PRO A 113      13.995 -37.665  43.606  1.00 34.59           C  
ATOM    921  C   PRO A 113      12.466 -37.609  43.669  1.00 20.66           C  
ATOM    922  O   PRO A 113      11.868 -38.297  44.482  1.00 25.82           O  
ATOM    923  CB  PRO A 113      14.456 -38.922  42.864  1.00 36.37           C  
ATOM    924  CG  PRO A 113      15.016 -39.834  43.923  1.00 43.84           C  
ATOM    925  CD  PRO A 113      15.549 -38.942  44.985  1.00 46.72           C  
ATOM    926  N   VAL A 114      11.855 -36.771  42.837  1.00 25.32           N  
ATOM    927  CA  VAL A 114      10.418 -36.548  42.896  1.00 20.70           C  
ATOM    928  C   VAL A 114       9.741 -37.149  41.632  1.00 18.10           C  
ATOM    929  O   VAL A 114      10.155 -36.898  40.490  1.00 21.68           O  
ATOM    930  CB  VAL A 114      10.106 -35.036  43.015  1.00 25.41           C  
ATOM    931  CG1 VAL A 114       8.582 -34.771  43.174  1.00 16.03           C  
ATOM    932  CG2 VAL A 114      10.900 -34.420  44.195  1.00 20.28           C  
ATOM    933  N   LEU A 115       8.717 -37.964  41.850  1.00 21.64           N  
ATOM    934  CA  LEU A 115       7.855 -38.400  40.750  1.00 19.11           C  
ATOM    935  C   LEU A 115       6.570 -37.586  40.804  1.00 18.98           C  
ATOM    936  O   LEU A 115       5.959 -37.442  41.869  1.00 19.90           O  
ATOM    937  CB  LEU A 115       7.544 -39.893  40.894  1.00 22.39           C  
ATOM    938  CG  LEU A 115       8.622 -40.857  40.373  1.00 24.11           C  
ATOM    939  CD1 LEU A 115       8.392 -42.239  40.953  1.00 30.62           C  
ATOM    940  CD2 LEU A 115       8.587 -40.934  38.853  1.00 23.11           C  
ATOM    941  N   VAL A 116       6.160 -37.030  39.668  1.00 13.76           N  
ATOM    942  CA  VAL A 116       4.927 -36.267  39.638  1.00 11.69           C  
ATOM    943  C   VAL A 116       3.927 -36.929  38.692  1.00 15.12           C  
ATOM    944  O   VAL A 116       4.178 -37.027  37.490  1.00 15.10           O  
ATOM    945  CB  VAL A 116       5.139 -34.776  39.212  1.00 16.90           C  
ATOM    946  CG1 VAL A 116       3.801 -34.032  39.192  1.00 15.95           C  
ATOM    947  CG2 VAL A 116       6.102 -34.078  40.136  1.00 18.54           C  
ATOM    948  N   TRP A 117       2.787 -37.354  39.238  1.00 18.01           N  
ATOM    949  CA  TRP A 117       1.800 -38.134  38.468  1.00 14.59           C  
ATOM    950  C   TRP A 117       0.714 -37.237  37.901  1.00 16.89           C  
ATOM    951  O   TRP A 117       0.129 -36.437  38.627  1.00 11.83           O  
ATOM    952  CB  TRP A 117       1.137 -39.189  39.363  1.00 13.46           C  
ATOM    953  CG  TRP A 117       0.004 -39.928  38.686  1.00 17.70           C  
ATOM    954  CD1 TRP A 117      -1.325 -39.841  38.976  1.00 18.38           C  
ATOM    955  CD2 TRP A 117       0.119 -40.872  37.592  1.00 13.64           C  
ATOM    956  CE2 TRP A 117      -1.190 -41.331  37.291  1.00 15.07           C  
ATOM    957  CE3 TRP A 117       1.209 -41.408  36.878  1.00 14.30           C  
ATOM    958  NE1 TRP A 117      -2.052 -40.689  38.140  1.00 16.97           N  
ATOM    959  CZ2 TRP A 117      -1.449 -42.276  36.279  1.00 14.61           C  
ATOM    960  CZ3 TRP A 117       0.951 -42.365  35.854  1.00 16.37           C  
ATOM    961  CH2 TRP A 117      -0.367 -42.783  35.578  1.00 12.78           C  
ATOM    962  N   ILE A 118       0.433 -37.391  36.606  1.00 14.54           N  
ATOM    963  CA  ILE A 118      -0.660 -36.683  35.991  1.00 15.77           C  
ATOM    964  C   ILE A 118      -1.660 -37.719  35.457  1.00 17.11           C  
ATOM    965  O   ILE A 118      -1.342 -38.456  34.508  1.00 14.45           O  
ATOM    966  CB  ILE A 118      -0.160 -35.802  34.818  1.00 14.24           C  
ATOM    967  CG1 ILE A 118       0.909 -34.798  35.311  1.00 14.64           C  
ATOM    968  CG2 ILE A 118      -1.318 -35.072  34.201  1.00 12.90           C  
ATOM    969  CD1 ILE A 118       1.532 -33.927  34.132  1.00 15.08           C  
ATOM    970  N   TYR A 119      -2.852 -37.781  36.053  1.00 14.54           N  
ATOM    971  CA  TYR A 119      -3.829 -38.801  35.647  1.00 13.80           C  
ATOM    972  C   TYR A 119      -4.345 -38.586  34.223  1.00 13.94           C  
ATOM    973  O   TYR A 119      -4.348 -37.462  33.716  1.00 13.84           O  
ATOM    974  CB  TYR A 119      -5.025 -38.896  36.625  1.00 13.39           C  
ATOM    975  CG  TYR A 119      -5.806 -37.605  36.849  1.00 16.37           C  
ATOM    976  CD1 TYR A 119      -6.738 -37.144  35.918  1.00 13.38           C  
ATOM    977  CD2 TYR A 119      -5.637 -36.866  38.034  1.00 15.47           C  
ATOM    978  CE1 TYR A 119      -7.460 -35.949  36.144  1.00 13.73           C  
ATOM    979  CE2 TYR A 119      -6.351 -35.688  38.257  1.00 14.06           C  
ATOM    980  CZ  TYR A 119      -7.252 -35.234  37.330  1.00 14.23           C  
ATOM    981  OH  TYR A 119      -7.943 -34.047  37.594  1.00 15.43           O  
ATOM    982  N   GLY A 120      -4.808 -39.669  33.604  1.00 13.05           N  
ATOM    983  CA  GLY A 120      -5.482 -39.593  32.305  1.00 15.87           C  
ATOM    984  C   GLY A 120      -6.992 -39.606  32.501  1.00 17.04           C  
ATOM    985  O   GLY A 120      -7.490 -39.373  33.613  1.00 17.56           O  
ATOM    986  N   GLY A 121      -7.720 -39.909  31.437  1.00 16.52           N  
ATOM    987  CA  GLY A 121      -9.170 -39.831  31.456  1.00 11.95           C  
ATOM    988  C   GLY A 121      -9.695 -38.943  30.327  1.00 18.11           C  
ATOM    989  O   GLY A 121     -10.711 -38.286  30.498  1.00 15.92           O  
ATOM    990  N   GLY A 122      -8.988 -38.908  29.191  1.00 15.04           N  
ATOM    991  CA  GLY A 122      -9.470 -38.256  27.963  1.00 15.08           C  
ATOM    992  C   GLY A 122      -9.645 -36.749  28.082  1.00 19.59           C  
ATOM    993  O   GLY A 122     -10.355 -36.121  27.284  1.00 13.20           O  
ATOM    994  N   PHE A 123      -8.987 -36.163  29.089  1.00 13.15           N  
ATOM    995  CA  PHE A 123      -9.169 -34.747  29.429  1.00 14.36           C  
ATOM    996  C   PHE A 123     -10.586 -34.409  29.900  1.00 13.16           C  
ATOM    997  O   PHE A 123     -10.880 -33.234  30.097  1.00 14.25           O  
ATOM    998  CB  PHE A 123      -8.752 -33.790  28.271  1.00 11.54           C  
ATOM    999  CG  PHE A 123      -7.270 -33.841  27.933  1.00 15.04           C  
ATOM   1000  CD1 PHE A 123      -6.314 -33.339  28.829  1.00 16.03           C  
ATOM   1001  CD2 PHE A 123      -6.843 -34.381  26.716  1.00 16.79           C  
ATOM   1002  CE1 PHE A 123      -4.938 -33.375  28.514  1.00 15.76           C  
ATOM   1003  CE2 PHE A 123      -5.479 -34.425  26.384  1.00 15.96           C  
ATOM   1004  CZ  PHE A 123      -4.525 -33.917  27.284  1.00 12.73           C  
ATOM   1005  N   TYR A 124     -11.451 -35.410  30.095  1.00 12.47           N  
ATOM   1006  CA  TYR A 124     -12.828 -35.115  30.567  1.00 14.86           C  
ATOM   1007  C   TYR A 124     -13.126 -35.699  31.962  1.00 15.03           C  
ATOM   1008  O   TYR A 124     -14.187 -35.430  32.516  1.00 16.91           O  
ATOM   1009  CB  TYR A 124     -13.918 -35.587  29.555  1.00 12.89           C  
ATOM   1010  CG  TYR A 124     -14.038 -37.109  29.524  1.00 12.91           C  
ATOM   1011  CD1 TYR A 124     -14.897 -37.786  30.395  1.00 16.92           C  
ATOM   1012  CD2 TYR A 124     -13.281 -37.861  28.629  1.00 14.72           C  
ATOM   1013  CE1 TYR A 124     -14.969 -39.175  30.408  1.00 15.65           C  
ATOM   1014  CE2 TYR A 124     -13.353 -39.260  28.613  1.00 14.26           C  
ATOM   1015  CZ  TYR A 124     -14.187 -39.904  29.525  1.00 20.18           C  
ATOM   1016  OH  TYR A 124     -14.268 -41.275  29.519  1.00 22.18           O  
ATOM   1017  N   SER A 125     -12.204 -36.497  32.499  1.00 15.52           N  
ATOM   1018  CA  SER A 125     -12.403 -37.252  33.733  1.00 16.18           C  
ATOM   1019  C   SER A 125     -11.071 -37.532  34.433  1.00 18.57           C  
ATOM   1020  O   SER A 125     -10.021 -37.248  33.859  1.00 16.95           O  
ATOM   1021  CB  SER A 125     -13.078 -38.598  33.430  1.00 18.07           C  
ATOM   1022  OG  SER A 125     -12.300 -39.416  32.576  1.00 16.53           O  
ATOM   1023  N   GLY A 126     -11.132 -38.141  35.631  1.00 11.22           N  
ATOM   1024  CA  GLY A 126      -9.960 -38.556  36.355  1.00 13.49           C  
ATOM   1025  C   GLY A 126      -9.855 -37.799  37.674  1.00 13.91           C  
ATOM   1026  O   GLY A 126     -10.478 -36.761  37.847  1.00 15.15           O  
ATOM   1027  N   ALA A 127      -9.044 -38.318  38.581  1.00 12.73           N  
ATOM   1028  CA  ALA A 127      -8.842 -37.696  39.905  1.00 15.37           C  
ATOM   1029  C   ALA A 127      -7.585 -38.255  40.519  1.00 18.76           C  
ATOM   1030  O   ALA A 127      -7.255 -39.422  40.308  1.00 14.28           O  
ATOM   1031  CB  ALA A 127     -10.029 -37.988  40.841  1.00 12.25           C  
ATOM   1032  N   SER A 128      -6.880 -37.450  41.312  1.00 14.98           N  
ATOM   1033  CA  SER A 128      -5.668 -37.963  41.947  1.00 18.78           C  
ATOM   1034  C   SER A 128      -6.024 -38.900  43.134  1.00 15.43           C  
ATOM   1035  O   SER A 128      -5.157 -39.646  43.639  1.00 17.69           O  
ATOM   1036  CB  SER A 128      -4.780 -36.797  42.415  1.00 17.62           C  
ATOM   1037  OG  SER A 128      -5.504 -35.994  43.342  1.00 19.00           O  
ATOM   1038  N   SER A 129      -7.297 -38.894  43.541  1.00 14.59           N  
ATOM   1039  CA  SER A 129      -7.742 -39.697  44.709  1.00 15.62           C  
ATOM   1040  C   SER A 129      -8.126 -41.136  44.345  1.00 20.23           C  
ATOM   1041  O   SER A 129      -8.447 -41.931  45.229  1.00 16.16           O  
ATOM   1042  CB  SER A 129      -8.955 -39.040  45.386  1.00 17.05           C  
ATOM   1043  OG  SER A 129     -10.009 -38.830  44.428  1.00 18.35           O  
ATOM   1044  N   LEU A 130      -8.106 -41.483  43.052  1.00 19.20           N  
ATOM   1045  CA  LEU A 130      -8.479 -42.853  42.649  1.00 17.83           C  
ATOM   1046  C   LEU A 130      -7.585 -43.874  43.344  1.00 20.46           C  
ATOM   1047  O   LEU A 130      -6.390 -43.621  43.509  1.00 15.77           O  
ATOM   1048  CB  LEU A 130      -8.373 -43.041  41.123  1.00 12.72           C  
ATOM   1049  CG  LEU A 130      -9.320 -42.184  40.269  1.00 18.06           C  
ATOM   1050  CD1 LEU A 130      -9.347 -42.690  38.790  1.00 16.54           C  
ATOM   1051  CD2 LEU A 130     -10.720 -42.110  40.867  1.00 23.08           C  
ATOM   1052  N   ASP A 131      -8.153 -45.017  43.752  1.00 18.95           N  
ATOM   1053  CA  ASP A 131      -7.406 -46.025  44.512  1.00 20.05           C  
ATOM   1054  C   ASP A 131      -6.204 -46.536  43.722  1.00 21.46           C  
ATOM   1055  O   ASP A 131      -5.166 -46.860  44.271  1.00 16.75           O  
ATOM   1056  CB  ASP A 131      -8.291 -47.245  44.823  1.00 23.05           C  
ATOM   1057  CG  ASP A 131      -9.374 -46.957  45.866  1.00 32.06           C  
ATOM   1058  OD1 ASP A 131      -9.367 -45.885  46.496  1.00 23.18           O  
ATOM   1059  OD2 ASP A 131     -10.253 -47.818  46.047  1.00 31.66           O1-
ATOM   1060  N   VAL A 132      -6.348 -46.625  42.413  1.00 15.87           N  
ATOM   1061  CA  VAL A 132      -5.264 -47.152  41.608  1.00 21.49           C  
ATOM   1062  C   VAL A 132      -4.030 -46.214  41.542  1.00 16.04           C  
ATOM   1063  O   VAL A 132      -2.956 -46.636  41.098  1.00 20.49           O  
ATOM   1064  CB  VAL A 132      -5.804 -47.548  40.195  1.00 24.79           C  
ATOM   1065  CG1 VAL A 132      -6.212 -46.316  39.411  1.00 20.03           C  
ATOM   1066  CG2 VAL A 132      -4.825 -48.381  39.448  1.00 32.46           C  
ATOM   1067  N   TYR A 133      -4.184 -44.954  41.963  1.00 14.78           N  
ATOM   1068  CA  TYR A 133      -3.054 -43.989  41.973  1.00 13.40           C  
ATOM   1069  C   TYR A 133      -2.519 -43.766  43.388  1.00 19.40           C  
ATOM   1070  O   TYR A 133      -1.860 -42.753  43.667  1.00 17.29           O  
ATOM   1071  CB  TYR A 133      -3.482 -42.622  41.415  1.00 14.97           C  
ATOM   1072  CG  TYR A 133      -4.168 -42.659  40.045  1.00 16.39           C  
ATOM   1073  CD1 TYR A 133      -3.815 -43.596  39.092  1.00 16.82           C  
ATOM   1074  CD2 TYR A 133      -5.185 -41.752  39.731  1.00 14.32           C  
ATOM   1075  CE1 TYR A 133      -4.438 -43.620  37.830  1.00 17.15           C  
ATOM   1076  CE2 TYR A 133      -5.809 -41.767  38.483  1.00 14.80           C  
ATOM   1077  CZ  TYR A 133      -5.433 -42.711  37.543  1.00 14.18           C  
ATOM   1078  OH  TYR A 133      -6.062 -42.724  36.321  1.00 14.67           O  
ATOM   1079  N   ASP A 134      -2.795 -44.705  44.288  1.00 17.33           N  
ATOM   1080  CA  ASP A 134      -2.337 -44.580  45.703  1.00 14.76           C  
ATOM   1081  C   ASP A 134      -0.822 -44.570  45.751  1.00 17.05           C  
ATOM   1082  O   ASP A 134      -0.199 -45.564  45.425  1.00 15.01           O  
ATOM   1083  CB  ASP A 134      -2.817 -45.800  46.464  1.00 16.35           C  
ATOM   1084  CG  ASP A 134      -2.550 -45.708  47.962  1.00 32.66           C  
ATOM   1085  OD1 ASP A 134      -1.777 -44.825  48.433  1.00 24.20           O  
ATOM   1086  OD2 ASP A 134      -3.120 -46.560  48.657  1.00 24.32           O1-
ATOM   1087  N   GLY A 135      -0.207 -43.455  46.132  1.00 15.67           N  
ATOM   1088  CA  GLY A 135       1.246 -43.401  46.083  1.00 15.09           C  
ATOM   1089  C   GLY A 135       2.040 -44.096  47.201  1.00 22.18           C  
ATOM   1090  O   GLY A 135       3.266 -44.125  47.163  1.00 18.57           O  
ATOM   1091  N   ARG A 136       1.364 -44.684  48.181  1.00 17.71           N  
ATOM   1092  CA  ARG A 136       2.081 -45.193  49.363  1.00 21.43           C  
ATOM   1093  C   ARG A 136       3.108 -46.295  49.077  1.00 23.20           C  
ATOM   1094  O   ARG A 136       4.159 -46.323  49.712  1.00 18.89           O  
ATOM   1095  CB  ARG A 136       1.098 -45.653  50.441  1.00 22.32           C  
ATOM   1096  CG  ARG A 136       0.462 -47.023  50.179  1.00 17.37           C  
ATOM   1097  CD  ARG A 136      -0.535 -47.320  51.303  1.00 23.61           C  
ATOM   1098  NE  ARG A 136      -1.720 -46.477  51.216  1.00 20.58           N  
ATOM   1099  CZ  ARG A 136      -2.578 -46.298  52.220  1.00 31.81           C  
ATOM   1100  NH1 ARG A 136      -2.373 -46.904  53.390  1.00 24.52           N1+
ATOM   1101  NH2 ARG A 136      -3.640 -45.514  52.063  1.00 24.04           N  
ATOM   1102  N   PHE A 137       2.854 -47.155  48.089  1.00 17.65           N  
ATOM   1103  CA  PHE A 137       3.736 -48.314  47.860  1.00 18.37           C  
ATOM   1104  C   PHE A 137       5.033 -47.942  47.139  1.00 25.80           C  
ATOM   1105  O   PHE A 137       6.106 -48.457  47.461  1.00 20.21           O  
ATOM   1106  CB  PHE A 137       2.992 -49.424  47.086  1.00 16.98           C  
ATOM   1107  CG  PHE A 137       1.704 -49.807  47.717  1.00 19.98           C  
ATOM   1108  CD1 PHE A 137       0.503 -49.329  47.220  1.00 19.40           C  
ATOM   1109  CD2 PHE A 137       1.697 -50.579  48.889  1.00 21.13           C  
ATOM   1110  CE1 PHE A 137      -0.701 -49.649  47.858  1.00 19.77           C  
ATOM   1111  CE2 PHE A 137       0.501 -50.904  49.520  1.00 25.25           C  
ATOM   1112  CZ  PHE A 137      -0.697 -50.438  49.001  1.00 25.50           C  
ATOM   1113  N   LEU A 138       4.920 -47.055  46.156  1.00 19.96           N  
ATOM   1114  CA  LEU A 138       6.060 -46.581  45.373  1.00 21.78           C  
ATOM   1115  C   LEU A 138       6.995 -45.826  46.297  1.00 20.63           C  
ATOM   1116  O   LEU A 138       8.212 -45.971  46.241  1.00 21.77           O  
ATOM   1117  CB  LEU A 138       5.538 -45.608  44.312  1.00 21.46           C  
ATOM   1118  CG  LEU A 138       6.196 -45.396  42.968  1.00 32.82           C  
ATOM   1119  CD1 LEU A 138       6.928 -46.603  42.439  1.00 21.86           C  
ATOM   1120  CD2 LEU A 138       5.089 -44.944  41.991  1.00 22.99           C  
ATOM   1121  N   VAL A 139       6.411 -44.990  47.142  1.00 15.38           N  
ATOM   1122  CA  VAL A 139       7.213 -44.195  48.058  1.00 20.03           C  
ATOM   1123  C   VAL A 139       7.944 -45.073  49.079  1.00 23.29           C  
ATOM   1124  O   VAL A 139       9.154 -44.930  49.268  1.00 17.91           O  
ATOM   1125  CB  VAL A 139       6.358 -43.111  48.717  1.00 24.43           C  
ATOM   1126  CG1 VAL A 139       7.105 -42.457  49.846  1.00 24.13           C  
ATOM   1127  CG2 VAL A 139       5.980 -42.090  47.649  1.00 22.82           C  
ATOM   1128  N   GLN A 140       7.234 -46.019  49.691  1.00 23.25           N  
ATOM   1129  CA  GLN A 140       7.890 -46.930  50.653  1.00 20.41           C  
ATOM   1130  C   GLN A 140       8.971 -47.782  49.986  1.00 23.44           C  
ATOM   1131  O   GLN A 140      10.099 -47.877  50.485  1.00 22.86           O  
ATOM   1132  CB  GLN A 140       6.862 -47.820  51.371  1.00 22.55           C  
ATOM   1133  CG  GLN A 140       7.407 -48.551  52.612  1.00 21.48           C  
ATOM   1134  CD  GLN A 140       8.346 -49.684  52.270  1.00 20.31           C  
ATOM   1135  NE2 GLN A 140       9.470 -49.764  52.994  1.00 29.05           N  
ATOM   1136  OE1 GLN A 140       8.087 -50.471  51.352  1.00 27.06           O  
ATOM   1137  N   ALA A 141       8.639 -48.387  48.847  1.00 21.71           N  
ATOM   1138  CA  ALA A 141       9.534 -49.351  48.205  1.00 22.88           C  
ATOM   1139  C   ALA A 141      10.739 -48.705  47.572  1.00 26.08           C  
ATOM   1140  O   ALA A 141      11.828 -49.280  47.585  1.00 26.06           O  
ATOM   1141  CB  ALA A 141       8.780 -50.185  47.113  1.00 24.11           C  
ATOM   1142  N   GLU A 142      10.548 -47.522  46.992  1.00 18.71           N  
ATOM   1143  CA  GLU A 142      11.599 -46.942  46.160  1.00 20.62           C  
ATOM   1144  C   GLU A 142      12.134 -45.626  46.704  1.00 22.91           C  
ATOM   1145  O   GLU A 142      13.106 -45.066  46.173  1.00 21.83           O  
ATOM   1146  CB  GLU A 142      11.105 -46.771  44.708  1.00 18.16           C  
ATOM   1147  CG  GLU A 142      10.957 -48.106  43.988  1.00 19.55           C  
ATOM   1148  CD  GLU A 142      12.272 -48.865  43.877  1.00 21.03           C  
ATOM   1149  OE1 GLU A 142      13.334 -48.219  43.815  1.00 24.84           O  
ATOM   1150  OE2 GLU A 142      12.249 -50.113  43.854  1.00 25.21           O1-
ATOM   1151  N   ARG A 143      11.503 -45.145  47.771  1.00 23.46           N  
ATOM   1152  CA  ARG A 143      12.007 -43.990  48.508  1.00 26.47           C  
ATOM   1153  C   ARG A 143      12.158 -42.745  47.661  1.00 24.19           C  
ATOM   1154  O   ARG A 143      13.187 -42.091  47.664  1.00 23.56           O  
ATOM   1155  CB  ARG A 143      13.292 -44.361  49.253  1.00 25.16           C  
ATOM   1156  CG  ARG A 143      12.952 -45.475  50.269  1.00 39.77           C  
ATOM   1157  CD  ARG A 143      14.073 -45.812  51.219  1.00 32.88           C  
ATOM   1158  NE  ARG A 143      14.534 -44.645  51.969  1.00 40.49           N  
ATOM   1159  CZ  ARG A 143      13.993 -44.228  53.110  1.00 55.21           C  
ATOM   1160  NH1 ARG A 143      12.946 -44.860  53.634  1.00 25.87           N1+
ATOM   1161  NH2 ARG A 143      14.491 -43.166  53.718  1.00 44.15           N  
ATOM   1162  N   THR A 144      11.108 -42.434  46.925  1.00 29.03           N  
ATOM   1163  CA  THR A 144      11.045 -41.203  46.177  1.00 23.99           C  
ATOM   1164  C   THR A 144      10.022 -40.351  46.896  1.00 21.53           C  
ATOM   1165  O   THR A 144       9.274 -40.840  47.736  1.00 26.26           O  
ATOM   1166  CB  THR A 144      10.504 -41.461  44.752  1.00 36.09           C  
ATOM   1167  CG2 THR A 144      11.502 -42.258  43.946  1.00 31.49           C  
ATOM   1168  OG1 THR A 144       9.284 -42.214  44.858  1.00 35.57           O  
ATOM   1169  N   VAL A 145       9.965 -39.077  46.549  1.00 21.39           N  
ATOM   1170  CA  VAL A 145       8.799 -38.283  46.897  1.00 19.03           C  
ATOM   1171  C   VAL A 145       7.825 -38.370  45.710  1.00 19.50           C  
ATOM   1172  O   VAL A 145       8.254 -38.322  44.555  1.00 22.93           O  
ATOM   1173  CB  VAL A 145       9.214 -36.831  47.157  1.00 21.17           C  
ATOM   1174  CG1 VAL A 145       8.003 -35.911  47.309  1.00 19.06           C  
ATOM   1175  CG2 VAL A 145      10.060 -36.778  48.443  1.00 22.35           C  
ATOM   1176  N  ALEU A 146       6.536 -38.544  45.986  0.55 19.65           N  
ATOM   1177  N  BLEU A 146       6.535 -38.497  46.001  0.45 19.62           N  
ATOM   1178  CA ALEU A 146       5.552 -38.619  44.903  0.55 18.90           C  
ATOM   1179  CA BLEU A 146       5.529 -38.618  44.950  0.45 18.97           C  
ATOM   1180  C  ALEU A 146       4.536 -37.517  45.098  0.55 21.21           C  
ATOM   1181  C  BLEU A 146       4.512 -37.511  45.108  0.45 21.18           C  
ATOM   1182  O  ALEU A 146       4.040 -37.329  46.202  0.55 21.34           O  
ATOM   1183  O  BLEU A 146       3.984 -37.315  46.197  0.45 21.38           O  
ATOM   1184  CB ALEU A 146       4.837 -39.980  44.864  0.55 17.70           C  
ATOM   1185  CB BLEU A 146       4.822 -39.968  45.047  0.45 17.53           C  
ATOM   1186  CG ALEU A 146       3.989 -40.161  43.588  0.55 22.94           C  
ATOM   1187  CG BLEU A 146       3.700 -40.244  44.048  0.45 22.33           C  
ATOM   1188  CD1ALEU A 146       4.207 -41.518  42.914  0.55 20.33           C  
ATOM   1189  CD1BLEU A 146       4.119 -39.908  42.623  0.45 17.17           C  
ATOM   1190  CD2ALEU A 146       2.511 -39.914  43.843  0.55 18.70           C  
ATOM   1191  CD2BLEU A 146       3.359 -41.687  44.129  0.45 22.20           C  
ATOM   1192  N   VAL A 147       4.254 -36.785  44.025  1.00 16.37           N  
ATOM   1193  CA  VAL A 147       3.254 -35.724  44.021  1.00 15.98           C  
ATOM   1194  C   VAL A 147       2.196 -36.008  42.937  1.00 15.75           C  
ATOM   1195  O   VAL A 147       2.543 -36.447  41.855  1.00 14.40           O  
ATOM   1196  CB  VAL A 147       3.925 -34.353  43.679  1.00 15.71           C  
ATOM   1197  CG1 VAL A 147       2.899 -33.196  43.759  1.00 16.60           C  
ATOM   1198  CG2 VAL A 147       5.081 -34.077  44.673  1.00 18.62           C  
ATOM   1199  N   SER A 148       0.918 -35.761  43.226  1.00 17.41           N  
ATOM   1200  CA  SER A 148      -0.109 -35.840  42.195  1.00 20.25           C  
ATOM   1201  C   SER A 148      -1.072 -34.671  42.401  1.00 18.64           C  
ATOM   1202  O   SER A 148      -1.287 -34.226  43.541  1.00 18.00           O  
ATOM   1203  CB  SER A 148      -0.847 -37.188  42.243  1.00 16.13           C  
ATOM   1204  OG  SER A 148      -1.565 -37.312  43.471  1.00 16.68           O  
ATOM   1205  N   MET A 149      -1.613 -34.146  41.304  1.00 16.10           N  
ATOM   1206  CA  MET A 149      -2.536 -33.017  41.395  1.00 14.41           C  
ATOM   1207  C   MET A 149      -3.850 -33.320  40.693  1.00 15.78           C  
ATOM   1208  O   MET A 149      -3.901 -34.123  39.759  1.00 13.74           O  
ATOM   1209  CB  MET A 149      -1.904 -31.733  40.796  1.00 16.99           C  
ATOM   1210  CG  MET A 149      -2.017 -31.586  39.220  1.00 14.05           C  
ATOM   1211  SD  MET A 149      -1.166 -32.868  38.306  1.00 17.71           S  
ATOM   1212  CE  MET A 149       0.530 -32.267  38.410  1.00 18.07           C  
ATOM   1213  N   ASN A 150      -4.909 -32.663  41.148  1.00 15.14           N  
ATOM   1214  CA  ASN A 150      -6.102 -32.555  40.353  1.00 20.69           C  
ATOM   1215  C   ASN A 150      -5.965 -31.367  39.377  1.00 20.12           C  
ATOM   1216  O   ASN A 150      -5.356 -30.358  39.698  1.00 19.20           O  
ATOM   1217  CB  ASN A 150      -7.308 -32.356  41.256  1.00 16.83           C  
ATOM   1218  CG  ASN A 150      -7.822 -33.651  41.849  1.00 18.58           C  
ATOM   1219  ND2 ASN A 150      -8.902 -33.536  42.612  1.00 23.96           N  
ATOM   1220  OD1 ASN A 150      -7.258 -34.739  41.648  1.00 17.13           O  
ATOM   1221  N   TYR A 151      -6.512 -31.502  38.182  1.00 12.16           N  
ATOM   1222  CA  TYR A 151      -6.581 -30.401  37.240  1.00 16.77           C  
ATOM   1223  C   TYR A 151      -7.971 -30.436  36.601  1.00 16.25           C  
ATOM   1224  O   TYR A 151      -8.573 -31.507  36.488  1.00 13.02           O  
ATOM   1225  CB  TYR A 151      -5.476 -30.514  36.173  1.00 13.84           C  
ATOM   1226  CG  TYR A 151      -5.545 -31.780  35.325  1.00 13.79           C  
ATOM   1227  CD1 TYR A 151      -4.912 -32.946  35.745  1.00 13.85           C  
ATOM   1228  CD2 TYR A 151      -6.258 -31.803  34.112  1.00 13.67           C  
ATOM   1229  CE1 TYR A 151      -4.968 -34.117  34.994  1.00 10.48           C  
ATOM   1230  CE2 TYR A 151      -6.309 -32.974  33.323  1.00 13.71           C  
ATOM   1231  CZ  TYR A 151      -5.672 -34.116  33.777  1.00 11.91           C  
ATOM   1232  OH  TYR A 151      -5.706 -35.269  33.026  1.00 14.59           O  
ATOM   1233  N   ARG A 152      -8.466 -29.275  36.175  1.00 13.86           N  
ATOM   1234  CA  ARG A 152      -9.818 -29.166  35.645  1.00 18.98           C  
ATOM   1235  C   ARG A 152      -9.914 -29.935  34.347  1.00 20.00           C  
ATOM   1236  O   ARG A 152      -8.950 -29.970  33.583  1.00 15.67           O  
ATOM   1237  CB  ARG A 152     -10.191 -27.690  35.389  1.00 14.39           C  
ATOM   1238  CG  ARG A 152     -10.503 -26.920  36.682  1.00 17.82           C  
ATOM   1239  CD  ARG A 152     -10.639 -25.442  36.361  1.00 15.87           C  
ATOM   1240  NE  ARG A 152      -9.343 -24.788  36.217  1.00 16.60           N  
ATOM   1241  CZ  ARG A 152      -9.205 -23.506  35.889  1.00 17.58           C  
ATOM   1242  NH1 ARG A 152     -10.296 -22.778  35.626  1.00 15.99           N1+
ATOM   1243  NH2 ARG A 152      -7.984 -22.958  35.814  1.00 17.54           N  
ATOM   1244  N   VAL A 153     -11.080 -30.533  34.109  1.00 14.99           N  
ATOM   1245  CA  VAL A 153     -11.320 -31.382  32.956  1.00 13.09           C  
ATOM   1246  C   VAL A 153     -12.613 -30.990  32.253  1.00 16.58           C  
ATOM   1247  O   VAL A 153     -13.362 -30.145  32.739  1.00 17.24           O  
ATOM   1248  CB  VAL A 153     -11.365 -32.887  33.352  1.00 14.22           C  
ATOM   1249  CG1 VAL A 153      -9.952 -33.388  33.733  1.00 13.12           C  
ATOM   1250  CG2 VAL A 153     -12.401 -33.153  34.504  1.00 15.22           C  
ATOM   1251  N   GLY A 154     -12.855 -31.568  31.078  1.00 19.92           N  
ATOM   1252  CA  GLY A 154     -14.054 -31.248  30.330  1.00 13.45           C  
ATOM   1253  C   GLY A 154     -14.072 -29.787  29.937  1.00 14.38           C  
ATOM   1254  O   GLY A 154     -13.025 -29.153  29.749  1.00 15.96           O  
ATOM   1255  N   ALA A 155     -15.268 -29.223  29.870  1.00 14.10           N  
ATOM   1256  CA  ALA A 155     -15.427 -27.807  29.561  1.00 19.22           C  
ATOM   1257  C   ALA A 155     -14.691 -26.913  30.554  1.00 16.55           C  
ATOM   1258  O   ALA A 155     -14.182 -25.858  30.170  1.00 18.63           O  
ATOM   1259  CB  ALA A 155     -16.922 -27.415  29.530  1.00 17.78           C  
ATOM   1260  N   PHE A 156     -14.669 -27.295  31.834  1.00 14.98           N  
ATOM   1261  CA  PHE A 156     -14.085 -26.426  32.856  1.00 16.52           C  
ATOM   1262  C   PHE A 156     -12.592 -26.254  32.630  1.00 15.95           C  
ATOM   1263  O   PHE A 156     -12.055 -25.186  32.882  1.00 16.31           O  
ATOM   1264  CB  PHE A 156     -14.370 -26.970  34.279  1.00 15.68           C  
ATOM   1265  CG  PHE A 156     -15.803 -27.310  34.476  1.00 17.54           C  
ATOM   1266  CD1 PHE A 156     -16.239 -28.623  34.371  1.00 18.54           C  
ATOM   1267  CD2 PHE A 156     -16.736 -26.305  34.660  1.00 18.88           C  
ATOM   1268  CE1 PHE A 156     -17.592 -28.937  34.502  1.00 26.10           C  
ATOM   1269  CE2 PHE A 156     -18.100 -26.604  34.802  1.00 24.58           C  
ATOM   1270  CZ  PHE A 156     -18.525 -27.925  34.721  1.00 17.98           C  
ATOM   1271  N   GLY A 157     -11.941 -27.291  32.117  1.00 15.05           N  
ATOM   1272  CA  GLY A 157     -10.500 -27.246  31.879  1.00 13.28           C  
ATOM   1273  C   GLY A 157     -10.141 -26.867  30.440  1.00 16.68           C  
ATOM   1274  O   GLY A 157      -9.042 -26.379  30.198  1.00 16.47           O  
ATOM   1275  N   PHE A 158     -11.041 -27.088  29.482  1.00 15.65           N  
ATOM   1276  CA  PHE A 158     -10.616 -27.015  28.075  1.00 14.35           C  
ATOM   1277  C   PHE A 158     -11.547 -26.317  27.087  1.00 22.08           C  
ATOM   1278  O   PHE A 158     -11.225 -26.234  25.904  1.00 18.01           O  
ATOM   1279  CB  PHE A 158     -10.168 -28.404  27.560  1.00 11.62           C  
ATOM   1280  CG  PHE A 158      -8.999 -28.952  28.326  1.00 17.34           C  
ATOM   1281  CD1 PHE A 158      -9.196 -29.834  29.403  1.00 19.13           C  
ATOM   1282  CD2 PHE A 158      -7.713 -28.497  28.056  1.00 16.12           C  
ATOM   1283  CE1 PHE A 158      -8.105 -30.287  30.202  1.00 16.96           C  
ATOM   1284  CE2 PHE A 158      -6.611 -28.945  28.832  1.00 17.33           C  
ATOM   1285  CZ  PHE A 158      -6.804 -29.846  29.899  1.00 15.79           C  
ATOM   1286  N   LEU A 159     -12.688 -25.818  27.557  1.00 17.13           N  
ATOM   1287  CA  LEU A 159     -13.539 -25.027  26.688  1.00 21.65           C  
ATOM   1288  C   LEU A 159     -12.719 -23.839  26.236  1.00 21.63           C  
ATOM   1289  O   LEU A 159     -12.078 -23.200  27.056  1.00 21.67           O  
ATOM   1290  CB  LEU A 159     -14.801 -24.524  27.418  1.00 20.49           C  
ATOM   1291  CG  LEU A 159     -15.761 -23.773  26.474  1.00 20.20           C  
ATOM   1292  CD1 LEU A 159     -17.185 -24.320  26.606  1.00 19.15           C  
ATOM   1293  CD2 LEU A 159     -15.722 -22.267  26.780  1.00 19.47           C  
ATOM   1294  N   ALA A 160     -12.729 -23.558  24.934  1.00 19.84           N  
ATOM   1295  CA  ALA A 160     -11.962 -22.444  24.403  1.00 26.29           C  
ATOM   1296  C   ALA A 160     -12.747 -21.620  23.372  1.00 21.32           C  
ATOM   1297  O   ALA A 160     -13.299 -22.168  22.437  1.00 22.22           O  
ATOM   1298  CB  ALA A 160     -10.655 -22.958  23.779  1.00 17.84           C  
ATOM   1299  N   LEU A 161     -12.778 -20.305  23.563  1.00 24.90           N  
ATOM   1300  CA  LEU A 161     -13.098 -19.350  22.494  1.00 27.57           C  
ATOM   1301  C   LEU A 161     -11.774 -18.665  22.154  1.00 23.52           C  
ATOM   1302  O   LEU A 161     -11.399 -17.664  22.781  1.00 25.63           O  
ATOM   1303  CB  LEU A 161     -14.125 -18.313  22.984  1.00 21.07           C  
ATOM   1304  CG  LEU A 161     -15.507 -18.912  23.245  1.00 29.22           C  
ATOM   1305  CD1 LEU A 161     -16.409 -17.921  23.983  1.00 31.47           C  
ATOM   1306  CD2 LEU A 161     -16.164 -19.394  21.925  1.00 21.69           C  
ATOM   1307  N   PRO A 162     -11.020 -19.241  21.211  1.00 24.71           N  
ATOM   1308  CA  PRO A 162      -9.643 -18.779  21.014  1.00 33.62           C  
ATOM   1309  C   PRO A 162      -9.575 -17.286  20.686  1.00 35.01           C  
ATOM   1310  O   PRO A 162     -10.378 -16.780  19.906  1.00 32.65           O  
ATOM   1311  CB  PRO A 162      -9.167 -19.626  19.839  1.00 29.30           C  
ATOM   1312  CG  PRO A 162      -9.967 -20.887  19.956  1.00 29.01           C  
ATOM   1313  CD  PRO A 162     -11.337 -20.396  20.353  1.00 26.43           C  
ATOM   1314  N   GLY A 163      -8.640 -16.595  21.320  1.00 32.84           N  
ATOM   1315  CA  GLY A 163      -8.522 -15.165  21.164  1.00 42.93           C  
ATOM   1316  C   GLY A 163      -9.162 -14.426  22.320  1.00 37.78           C  
ATOM   1317  O   GLY A 163      -8.836 -13.280  22.576  1.00 42.06           O  
ATOM   1318  N   SER A 164     -10.076 -15.083  23.027  1.00 32.82           N  
ATOM   1319  CA  SER A 164     -10.820 -14.401  24.067  1.00 28.00           C  
ATOM   1320  C   SER A 164     -10.054 -14.399  25.383  1.00 37.65           C  
ATOM   1321  O   SER A 164      -9.264 -15.290  25.673  1.00 37.62           O  
ATOM   1322  CB  SER A 164     -12.190 -15.045  24.271  1.00 34.39           C  
ATOM   1323  OG  SER A 164     -12.085 -16.180  25.113  1.00 36.08           O  
ATOM   1324  N   ARG A 165     -10.296 -13.384  26.185  1.00 31.56           N  
ATOM   1325  CA  ARG A 165      -9.710 -13.324  27.504  1.00 40.26           C  
ATOM   1326  C   ARG A 165     -10.553 -14.161  28.477  1.00 33.54           C  
ATOM   1327  O   ARG A 165     -10.034 -14.680  29.461  1.00 33.41           O  
ATOM   1328  CB  ARG A 165      -9.632 -11.859  27.945  1.00 40.96           C  
ATOM   1329  CG  ARG A 165      -9.005 -11.623  29.295  1.00 79.86           C  
ATOM   1330  CD  ARG A 165      -8.423 -10.211  29.396  1.00 84.14           C  
ATOM   1331  NE  ARG A 165      -7.761  -9.998  30.682  1.00 88.32           N  
ATOM   1332  CZ  ARG A 165      -6.560 -10.477  30.998  1.00 99.66           C  
ATOM   1333  NH1 ARG A 165      -5.876 -11.199  30.117  1.00 91.71           N1+
ATOM   1334  NH2 ARG A 165      -6.040 -10.236  32.196  1.00103.31           N  
ATOM   1335  N   GLU A 166     -11.843 -14.319  28.175  1.00 34.54           N  
ATOM   1336  CA  GLU A 166     -12.798 -14.927  29.113  1.00 35.08           C  
ATOM   1337  C   GLU A 166     -12.705 -16.448  29.149  1.00 28.66           C  
ATOM   1338  O   GLU A 166     -12.976 -17.079  30.162  1.00 30.65           O  
ATOM   1339  CB  GLU A 166     -14.232 -14.502  28.782  1.00 39.72           C  
ATOM   1340  CG  GLU A 166     -14.517 -13.004  28.961  1.00 43.91           C  
ATOM   1341  CD  GLU A 166     -14.192 -12.159  27.717  1.00 53.57           C  
ATOM   1342  OE1 GLU A 166     -13.887 -12.728  26.630  1.00 44.93           O  
ATOM   1343  OE2 GLU A 166     -14.250 -10.909  27.834  1.00 58.86           O1-
ATOM   1344  N   ALA A 167     -12.317 -17.034  28.028  1.00 27.96           N  
ATOM   1345  CA  ALA A 167     -12.166 -18.481  27.923  1.00 27.28           C  
ATOM   1346  C   ALA A 167     -11.046 -18.784  26.936  1.00 21.04           C  
ATOM   1347  O   ALA A 167     -11.302 -19.189  25.806  1.00 21.94           O  
ATOM   1348  CB  ALA A 167     -13.478 -19.122  27.461  1.00 27.07           C  
ATOM   1349  N   PRO A 168      -9.789 -18.576  27.362  1.00 22.08           N  
ATOM   1350  CA  PRO A 168      -8.647 -18.735  26.444  1.00 23.69           C  
ATOM   1351  C   PRO A 168      -8.345 -20.186  26.072  1.00 29.90           C  
ATOM   1352  O   PRO A 168      -7.615 -20.420  25.110  1.00 25.26           O  
ATOM   1353  CB  PRO A 168      -7.486 -18.158  27.242  1.00 23.57           C  
ATOM   1354  CG  PRO A 168      -7.887 -18.407  28.709  1.00 20.00           C  
ATOM   1355  CD  PRO A 168      -9.376 -18.169  28.716  1.00 24.56           C  
ATOM   1356  N   GLY A 169      -8.885 -21.153  26.813  1.00 23.07           N  
ATOM   1357  CA  GLY A 169      -8.520 -22.546  26.568  1.00 21.16           C  
ATOM   1358  C   GLY A 169      -7.286 -23.011  27.351  1.00 21.55           C  
ATOM   1359  O   GLY A 169      -6.542 -22.204  27.897  1.00 21.17           O  
ATOM   1360  N   ASN A 170      -7.080 -24.324  27.408  1.00 15.92           N  
ATOM   1361  CA  ASN A 170      -5.898 -24.919  28.036  1.00 17.05           C  
ATOM   1362  C   ASN A 170      -5.720 -24.652  29.531  1.00 20.54           C  
ATOM   1363  O   ASN A 170      -4.632 -24.864  30.060  1.00 18.44           O  
ATOM   1364  CB  ASN A 170      -4.612 -24.524  27.283  1.00 13.57           C  
ATOM   1365  CG  ASN A 170      -4.597 -25.050  25.850  1.00 17.29           C  
ATOM   1366  ND2 ASN A 170      -3.956 -24.315  24.949  1.00 16.14           N  
ATOM   1367  OD1 ASN A 170      -5.164 -26.100  25.562  1.00 23.09           O  
ATOM   1368  N   VAL A 171      -6.758 -24.180  30.213  1.00 17.73           N  
ATOM   1369  CA  VAL A 171      -6.601 -23.861  31.628  1.00 19.41           C  
ATOM   1370  C   VAL A 171      -6.312 -25.109  32.496  1.00 17.09           C  
ATOM   1371  O   VAL A 171      -5.615 -25.019  33.505  1.00 16.71           O  
ATOM   1372  CB  VAL A 171      -7.747 -22.960  32.179  1.00 19.31           C  
ATOM   1373  CG1 VAL A 171      -7.831 -21.667  31.345  1.00 18.67           C  
ATOM   1374  CG2 VAL A 171      -9.129 -23.711  32.233  1.00 14.71           C  
ATOM   1375  N   GLY A 172      -6.766 -26.285  32.069  1.00 14.66           N  
ATOM   1376  CA  GLY A 172      -6.396 -27.484  32.803  1.00 11.37           C  
ATOM   1377  C   GLY A 172      -4.903 -27.781  32.711  1.00 17.88           C  
ATOM   1378  O   GLY A 172      -4.317 -28.346  33.644  1.00 14.64           O  
ATOM   1379  N   LEU A 173      -4.286 -27.464  31.571  1.00 19.55           N  
ATOM   1380  CA  LEU A 173      -2.835 -27.629  31.441  1.00 15.58           C  
ATOM   1381  C   LEU A 173      -2.114 -26.584  32.303  1.00 14.70           C  
ATOM   1382  O   LEU A 173      -1.064 -26.866  32.858  1.00 15.73           O  
ATOM   1383  CB  LEU A 173      -2.387 -27.502  29.970  1.00 13.26           C  
ATOM   1384  CG  LEU A 173      -2.676 -28.687  29.054  1.00 17.79           C  
ATOM   1385  CD1 LEU A 173      -2.402 -28.312  27.586  1.00 11.85           C  
ATOM   1386  CD2 LEU A 173      -1.775 -29.864  29.462  1.00 14.13           C  
ATOM   1387  N   LEU A 174      -2.691 -25.390  32.420  1.00 15.15           N  
ATOM   1388  CA  LEU A 174      -2.139 -24.388  33.330  1.00 18.01           C  
ATOM   1389  C   LEU A 174      -2.294 -24.789  34.787  1.00 20.42           C  
ATOM   1390  O   LEU A 174      -1.439 -24.451  35.597  1.00 17.61           O  
ATOM   1391  CB  LEU A 174      -2.752 -23.004  33.103  1.00 13.59           C  
ATOM   1392  CG  LEU A 174      -2.487 -22.439  31.699  1.00 20.10           C  
ATOM   1393  CD1 LEU A 174      -3.158 -21.065  31.526  1.00 21.78           C  
ATOM   1394  CD2 LEU A 174      -0.992 -22.332  31.403  1.00 20.80           C  
ATOM   1395  N   ASP A 175      -3.371 -25.502  35.136  1.00 16.31           N  
ATOM   1396  CA  ASP A 175      -3.486 -26.034  36.511  1.00 17.98           C  
ATOM   1397  C   ASP A 175      -2.326 -26.973  36.769  1.00 18.83           C  
ATOM   1398  O   ASP A 175      -1.699 -26.944  37.827  1.00 16.05           O  
ATOM   1399  CB  ASP A 175      -4.780 -26.834  36.700  1.00 14.46           C  
ATOM   1400  CG  ASP A 175      -6.017 -25.982  36.555  1.00 16.39           C  
ATOM   1401  OD1 ASP A 175      -5.921 -24.744  36.726  1.00 18.96           O  
ATOM   1402  OD2 ASP A 175      -7.096 -26.556  36.299  1.00 17.74           O1-
ATOM   1403  N   GLN A 176      -2.065 -27.850  35.809  1.00 14.57           N  
ATOM   1404  CA  GLN A 176      -0.944 -28.776  35.966  1.00 13.63           C  
ATOM   1405  C   GLN A 176       0.395 -27.995  36.097  1.00 19.28           C  
ATOM   1406  O   GLN A 176       1.237 -28.324  36.928  1.00 16.94           O  
ATOM   1407  CB  GLN A 176      -0.861 -29.728  34.772  1.00 16.84           C  
ATOM   1408  CG  GLN A 176      -2.038 -30.706  34.633  1.00 15.33           C  
ATOM   1409  CD  GLN A 176      -1.935 -31.448  33.296  1.00 16.62           C  
ATOM   1410  NE2 GLN A 176      -3.051 -32.062  32.836  1.00 13.62           N  
ATOM   1411  OE1 GLN A 176      -0.864 -31.458  32.680  1.00 17.49           O  
ATOM   1412  N   ARG A 177       0.592 -26.984  35.257  1.00 13.42           N  
ATOM   1413  CA  ARG A 177       1.841 -26.205  35.307  1.00 16.75           C  
ATOM   1414  C   ARG A 177       1.979 -25.489  36.653  1.00 14.45           C  
ATOM   1415  O   ARG A 177       3.066 -25.457  37.235  1.00 21.03           O  
ATOM   1416  CB  ARG A 177       1.916 -25.181  34.170  1.00 17.48           C  
ATOM   1417  CG  ARG A 177       3.173 -24.283  34.256  1.00 17.26           C  
ATOM   1418  CD  ARG A 177       3.130 -23.193  33.189  1.00 16.16           C  
ATOM   1419  NE  ARG A 177       3.383 -23.809  31.897  1.00 18.55           N  
ATOM   1420  CZ  ARG A 177       3.211 -23.209  30.731  1.00 27.42           C  
ATOM   1421  NH1 ARG A 177       2.754 -21.963  30.686  1.00 25.32           N1+
ATOM   1422  NH2 ARG A 177       3.492 -23.867  29.623  1.00 23.71           N  
ATOM   1423  N   LEU A 178       0.876 -24.937  37.145  1.00 15.45           N  
ATOM   1424  CA  LEU A 178       0.864 -24.277  38.450  1.00 15.52           C  
ATOM   1425  C   LEU A 178       1.243 -25.258  39.576  1.00 21.37           C  
ATOM   1426  O   LEU A 178       2.001 -24.915  40.486  1.00 18.79           O  
ATOM   1427  CB  LEU A 178      -0.489 -23.616  38.742  1.00 15.41           C  
ATOM   1428  CG  LEU A 178      -0.559 -22.888  40.090  1.00 19.31           C  
ATOM   1429  CD1 LEU A 178       0.492 -21.761  40.178  1.00 17.62           C  
ATOM   1430  CD2 LEU A 178      -1.953 -22.324  40.380  1.00 18.33           C  
ATOM   1431  N   ALA A 179       0.754 -26.492  39.491  1.00 17.52           N  
ATOM   1432  CA  ALA A 179       1.168 -27.529  40.436  1.00 20.02           C  
ATOM   1433  C   ALA A 179       2.673 -27.832  40.325  1.00 14.49           C  
ATOM   1434  O   ALA A 179       3.341 -28.068  41.346  1.00 17.32           O  
ATOM   1435  CB  ALA A 179       0.317 -28.822  40.246  1.00 14.46           C  
ATOM   1436  N   LEU A 180       3.203 -27.834  39.103  1.00 15.66           N  
ATOM   1437  CA  LEU A 180       4.646 -28.061  38.889  1.00 17.88           C  
ATOM   1438  C   LEU A 180       5.495 -26.905  39.471  1.00 20.91           C  
ATOM   1439  O   LEU A 180       6.580 -27.135  39.999  1.00 18.97           O  
ATOM   1440  CB  LEU A 180       4.974 -28.279  37.407  1.00 15.51           C  
ATOM   1441  CG  LEU A 180       4.351 -29.515  36.729  1.00 17.88           C  
ATOM   1442  CD1 LEU A 180       4.741 -29.619  35.235  1.00 17.07           C  
ATOM   1443  CD2 LEU A 180       4.720 -30.791  37.476  1.00 18.45           C  
ATOM   1444  N   GLN A 181       4.985 -25.681  39.377  1.00 18.57           N  
ATOM   1445  CA  GLN A 181       5.633 -24.520  39.996  1.00 21.21           C  
ATOM   1446  C   GLN A 181       5.576 -24.651  41.510  1.00 25.72           C  
ATOM   1447  O   GLN A 181       6.537 -24.349  42.200  1.00 23.53           O  
ATOM   1448  CB  GLN A 181       4.974 -23.214  39.533  1.00 20.69           C  
ATOM   1449  CG  GLN A 181       5.168 -23.015  38.014  1.00 26.31           C  
ATOM   1450  CD  GLN A 181       4.382 -21.827  37.446  1.00 40.24           C  
ATOM   1451  NE2 GLN A 181       4.667 -21.475  36.202  1.00 35.44           N  
ATOM   1452  OE1 GLN A 181       3.537 -21.243  38.120  1.00 42.55           O  
ATOM   1453  N   TRP A 182       4.457 -25.137  42.026  1.00 19.60           N  
ATOM   1454  CA  TRP A 182       4.319 -25.318  43.459  1.00 16.22           C  
ATOM   1455  C   TRP A 182       5.346 -26.332  43.935  1.00 23.08           C  
ATOM   1456  O   TRP A 182       5.961 -26.167  44.994  1.00 20.87           O  
ATOM   1457  CB  TRP A 182       2.894 -25.769  43.816  1.00 20.74           C  
ATOM   1458  CG  TRP A 182       2.600 -25.923  45.276  1.00 20.77           C  
ATOM   1459  CD1 TRP A 182       1.920 -25.047  46.069  1.00 16.48           C  
ATOM   1460  CD2 TRP A 182       2.951 -27.037  46.118  1.00 17.95           C  
ATOM   1461  CE2 TRP A 182       2.452 -26.761  47.403  1.00 17.67           C  
ATOM   1462  CE3 TRP A 182       3.626 -28.246  45.902  1.00 17.16           C  
ATOM   1463  NE1 TRP A 182       1.810 -25.551  47.342  1.00 23.61           N  
ATOM   1464  CZ2 TRP A 182       2.605 -27.649  48.473  1.00 18.59           C  
ATOM   1465  CZ3 TRP A 182       3.804 -29.114  46.977  1.00 20.95           C  
ATOM   1466  CH2 TRP A 182       3.292 -28.813  48.239  1.00 15.34           C  
ATOM   1467  N   VAL A 183       5.531 -27.384  43.153  1.00 15.81           N  
ATOM   1468  CA  VAL A 183       6.536 -28.392  43.456  1.00 21.52           C  
ATOM   1469  C   VAL A 183       7.942 -27.740  43.485  1.00 29.52           C  
ATOM   1470  O   VAL A 183       8.703 -27.954  44.414  1.00 22.43           O  
ATOM   1471  CB  VAL A 183       6.493 -29.562  42.452  1.00 19.26           C  
ATOM   1472  CG1 VAL A 183       7.797 -30.383  42.496  1.00 15.10           C  
ATOM   1473  CG2 VAL A 183       5.244 -30.454  42.704  1.00 14.56           C  
ATOM   1474  N   GLN A 184       8.264 -26.922  42.489  1.00 16.74           N  
ATOM   1475  CA  GLN A 184       9.554 -26.217  42.494  1.00 25.54           C  
ATOM   1476  C   GLN A 184       9.741 -25.411  43.783  1.00 24.01           C  
ATOM   1477  O   GLN A 184      10.782 -25.485  44.413  1.00 23.83           O  
ATOM   1478  CB  GLN A 184       9.722 -25.336  41.250  1.00 21.73           C  
ATOM   1479  CG  GLN A 184       9.970 -26.159  39.987  1.00 18.96           C  
ATOM   1480  CD  GLN A 184      11.236 -26.999  40.090  1.00 28.88           C  
ATOM   1481  NE2 GLN A 184      11.093 -28.321  40.018  1.00 22.10           N  
ATOM   1482  OE1 GLN A 184      12.329 -26.465  40.254  1.00 31.59           O  
ATOM   1483  N   GLU A 185       8.702 -24.705  44.205  1.00 20.41           N  
ATOM   1484  CA  GLU A 185       8.808 -23.850  45.380  1.00 25.31           C  
ATOM   1485  C   GLU A 185       8.702 -24.555  46.731  1.00 32.10           C  
ATOM   1486  O   GLU A 185       9.241 -24.054  47.707  1.00 27.78           O  
ATOM   1487  CB  GLU A 185       7.805 -22.704  45.281  1.00 29.98           C  
ATOM   1488  CG  GLU A 185       8.012 -21.894  43.981  1.00 33.80           C  
ATOM   1489  CD  GLU A 185       7.037 -20.734  43.836  1.00 45.65           C  
ATOM   1490  OE1 GLU A 185       6.988 -20.122  42.740  1.00 51.15           O  
ATOM   1491  OE2 GLU A 185       6.318 -20.441  44.819  1.00 56.51           O1-
ATOM   1492  N   ASN A 186       8.068 -25.728  46.799  1.00 19.10           N  
ATOM   1493  CA  ASN A 186       7.740 -26.301  48.108  1.00 20.86           C  
ATOM   1494  C   ASN A 186       8.171 -27.730  48.395  1.00 22.81           C  
ATOM   1495  O   ASN A 186       8.062 -28.190  49.551  1.00 23.66           O  
ATOM   1496  CB  ASN A 186       6.234 -26.206  48.345  1.00 23.71           C  
ATOM   1497  CG  ASN A 186       5.747 -24.790  48.357  1.00 31.31           C  
ATOM   1498  ND2 ASN A 186       4.992 -24.409  47.337  1.00 23.59           N  
ATOM   1499  OD1 ASN A 186       6.053 -24.036  49.275  1.00 30.57           O  
ATOM   1500  N   VAL A 187       8.612 -28.454  47.374  1.00 23.99           N  
ATOM   1501  CA  VAL A 187       8.817 -29.887  47.568  1.00 19.78           C  
ATOM   1502  C   VAL A 187       9.974 -30.162  48.521  1.00 29.31           C  
ATOM   1503  O   VAL A 187       9.971 -31.178  49.233  1.00 28.40           O  
ATOM   1504  CB  VAL A 187       8.962 -30.681  46.232  1.00 19.45           C  
ATOM   1505  CG1 VAL A 187      10.370 -30.603  45.656  1.00 17.26           C  
ATOM   1506  CG2 VAL A 187       8.541 -32.157  46.434  1.00 19.09           C  
ATOM   1507  N   ALA A 188      10.945 -29.250  48.562  1.00 27.95           N  
ATOM   1508  CA  ALA A 188      12.087 -29.423  49.464  1.00 22.52           C  
ATOM   1509  C   ALA A 188      11.639 -29.463  50.906  1.00 19.58           C  
ATOM   1510  O   ALA A 188      12.254 -30.144  51.716  1.00 26.27           O  
ATOM   1511  CB  ALA A 188      13.180 -28.336  49.233  1.00 24.82           C  
ATOM   1512  N   ALA A 189      10.542 -28.787  51.238  1.00 25.19           N  
ATOM   1513  CA  ALA A 189      10.030 -28.830  52.621  1.00 26.12           C  
ATOM   1514  C   ALA A 189       9.572 -30.242  53.042  1.00 33.08           C  
ATOM   1515  O   ALA A 189       9.365 -30.506  54.225  1.00 27.59           O  
ATOM   1516  CB  ALA A 189       8.889 -27.839  52.796  1.00 23.03           C  
ATOM   1517  N   PHE A 190       9.404 -31.131  52.066  1.00 24.93           N  
ATOM   1518  CA  PHE A 190       8.983 -32.522  52.301  1.00 24.77           C  
ATOM   1519  C   PHE A 190      10.149 -33.473  52.121  1.00 26.20           C  
ATOM   1520  O   PHE A 190      10.004 -34.675  52.310  1.00 34.57           O  
ATOM   1521  CB  PHE A 190       7.862 -32.932  51.314  1.00 25.25           C  
ATOM   1522  CG  PHE A 190       6.639 -32.087  51.431  1.00 25.48           C  
ATOM   1523  CD1 PHE A 190       6.554 -30.885  50.751  1.00 18.35           C  
ATOM   1524  CD2 PHE A 190       5.600 -32.470  52.251  1.00 18.00           C  
ATOM   1525  CE1 PHE A 190       5.462 -30.090  50.884  1.00 18.23           C  
ATOM   1526  CE2 PHE A 190       4.498 -31.678  52.402  1.00 23.37           C  
ATOM   1527  CZ  PHE A 190       4.417 -30.481  51.700  1.00 18.52           C  
ATOM   1528  N   GLY A 191      11.303 -32.943  51.729  1.00 25.15           N  
ATOM   1529  CA  GLY A 191      12.453 -33.795  51.480  1.00 26.16           C  
ATOM   1530  C   GLY A 191      12.732 -34.065  50.015  1.00 29.02           C  
ATOM   1531  O   GLY A 191      13.687 -34.767  49.671  1.00 29.43           O  
ATOM   1532  N   GLY A 192      11.908 -33.500  49.134  1.00 27.68           N  
ATOM   1533  CA  GLY A 192      12.084 -33.727  47.712  1.00 28.93           C  
ATOM   1534  C   GLY A 192      13.129 -32.821  47.105  1.00 33.74           C  
ATOM   1535  O   GLY A 192      13.333 -31.713  47.576  1.00 31.40           O  
ATOM   1536  N   ASP A 193      13.784 -33.293  46.051  1.00 22.38           N  
ATOM   1537  CA  ASP A 193      14.749 -32.505  45.315  1.00 25.42           C  
ATOM   1538  C   ASP A 193      14.096 -31.848  44.095  1.00 28.50           C  
ATOM   1539  O   ASP A 193      13.826 -32.520  43.112  1.00 28.19           O  
ATOM   1540  CB  ASP A 193      15.882 -33.444  44.883  1.00 24.31           C  
ATOM   1541  CG  ASP A 193      16.938 -32.760  44.047  1.00 30.32           C  
ATOM   1542  OD1 ASP A 193      16.875 -31.527  43.845  1.00 40.16           O  
ATOM   1543  OD2 ASP A 193      17.847 -33.469  43.575  1.00 40.63           O1-
ATOM   1544  N   PRO A 194      13.886 -30.518  44.122  1.00 29.01           N  
ATOM   1545  CA  PRO A 194      13.240 -29.903  42.951  1.00 23.11           C  
ATOM   1546  C   PRO A 194      14.073 -29.919  41.678  1.00 30.90           C  
ATOM   1547  O   PRO A 194      13.535 -29.594  40.605  1.00 28.22           O  
ATOM   1548  CB  PRO A 194      12.991 -28.458  43.393  1.00 28.69           C  
ATOM   1549  CG  PRO A 194      14.073 -28.203  44.433  1.00 29.59           C  
ATOM   1550  CD  PRO A 194      14.175 -29.530  45.180  1.00 25.65           C  
ATOM   1551  N   THR A 195      15.350 -30.296  41.773  1.00 31.51           N  
ATOM   1552  CA  THR A 195      16.177 -30.398  40.571  1.00 30.57           C  
ATOM   1553  C   THR A 195      16.072 -31.789  39.939  1.00 27.26           C  
ATOM   1554  O   THR A 195      16.641 -32.025  38.902  1.00 25.54           O  
ATOM   1555  CB  THR A 195      17.688 -30.092  40.843  1.00 37.59           C  
ATOM   1556  CG2 THR A 195      17.857 -28.729  41.522  1.00 33.63           C  
ATOM   1557  OG1 THR A 195      18.245 -31.110  41.685  1.00 31.20           O  
ATOM   1558  N   SER A 196      15.363 -32.716  40.581  1.00 26.54           N  
ATOM   1559  CA  SER A 196      15.215 -34.054  40.009  1.00 30.75           C  
ATOM   1560  C   SER A 196      13.734 -34.467  39.974  1.00 26.15           C  
ATOM   1561  O   SER A 196      13.285 -35.320  40.755  1.00 24.07           O  
ATOM   1562  CB  SER A 196      16.025 -35.053  40.836  1.00 35.81           C  
ATOM   1563  OG  SER A 196      15.782 -36.375  40.391  1.00 49.97           O  
ATOM   1564  N   VAL A 197      12.970 -33.809  39.112  1.00 22.26           N  
ATOM   1565  CA  VAL A 197      11.541 -34.069  39.021  1.00 20.76           C  
ATOM   1566  C   VAL A 197      11.288 -34.839  37.726  1.00 20.62           C  
ATOM   1567  O   VAL A 197      11.657 -34.383  36.647  1.00 20.03           O  
ATOM   1568  CB  VAL A 197      10.724 -32.761  39.002  1.00 24.44           C  
ATOM   1569  CG1 VAL A 197       9.236 -33.039  38.679  1.00 21.38           C  
ATOM   1570  CG2 VAL A 197      10.863 -32.013  40.340  1.00 19.77           C  
ATOM   1571  N   THR A 198      10.674 -36.014  37.854  1.00 25.01           N  
ATOM   1572  CA  THR A 198      10.253 -36.833  36.716  1.00 20.23           C  
ATOM   1573  C   THR A 198       8.730 -36.796  36.617  1.00 18.76           C  
ATOM   1574  O   THR A 198       8.029 -37.119  37.595  1.00 18.30           O  
ATOM   1575  CB  THR A 198      10.713 -38.299  36.924  1.00 22.50           C  
ATOM   1576  CG2 THR A 198      10.251 -39.231  35.736  1.00 16.35           C  
ATOM   1577  OG1 THR A 198      12.139 -38.315  36.977  1.00 23.73           O  
ATOM   1578  N   LEU A 199       8.215 -36.345  35.478  1.00 19.45           N  
ATOM   1579  CA  LEU A 199       6.766 -36.352  35.263  1.00 22.19           C  
ATOM   1580  C   LEU A 199       6.382 -37.711  34.728  1.00 22.10           C  
ATOM   1581  O   LEU A 199       7.078 -38.256  33.867  1.00 19.20           O  
ATOM   1582  CB  LEU A 199       6.342 -35.331  34.209  1.00 20.85           C  
ATOM   1583  CG  LEU A 199       6.636 -33.859  34.426  1.00 26.38           C  
ATOM   1584  CD1 LEU A 199       6.025 -33.020  33.288  1.00 19.28           C  
ATOM   1585  CD2 LEU A 199       6.100 -33.421  35.761  1.00 28.49           C  
ATOM   1586  N   PHE A 200       5.280 -38.261  35.224  1.00 17.03           N  
ATOM   1587  CA  PHE A 200       4.736 -39.471  34.611  1.00 15.87           C  
ATOM   1588  C   PHE A 200       3.205 -39.404  34.554  1.00 17.30           C  
ATOM   1589  O   PHE A 200       2.568 -38.734  35.367  1.00 14.73           O  
ATOM   1590  CB  PHE A 200       5.323 -40.791  35.172  1.00 13.05           C  
ATOM   1591  CG  PHE A 200       4.851 -41.194  36.569  1.00 17.06           C  
ATOM   1592  CD1 PHE A 200       4.829 -40.299  37.615  1.00 15.18           C  
ATOM   1593  CD2 PHE A 200       4.524 -42.527  36.827  1.00 14.42           C  
ATOM   1594  CE1 PHE A 200       4.422 -40.709  38.907  1.00 15.31           C  
ATOM   1595  CE2 PHE A 200       4.109 -42.947  38.106  1.00 17.42           C  
ATOM   1596  CZ  PHE A 200       4.068 -42.036  39.146  1.00 16.50           C  
ATOM   1597  N   GLY A 201       2.631 -40.045  33.545  1.00 17.02           N  
ATOM   1598  CA  GLY A 201       1.206 -39.907  33.290  1.00 12.44           C  
ATOM   1599  C   GLY A 201       0.782 -40.976  32.313  1.00 15.34           C  
ATOM   1600  O   GLY A 201       1.595 -41.528  31.547  1.00 14.88           O  
ATOM   1601  N   GLU A 202      -0.509 -41.266  32.319  1.00 15.04           N  
ATOM   1602  CA  GLU A 202      -1.023 -42.299  31.444  1.00 11.56           C  
ATOM   1603  C   GLU A 202      -2.153 -41.699  30.622  1.00 15.16           C  
ATOM   1604  O   GLU A 202      -2.883 -40.818  31.109  1.00 13.56           O  
ATOM   1605  CB  GLU A 202      -1.464 -43.526  32.276  1.00 14.60           C  
ATOM   1606  CG  GLU A 202      -1.926 -44.725  31.433  1.00 12.96           C  
ATOM   1607  CD  GLU A 202      -3.411 -44.704  31.137  1.00 15.31           C  
ATOM   1608  OE1 GLU A 202      -4.132 -43.823  31.687  1.00 15.84           O  
ATOM   1609  OE2 GLU A 202      -3.840 -45.588  30.349  1.00 21.85           O1-
ATOM   1610  N   SER A 203      -2.256 -42.135  29.365  1.00 16.72           N  
ATOM   1611  CA  SER A 203      -3.311 -41.669  28.472  1.00 16.11           C  
ATOM   1612  C   SER A 203      -3.296 -40.133  28.297  1.00 15.63           C  
ATOM   1613  O   SER A 203      -2.275 -39.572  27.902  1.00 16.50           O  
ATOM   1614  CB  SER A 203      -4.676 -42.158  28.994  1.00 19.78           C  
ATOM   1615  OG  SER A 203      -5.560 -42.309  27.880  1.00 36.70           O  
ATOM   1616  N   ALA A 204      -4.397 -39.442  28.623  1.00 11.98           N  
ATOM   1617  CA  ALA A 204      -4.394 -37.976  28.563  1.00 14.96           C  
ATOM   1618  C   ALA A 204      -3.314 -37.374  29.492  1.00 15.26           C  
ATOM   1619  O   ALA A 204      -2.794 -36.282  29.237  1.00 15.42           O  
ATOM   1620  CB  ALA A 204      -5.780 -37.408  28.926  1.00 12.52           C  
ATOM   1621  N   GLY A 205      -3.021 -38.079  30.586  1.00 13.41           N  
ATOM   1622  CA  GLY A 205      -1.912 -37.728  31.474  1.00 14.51           C  
ATOM   1623  C   GLY A 205      -0.570 -37.790  30.741  1.00 14.36           C  
ATOM   1624  O   GLY A 205       0.280 -36.914  30.914  1.00 15.86           O  
ATOM   1625  N   ALA A 206      -0.376 -38.833  29.940  1.00 14.09           N  
ATOM   1626  CA  ALA A 206       0.814 -38.949  29.080  1.00 15.12           C  
ATOM   1627  C   ALA A 206       0.818 -37.861  27.990  1.00 20.35           C  
ATOM   1628  O   ALA A 206       1.856 -37.256  27.718  1.00 13.78           O  
ATOM   1629  CB  ALA A 206       0.897 -40.331  28.443  1.00 13.49           C  
ATOM   1630  N   ALA A 207      -0.327 -37.634  27.342  1.00 13.50           N  
ATOM   1631  CA  ALA A 207      -0.428 -36.510  26.392  1.00 18.66           C  
ATOM   1632  C   ALA A 207      -0.047 -35.183  27.077  1.00 17.76           C  
ATOM   1633  O   ALA A 207       0.653 -34.355  26.511  1.00 17.17           O  
ATOM   1634  CB  ALA A 207      -1.842 -36.424  25.776  1.00 12.90           C  
ATOM   1635  N   SER A 208      -0.483 -35.008  28.319  1.00 15.37           N  
ATOM   1636  CA  SER A 208      -0.163 -33.818  29.088  1.00 14.02           C  
ATOM   1637  C   SER A 208       1.336 -33.725  29.314  1.00 14.95           C  
ATOM   1638  O   SER A 208       1.924 -32.670  29.112  1.00 15.63           O  
ATOM   1639  CB  SER A 208      -0.880 -33.837  30.463  1.00 11.51           C  
ATOM   1640  OG  SER A 208      -2.267 -33.612  30.327  1.00 14.19           O  
ATOM   1641  N   VAL A 209       1.948 -34.821  29.749  1.00 14.81           N  
ATOM   1642  CA  VAL A 209       3.397 -34.841  29.951  1.00 16.45           C  
ATOM   1643  C   VAL A 209       4.117 -34.343  28.674  1.00 20.06           C  
ATOM   1644  O   VAL A 209       4.959 -33.465  28.737  1.00 17.49           O  
ATOM   1645  CB  VAL A 209       3.906 -36.237  30.338  1.00 14.36           C  
ATOM   1646  CG1 VAL A 209       5.461 -36.267  30.297  1.00 15.97           C  
ATOM   1647  CG2 VAL A 209       3.406 -36.609  31.757  1.00 11.80           C  
ATOM   1648  N   GLY A 210       3.735 -34.887  27.524  1.00 17.33           N  
ATOM   1649  CA  GLY A 210       4.271 -34.467  26.237  1.00 15.65           C  
ATOM   1650  C   GLY A 210       4.081 -32.993  25.950  1.00 17.17           C  
ATOM   1651  O   GLY A 210       4.966 -32.326  25.408  1.00 19.36           O  
ATOM   1652  N   MET A 211       2.916 -32.470  26.288  1.00 14.83           N  
ATOM   1653  CA  MET A 211       2.676 -31.048  26.084  1.00 16.33           C  
ATOM   1654  C   MET A 211       3.573 -30.164  26.954  1.00 20.01           C  
ATOM   1655  O   MET A 211       4.047 -29.119  26.487  1.00 17.69           O  
ATOM   1656  CB  MET A 211       1.192 -30.718  26.267  1.00 18.87           C  
ATOM   1657  CG  MET A 211       0.384 -31.267  25.015  1.00 21.94           C  
ATOM   1658  SD  MET A 211      -1.356 -31.153  25.338  1.00 29.68           S  
ATOM   1659  CE  MET A 211      -1.993 -32.416  24.177  1.00 16.27           C  
ATOM   1660  N   HIS A 212       3.822 -30.576  28.195  1.00 15.06           N  
ATOM   1661  CA  HIS A 212       4.742 -29.814  29.035  1.00 17.50           C  
ATOM   1662  C   HIS A 212       6.170 -29.850  28.468  1.00 19.24           C  
ATOM   1663  O   HIS A 212       6.918 -28.871  28.548  1.00 19.28           O  
ATOM   1664  CB  HIS A 212       4.715 -30.317  30.486  1.00 18.64           C  
ATOM   1665  CG  HIS A 212       3.421 -30.049  31.193  1.00 17.71           C  
ATOM   1666  CD2 HIS A 212       2.474 -30.895  31.673  1.00 15.27           C  
ATOM   1667  ND1 HIS A 212       2.969 -28.773  31.463  1.00 15.99           N  
ATOM   1668  CE1 HIS A 212       1.803 -28.841  32.086  1.00 16.73           C  
ATOM   1669  NE2 HIS A 212       1.476 -30.118  32.221  1.00 16.29           N  
ATOM   1670  N   LEU A 213       6.539 -30.988  27.890  1.00 14.76           N  
ATOM   1671  CA  LEU A 213       7.830 -31.129  27.227  1.00 22.24           C  
ATOM   1672  C   LEU A 213       7.977 -30.135  26.104  1.00 27.38           C  
ATOM   1673  O   LEU A 213       9.078 -29.655  25.851  1.00 23.06           O  
ATOM   1674  CB  LEU A 213       7.993 -32.508  26.607  1.00 21.16           C  
ATOM   1675  CG  LEU A 213       8.540 -33.627  27.464  1.00 31.75           C  
ATOM   1676  CD1 LEU A 213       8.520 -34.911  26.646  1.00 30.18           C  
ATOM   1677  CD2 LEU A 213       9.963 -33.285  27.926  1.00 32.42           C  
ATOM   1678  N   LEU A 214       6.861 -29.818  25.443  1.00 20.55           N  
ATOM   1679  CA  LEU A 214       6.905 -29.067  24.186  1.00 22.24           C  
ATOM   1680  C   LEU A 214       6.555 -27.600  24.401  1.00 19.73           C  
ATOM   1681  O   LEU A 214       6.436 -26.833  23.446  1.00 26.13           O  
ATOM   1682  CB  LEU A 214       5.949 -29.693  23.172  1.00 16.74           C  
ATOM   1683  CG  LEU A 214       6.236 -31.125  22.709  1.00 18.94           C  
ATOM   1684  CD1 LEU A 214       5.156 -31.619  21.734  1.00 18.55           C  
ATOM   1685  CD2 LEU A 214       7.616 -31.250  22.050  1.00 24.54           C  
ATOM   1686  N   SER A 215       6.359 -27.223  25.662  1.00 19.40           N  
ATOM   1687  CA  SER A 215       6.006 -25.844  26.019  1.00 20.67           C  
ATOM   1688  C   SER A 215       7.111 -25.269  26.907  1.00 23.98           C  
ATOM   1689  O   SER A 215       7.262 -25.673  28.076  1.00 22.63           O  
ATOM   1690  CB  SER A 215       4.645 -25.812  26.731  1.00 23.14           C  
ATOM   1691  OG  SER A 215       4.189 -24.488  26.943  1.00 23.19           O  
ATOM   1692  N   PRO A 216       7.908 -24.331  26.362  1.00 26.45           N  
ATOM   1693  CA  PRO A 216       9.079 -23.834  27.115  1.00 29.00           C  
ATOM   1694  C   PRO A 216       8.818 -23.414  28.559  1.00 22.19           C  
ATOM   1695  O   PRO A 216       9.612 -23.777  29.433  1.00 26.39           O  
ATOM   1696  CB  PRO A 216       9.602 -22.669  26.253  1.00 28.18           C  
ATOM   1697  CG  PRO A 216       9.221 -23.091  24.841  1.00 29.23           C  
ATOM   1698  CD  PRO A 216       7.827 -23.738  25.013  1.00 26.22           C  
ATOM   1699  N   PRO A 217       7.710 -22.709  28.841  1.00 23.99           N  
ATOM   1700  CA  PRO A 217       7.574 -22.354  30.261  1.00 19.57           C  
ATOM   1701  C   PRO A 217       7.327 -23.555  31.215  1.00 29.61           C  
ATOM   1702  O   PRO A 217       7.532 -23.415  32.421  1.00 24.97           O  
ATOM   1703  CB  PRO A 217       6.359 -21.427  30.282  1.00 29.78           C  
ATOM   1704  CG  PRO A 217       6.185 -20.964  28.860  1.00 25.24           C  
ATOM   1705  CD  PRO A 217       6.660 -22.103  28.014  1.00 22.31           C  
ATOM   1706  N   SER A 218       6.893 -24.702  30.692  1.00 23.18           N  
ATOM   1707  CA  SER A 218       6.752 -25.918  31.524  1.00 23.86           C  
ATOM   1708  C   SER A 218       8.070 -26.676  31.606  1.00 27.42           C  
ATOM   1709  O   SER A 218       8.376 -27.319  32.607  1.00 24.60           O  
ATOM   1710  CB  SER A 218       5.684 -26.871  30.942  1.00 20.28           C  
ATOM   1711  OG  SER A 218       4.381 -26.361  31.180  1.00 20.73           O  
ATOM   1712  N   ARG A 219       8.838 -26.605  30.529  1.00 21.80           N  
ATOM   1713  CA  ARG A 219       9.997 -27.455  30.356  1.00 24.22           C  
ATOM   1714  C   ARG A 219      11.044 -27.191  31.452  1.00 32.23           C  
ATOM   1715  O   ARG A 219      11.784 -28.080  31.864  1.00 26.71           O  
ATOM   1716  CB  ARG A 219      10.556 -27.277  28.933  1.00 33.04           C  
ATOM   1717  CG  ARG A 219      11.736 -28.151  28.601  1.00 38.23           C  
ATOM   1718  CD  ARG A 219      11.382 -29.620  28.669  1.00 30.98           C  
ATOM   1719  NE  ARG A 219      12.570 -30.470  28.560  1.00 31.05           N  
ATOM   1720  CZ  ARG A 219      13.215 -31.007  29.593  1.00 40.64           C  
ATOM   1721  NH1 ARG A 219      12.809 -30.783  30.838  1.00 32.01           N1+
ATOM   1722  NH2 ARG A 219      14.281 -31.767  29.379  1.00 40.34           N  
ATOM   1723  N   GLY A 220      11.061 -25.979  31.975  1.00 26.94           N  
ATOM   1724  CA  GLY A 220      11.978 -25.677  33.041  1.00 28.41           C  
ATOM   1725  C   GLY A 220      11.555 -26.185  34.398  1.00 39.48           C  
ATOM   1726  O   GLY A 220      12.262 -25.966  35.371  1.00 36.04           O  
ATOM   1727  N   LEU A 221      10.419 -26.876  34.476  1.00 28.41           N  
ATOM   1728  CA  LEU A 221       9.886 -27.287  35.774  1.00 20.91           C  
ATOM   1729  C   LEU A 221      10.105 -28.764  36.108  1.00 19.65           C  
ATOM   1730  O   LEU A 221       9.636 -29.259  37.144  1.00 26.07           O  
ATOM   1731  CB  LEU A 221       8.401 -26.930  35.879  1.00 22.85           C  
ATOM   1732  CG  LEU A 221       7.993 -25.481  35.575  1.00 26.13           C  
ATOM   1733  CD1 LEU A 221       6.451 -25.366  35.581  1.00 22.46           C  
ATOM   1734  CD2 LEU A 221       8.602 -24.491  36.562  1.00 25.66           C  
ATOM   1735  N   PHE A 222      10.797 -29.474  35.231  1.00 19.89           N  
ATOM   1736  CA  PHE A 222      11.042 -30.888  35.456  1.00 23.41           C  
ATOM   1737  C   PHE A 222      12.204 -31.324  34.604  1.00 22.82           C  
ATOM   1738  O   PHE A 222      12.646 -30.608  33.716  1.00 22.84           O  
ATOM   1739  CB  PHE A 222       9.801 -31.756  35.129  1.00 22.44           C  
ATOM   1740  CG  PHE A 222       9.407 -31.727  33.676  1.00 19.75           C  
ATOM   1741  CD1 PHE A 222       8.700 -30.644  33.158  1.00 22.68           C  
ATOM   1742  CD2 PHE A 222       9.730 -32.777  32.834  1.00 23.36           C  
ATOM   1743  CE1 PHE A 222       8.315 -30.621  31.807  1.00 19.52           C  
ATOM   1744  CE2 PHE A 222       9.353 -32.760  31.475  1.00 25.65           C  
ATOM   1745  CZ  PHE A 222       8.649 -31.672  30.966  1.00 22.13           C  
ATOM   1746  N   HIS A 223      12.662 -32.534  34.859  1.00 20.95           N  
ATOM   1747  CA  HIS A 223      13.905 -33.013  34.305  1.00 26.94           C  
ATOM   1748  C   HIS A 223      13.681 -34.174  33.357  1.00 24.89           C  
ATOM   1749  O   HIS A 223      14.251 -34.193  32.283  1.00 28.04           O  
ATOM   1750  CB  HIS A 223      14.828 -33.443  35.469  1.00 27.45           C  
ATOM   1751  CG  HIS A 223      16.194 -33.882  35.041  1.00 41.13           C  
ATOM   1752  CD2 HIS A 223      17.106 -34.676  35.655  1.00 59.08           C  
ATOM   1753  ND1 HIS A 223      16.769 -33.493  33.848  1.00 63.18           N  
ATOM   1754  CE1 HIS A 223      17.973 -34.030  33.744  1.00 57.15           C  
ATOM   1755  NE2 HIS A 223      18.204 -34.747  34.830  1.00 55.68           N  
ATOM   1756  N   ARG A 224      12.886 -35.163  33.767  1.00 20.82           N  
ATOM   1757  CA  ARG A 224      12.653 -36.352  32.928  1.00 21.77           C  
ATOM   1758  C   ARG A 224      11.153 -36.620  32.727  1.00 17.46           C  
ATOM   1759  O   ARG A 224      10.330 -36.048  33.428  1.00 18.14           O  
ATOM   1760  CB  ARG A 224      13.308 -37.592  33.551  1.00 22.69           C  
ATOM   1761  CG  ARG A 224      14.785 -37.478  33.698  1.00 31.85           C  
ATOM   1762  CD  ARG A 224      15.399 -38.811  34.018  1.00 33.38           C  
ATOM   1763  NE  ARG A 224      15.999 -38.767  35.333  1.00 41.52           N  
ATOM   1764  CZ  ARG A 224      17.263 -38.436  35.553  1.00 47.79           C  
ATOM   1765  NH1 ARG A 224      18.061 -38.134  34.534  1.00 49.45           N1+
ATOM   1766  NH2 ARG A 224      17.726 -38.419  36.791  1.00 41.22           N  
ATOM   1767  N   ALA A 225      10.807 -37.484  31.774  1.00 17.56           N  
ATOM   1768  CA  ALA A 225       9.399 -37.708  31.452  1.00 20.09           C  
ATOM   1769  C   ALA A 225       9.087 -39.178  31.168  1.00 19.27           C  
ATOM   1770  O   ALA A 225       9.869 -39.890  30.528  1.00 16.55           O  
ATOM   1771  CB  ALA A 225       8.995 -36.851  30.243  1.00 18.76           C  
ATOM   1772  N   VAL A 226       7.907 -39.608  31.595  1.00 16.52           N  
ATOM   1773  CA  VAL A 226       7.420 -40.950  31.292  1.00 11.64           C  
ATOM   1774  C   VAL A 226       6.041 -40.819  30.638  1.00 20.71           C  
ATOM   1775  O   VAL A 226       5.169 -40.158  31.192  1.00 13.78           O  
ATOM   1776  CB  VAL A 226       7.300 -41.794  32.568  1.00 15.13           C  
ATOM   1777  CG1 VAL A 226       6.848 -43.215  32.215  1.00 11.76           C  
ATOM   1778  CG2 VAL A 226       8.630 -41.844  33.303  1.00 12.97           C  
ATOM   1779  N   LEU A 227       5.852 -41.404  29.453  1.00 13.33           N  
ATOM   1780  CA  LEU A 227       4.551 -41.311  28.766  1.00 15.09           C  
ATOM   1781  C   LEU A 227       3.993 -42.714  28.593  1.00 18.30           C  
ATOM   1782  O   LEU A 227       4.495 -43.479  27.774  1.00 16.52           O  
ATOM   1783  CB  LEU A 227       4.683 -40.646  27.379  1.00 14.62           C  
ATOM   1784  CG  LEU A 227       5.010 -39.143  27.397  1.00 20.20           C  
ATOM   1785  CD1 LEU A 227       6.510 -38.935  27.577  1.00 15.97           C  
ATOM   1786  CD2 LEU A 227       4.523 -38.471  26.088  1.00 17.75           C  
ATOM   1787  N   GLN A 228       2.967 -43.051  29.369  1.00 14.41           N  
ATOM   1788  CA  GLN A 228       2.373 -44.398  29.339  1.00 12.32           C  
ATOM   1789  C   GLN A 228       1.094 -44.368  28.499  1.00 14.93           C  
ATOM   1790  O   GLN A 228       0.144 -43.648  28.858  1.00 14.34           O  
ATOM   1791  CB  GLN A 228       2.021 -44.827  30.785  1.00 11.44           C  
ATOM   1792  CG  GLN A 228       3.243 -44.826  31.688  1.00 14.27           C  
ATOM   1793  CD  GLN A 228       2.909 -45.084  33.150  1.00 19.36           C  
ATOM   1794  NE2 GLN A 228       1.775 -45.746  33.409  1.00 18.10           N  
ATOM   1795  OE1 GLN A 228       3.673 -44.702  34.034  1.00 16.27           O  
ATOM   1796  N   SER A 229       1.069 -45.117  27.387  1.00 16.16           N  
ATOM   1797  CA  SER A 229      -0.126 -45.214  26.523  1.00 14.22           C  
ATOM   1798  C   SER A 229      -0.735 -43.875  26.130  1.00 13.53           C  
ATOM   1799  O   SER A 229      -1.961 -43.704  26.177  1.00 15.51           O  
ATOM   1800  CB  SER A 229      -1.244 -46.054  27.195  1.00 13.01           C  
ATOM   1801  OG  SER A 229      -0.793 -47.366  27.503  1.00 16.50           O  
ATOM   1802  N   GLY A 230       0.087 -42.923  25.714  1.00 12.76           N  
ATOM   1803  CA  GLY A 230      -0.479 -41.675  25.254  1.00 15.70           C  
ATOM   1804  C   GLY A 230       0.623 -40.765  24.767  1.00 19.76           C  
ATOM   1805  O   GLY A 230       1.781 -40.984  25.101  1.00 15.17           O  
ATOM   1806  N   ALA A 231       0.267 -39.783  23.946  1.00 13.61           N  
ATOM   1807  CA  ALA A 231       1.259 -38.888  23.352  1.00 18.28           C  
ATOM   1808  C   ALA A 231       0.579 -37.578  22.946  1.00 15.08           C  
ATOM   1809  O   ALA A 231      -0.610 -37.565  22.632  1.00 19.26           O  
ATOM   1810  CB  ALA A 231       1.934 -39.561  22.156  1.00 16.27           C  
ATOM   1811  N   PRO A 232       1.326 -36.470  22.963  1.00 18.61           N  
ATOM   1812  CA  PRO A 232       0.690 -35.182  22.681  1.00 17.75           C  
ATOM   1813  C   PRO A 232       0.253 -35.071  21.219  1.00 17.04           C  
ATOM   1814  O   PRO A 232      -0.689 -34.312  20.906  1.00 16.72           O  
ATOM   1815  CB  PRO A 232       1.786 -34.160  23.056  1.00 18.36           C  
ATOM   1816  CG  PRO A 232       3.090 -34.916  22.867  1.00 13.28           C  
ATOM   1817  CD  PRO A 232       2.780 -36.351  23.224  1.00 18.62           C  
ATOM   1818  N   ASN A 233       0.917 -35.836  20.341  1.00 15.44           N  
ATOM   1819  CA  ASN A 233       0.560 -35.936  18.935  1.00 16.74           C  
ATOM   1820  C   ASN A 233      -0.593 -36.940  18.646  1.00 17.71           C  
ATOM   1821  O   ASN A 233      -0.981 -37.127  17.492  1.00 17.04           O  
ATOM   1822  CB  ASN A 233       1.809 -36.268  18.070  1.00 15.60           C  
ATOM   1823  CG  ASN A 233       2.626 -37.423  18.642  1.00 17.23           C  
ATOM   1824  ND2 ASN A 233       2.939 -38.410  17.818  1.00 14.98           N  
ATOM   1825  OD1 ASN A 233       2.964 -37.420  19.821  1.00 17.20           O  
ATOM   1826  N   GLY A 234      -1.163 -37.580  19.663  1.00 16.21           N  
ATOM   1827  CA  GLY A 234      -2.372 -38.394  19.418  1.00 24.09           C  
ATOM   1828  C   GLY A 234      -3.498 -37.611  18.708  1.00 31.44           C  
ATOM   1829  O   GLY A 234      -3.670 -36.421  18.984  1.00 34.68           O  
ATOM   1830  N   PRO A 235      -4.242 -38.246  17.766  1.00 22.99           N  
ATOM   1831  CA  PRO A 235      -5.279 -37.516  17.005  1.00 17.78           C  
ATOM   1832  C   PRO A 235      -6.462 -37.011  17.883  1.00 19.27           C  
ATOM   1833  O   PRO A 235      -7.257 -36.192  17.429  1.00 22.70           O  
ATOM   1834  CB  PRO A 235      -5.779 -38.547  15.991  1.00 18.17           C  
ATOM   1835  CG  PRO A 235      -5.465 -39.898  16.612  1.00 18.79           C  
ATOM   1836  CD  PRO A 235      -4.146 -39.657  17.350  1.00 17.33           C  
ATOM   1837  N   TRP A 236      -6.562 -37.484  19.119  1.00 15.90           N  
ATOM   1838  CA  TRP A 236      -7.627 -37.064  20.028  1.00 18.75           C  
ATOM   1839  C   TRP A 236      -7.120 -36.000  21.005  1.00 20.84           C  
ATOM   1840  O   TRP A 236      -7.904 -35.442  21.771  1.00 12.99           O  
ATOM   1841  CB  TRP A 236      -8.058 -38.268  20.887  1.00 12.97           C  
ATOM   1842  CG  TRP A 236      -6.850 -39.012  21.443  1.00 18.09           C  
ATOM   1843  CD1 TRP A 236      -6.127 -39.982  20.798  1.00 16.13           C  
ATOM   1844  CD2 TRP A 236      -6.213 -38.824  22.720  1.00 13.82           C  
ATOM   1845  CE2 TRP A 236      -5.122 -39.729  22.780  1.00 13.92           C  
ATOM   1846  CE3 TRP A 236      -6.460 -37.984  23.824  1.00 14.68           C  
ATOM   1847  NE1 TRP A 236      -5.093 -40.421  21.598  1.00 17.39           N  
ATOM   1848  CZ2 TRP A 236      -4.287 -39.831  23.898  1.00 18.10           C  
ATOM   1849  CZ3 TRP A 236      -5.630 -38.095  24.954  1.00 15.76           C  
ATOM   1850  CH2 TRP A 236      -4.556 -39.010  24.977  1.00 16.87           C  
ATOM   1851  N   ALA A 237      -5.806 -35.779  21.041  1.00 16.54           N  
ATOM   1852  CA  ALA A 237      -5.200 -35.053  22.184  1.00 17.80           C  
ATOM   1853  C   ALA A 237      -5.223 -33.530  22.023  1.00 14.26           C  
ATOM   1854  O   ALA A 237      -5.035 -32.790  22.988  1.00 14.49           O  
ATOM   1855  CB  ALA A 237      -3.764 -35.540  22.440  1.00 14.83           C  
ATOM   1856  N   THR A 238      -5.443 -33.062  20.798  1.00 13.18           N  
ATOM   1857  CA  THR A 238      -5.561 -31.627  20.555  1.00 17.30           C  
ATOM   1858  C   THR A 238      -6.666 -31.372  19.536  1.00 16.36           C  
ATOM   1859  O   THR A 238      -7.078 -32.279  18.817  1.00 16.15           O  
ATOM   1860  CB  THR A 238      -4.242 -30.980  19.990  1.00 24.30           C  
ATOM   1861  CG2 THR A 238      -3.054 -31.133  20.961  1.00 21.79           C  
ATOM   1862  OG1 THR A 238      -3.890 -31.609  18.757  1.00 21.06           O  
ATOM   1863  N   VAL A 239      -7.118 -30.123  19.475  1.00 15.17           N  
ATOM   1864  CA  VAL A 239      -8.141 -29.698  18.530  1.00 22.42           C  
ATOM   1865  C   VAL A 239      -7.678 -28.345  17.967  1.00 23.68           C  
ATOM   1866  O   VAL A 239      -6.987 -27.587  18.650  1.00 19.13           O  
ATOM   1867  CB  VAL A 239      -9.531 -29.589  19.253  1.00 21.51           C  
ATOM   1868  CG1 VAL A 239      -9.505 -28.509  20.361  1.00 16.24           C  
ATOM   1869  CG2 VAL A 239     -10.640 -29.334  18.275  1.00 30.41           C  
ATOM   1870  N   GLY A 240      -7.990 -28.053  16.708  1.00 24.71           N  
ATOM   1871  CA  GLY A 240      -7.608 -26.765  16.153  1.00 22.99           C  
ATOM   1872  C   GLY A 240      -8.532 -25.674  16.679  1.00 27.51           C  
ATOM   1873  O   GLY A 240      -9.598 -25.969  17.218  1.00 22.54           O  
ATOM   1874  N   MET A 241      -8.118 -24.420  16.517  1.00 20.57           N  
ATOM   1875  CA  MET A 241      -8.871 -23.255  16.980  1.00 24.77           C  
ATOM   1876  C   MET A 241     -10.317 -23.170  16.476  1.00 26.87           C  
ATOM   1877  O   MET A 241     -11.240 -22.901  17.251  1.00 25.22           O  
ATOM   1878  CB  MET A 241      -8.131 -21.980  16.583  1.00 24.87           C  
ATOM   1879  CG  MET A 241      -6.973 -21.639  17.501  1.00 28.93           C  
ATOM   1880  SD  MET A 241      -6.034 -20.159  17.001  1.00 38.97           S  
ATOM   1881  CE  MET A 241      -7.260 -18.855  17.044  1.00 68.10           C  
ATOM   1882  N   GLY A 242     -10.499 -23.384  15.179  1.00 25.07           N  
ATOM   1883  CA  GLY A 242     -11.809 -23.293  14.557  1.00 24.80           C  
ATOM   1884  C   GLY A 242     -12.804 -24.284  15.138  1.00 29.88           C  
ATOM   1885  O   GLY A 242     -13.941 -23.928  15.423  1.00 23.41           O  
ATOM   1886  N   GLU A 243     -12.370 -25.529  15.317  1.00 22.89           N  
ATOM   1887  CA  GLU A 243     -13.231 -26.570  15.843  1.00 23.37           C  
ATOM   1888  C   GLU A 243     -13.488 -26.384  17.357  1.00 23.53           C  
ATOM   1889  O   GLU A 243     -14.584 -26.674  17.849  1.00 21.81           O  
ATOM   1890  CB  GLU A 243     -12.653 -27.963  15.515  1.00 22.89           C  
ATOM   1891  CG  GLU A 243     -13.356 -29.148  16.165  1.00 22.13           C  
ATOM   1892  CD  GLU A 243     -14.747 -29.409  15.628  1.00 28.31           C  
ATOM   1893  OE1 GLU A 243     -15.176 -28.689  14.702  1.00 26.54           O  
ATOM   1894  OE2 GLU A 243     -15.414 -30.345  16.137  1.00 24.07           O1-
ATOM   1895  N   ALA A 244     -12.502 -25.870  18.081  1.00 18.22           N  
ATOM   1896  CA  ALA A 244     -12.707 -25.595  19.518  1.00 20.72           C  
ATOM   1897  C   ALA A 244     -13.774 -24.501  19.673  1.00 24.48           C  
ATOM   1898  O   ALA A 244     -14.656 -24.615  20.513  1.00 23.66           O  
ATOM   1899  CB  ALA A 244     -11.410 -25.159  20.185  1.00 16.77           C  
ATOM   1900  N   ARG A 245     -13.684 -23.447  18.857  1.00 22.65           N  
ATOM   1901  CA  ARG A 245     -14.696 -22.384  18.857  1.00 19.92           C  
ATOM   1902  C   ARG A 245     -16.061 -22.967  18.503  1.00 23.63           C  
ATOM   1903  O   ARG A 245     -17.048 -22.691  19.185  1.00 23.33           O  
ATOM   1904  CB  ARG A 245     -14.327 -21.247  17.887  1.00 26.59           C  
ATOM   1905  CG  ARG A 245     -15.431 -20.163  17.688  1.00 27.16           C  
ATOM   1906  CD  ARG A 245     -14.879 -18.902  16.971  1.00 23.25           C  
ATOM   1907  NE  ARG A 245     -13.904 -18.206  17.812  1.00 28.75           N  
ATOM   1908  CZ  ARG A 245     -14.236 -17.339  18.762  1.00 30.88           C  
ATOM   1909  NH1 ARG A 245     -15.516 -17.056  18.966  1.00 29.43           N1+
ATOM   1910  NH2 ARG A 245     -13.295 -16.756  19.502  1.00 31.10           N  
ATOM   1911  N   ARG A 246     -16.114 -23.801  17.466  1.00 21.47           N  
ATOM   1912  CA  ARG A 246     -17.368 -24.439  17.109  1.00 24.67           C  
ATOM   1913  C   ARG A 246     -17.983 -25.244  18.268  1.00 29.73           C  
ATOM   1914  O   ARG A 246     -19.190 -25.182  18.509  1.00 20.96           O  
ATOM   1915  CB  ARG A 246     -17.224 -25.334  15.886  1.00 23.38           C  
ATOM   1916  CG  ARG A 246     -18.563 -25.764  15.332  1.00 27.45           C  
ATOM   1917  CD  ARG A 246     -18.478 -26.991  14.433  1.00 30.65           C  
ATOM   1918  NE  ARG A 246     -18.038 -28.210  15.115  1.00 24.52           N  
ATOM   1919  CZ  ARG A 246     -18.795 -28.940  15.926  1.00 31.63           C  
ATOM   1920  NH1 ARG A 246     -20.039 -28.557  16.202  1.00 27.77           N1+
ATOM   1921  NH2 ARG A 246     -18.302 -30.047  16.475  1.00 20.84           N  
ATOM   1922  N   ARG A 247     -17.162 -26.021  18.960  1.00 21.53           N  
ATOM   1923  CA  ARG A 247     -17.665 -26.860  20.053  1.00 22.29           C  
ATOM   1924  C   ARG A 247     -18.143 -26.030  21.250  1.00 20.15           C  
ATOM   1925  O   ARG A 247     -19.185 -26.329  21.846  1.00 19.82           O  
ATOM   1926  CB  ARG A 247     -16.600 -27.878  20.479  1.00 22.20           C  
ATOM   1927  CG  ARG A 247     -16.319 -28.945  19.388  1.00 17.08           C  
ATOM   1928  CD  ARG A 247     -15.142 -29.865  19.795  1.00 21.52           C  
ATOM   1929  NE  ARG A 247     -14.778 -30.789  18.721  1.00 17.70           N  
ATOM   1930  CZ  ARG A 247     -13.887 -31.764  18.848  1.00 22.11           C  
ATOM   1931  NH1 ARG A 247     -13.281 -31.967  20.031  1.00 16.05           N1+
ATOM   1932  NH2 ARG A 247     -13.626 -32.556  17.800  1.00 16.70           N  
ATOM   1933  N   ALA A 248     -17.379 -25.001  21.602  1.00 21.06           N  
ATOM   1934  CA  ALA A 248     -17.724 -24.115  22.714  1.00 18.23           C  
ATOM   1935  C   ALA A 248     -19.046 -23.406  22.432  1.00 30.52           C  
ATOM   1936  O   ALA A 248     -19.904 -23.278  23.307  1.00 25.57           O  
ATOM   1937  CB  ALA A 248     -16.622 -23.076  22.917  1.00 14.93           C  
ATOM   1938  N   THR A 249     -19.187 -22.936  21.199  1.00 22.35           N  
ATOM   1939  CA  THR A 249     -20.377 -22.236  20.746  1.00 21.95           C  
ATOM   1940  C   THR A 249     -21.592 -23.150  20.769  1.00 23.70           C  
ATOM   1941  O   THR A 249     -22.659 -22.761  21.257  1.00 26.81           O  
ATOM   1942  CB  THR A 249     -20.135 -21.645  19.336  1.00 29.95           C  
ATOM   1943  CG2 THR A 249     -21.388 -20.931  18.811  1.00 28.33           C  
ATOM   1944  OG1 THR A 249     -19.052 -20.710  19.428  1.00 32.93           O  
ATOM   1945  N  AGLN A 250     -21.439 -24.365  20.246  0.65 21.34           N  
ATOM   1946  N  BGLN A 250     -21.429 -24.372  20.267  0.35 21.44           N  
ATOM   1947  CA AGLN A 250     -22.514 -25.347  20.323  0.65 24.53           C  
ATOM   1948  CA BGLN A 250     -22.502 -25.362  20.315  0.35 24.52           C  
ATOM   1949  C  AGLN A 250     -22.905 -25.695  21.764  0.65 25.82           C  
ATOM   1950  C  BGLN A 250     -22.893 -25.746  21.746  0.35 25.73           C  
ATOM   1951  O  AGLN A 250     -24.090 -25.873  22.069  0.65 21.70           O  
ATOM   1952  O  BGLN A 250     -24.068 -25.990  22.027  0.35 21.83           O  
ATOM   1953  CB AGLN A 250     -22.181 -26.627  19.557  0.65 20.95           C  
ATOM   1954  CB BGLN A 250     -22.141 -26.611  19.505  0.35 21.09           C  
ATOM   1955  CG AGLN A 250     -23.380 -27.559  19.476  0.65 24.13           C  
ATOM   1956  CG BGLN A 250     -23.264 -27.649  19.415  0.35 24.34           C  
ATOM   1957  CD AGLN A 250     -23.099 -28.849  18.746  0.65 29.67           C  
ATOM   1958  CD BGLN A 250     -24.485 -27.153  18.650  0.35 33.42           C  
ATOM   1959  NE2AGLN A 250     -24.123 -29.680  18.611  0.65 33.70           N  
ATOM   1960  NE2BGLN A 250     -25.597 -27.885  18.767  0.35 33.16           N  
ATOM   1961  OE1AGLN A 250     -21.972 -29.107  18.316  0.65 29.23           O  
ATOM   1962  OE1BGLN A 250     -24.435 -26.125  17.964  0.35 31.47           O  
ATOM   1963  N   LEU A 251     -21.918 -25.803  22.650  1.00 20.34           N  
ATOM   1964  CA  LEU A 251     -22.231 -26.120  24.056  1.00 21.59           C  
ATOM   1965  C   LEU A 251     -23.109 -24.998  24.628  1.00 20.55           C  
ATOM   1966  O   LEU A 251     -24.113 -25.261  25.311  1.00 23.06           O  
ATOM   1967  CB  LEU A 251     -20.975 -26.277  24.936  1.00 17.90           C  
ATOM   1968  CG  LEU A 251     -21.300 -26.550  26.426  1.00 24.77           C  
ATOM   1969  CD1 LEU A 251     -21.911 -27.929  26.595  1.00 18.79           C  
ATOM   1970  CD2 LEU A 251     -20.059 -26.442  27.307  1.00 20.38           C  
ATOM   1971  N   ALA A 252     -22.718 -23.755  24.349  1.00 24.54           N  
ATOM   1972  CA  ALA A 252     -23.483 -22.597  24.814  1.00 26.47           C  
ATOM   1973  C   ALA A 252     -24.934 -22.681  24.325  1.00 26.44           C  
ATOM   1974  O   ALA A 252     -25.865 -22.515  25.103  1.00 27.51           O  
ATOM   1975  CB  ALA A 252     -22.835 -21.303  24.362  1.00 28.15           C  
ATOM   1976  N  AHIS A 253     -25.110 -22.944  23.029  0.53 25.21           N  
ATOM   1977  N  BHIS A 253     -25.113 -22.976  23.049  0.47 25.22           N  
ATOM   1978  CA AHIS A 253     -26.441 -23.132  22.443  0.53 27.72           C  
ATOM   1979  CA BHIS A 253     -26.449 -23.084  22.484  0.47 27.71           C  
ATOM   1980  C  AHIS A 253     -27.240 -24.199  23.170  0.53 31.23           C  
ATOM   1981  C  BHIS A 253     -27.275 -24.234  23.075  0.47 31.17           C  
ATOM   1982  O  AHIS A 253     -28.380 -23.955  23.574  0.53 27.21           O  
ATOM   1983  O  BHIS A 253     -28.470 -24.067  23.324  0.47 27.48           O  
ATOM   1984  CB AHIS A 253     -26.365 -23.517  20.959  0.53 29.15           C  
ATOM   1985  CB BHIS A 253     -26.361 -23.151  20.961  0.47 29.70           C  
ATOM   1986  CG AHIS A 253     -27.694 -23.904  20.370  0.53 31.81           C  
ATOM   1987  CG BHIS A 253     -25.792 -21.910  20.351  0.47 29.54           C  
ATOM   1988  CD2AHIS A 253     -28.787 -23.161  20.073  0.53 33.25           C  
ATOM   1989  CD2BHIS A 253     -25.594 -20.676  20.874  0.47 26.97           C  
ATOM   1990  ND1AHIS A 253     -28.015 -25.203  20.034  0.53 32.43           N  
ATOM   1991  ND1BHIS A 253     -25.343 -21.851  19.050  0.47 23.99           N  
ATOM   1992  CE1AHIS A 253     -29.245 -25.242  19.550  0.53 25.46           C  
ATOM   1993  CE1BHIS A 253     -24.895 -20.635  18.797  0.47 28.27           C  
ATOM   1994  NE2AHIS A 253     -29.734 -24.016  19.561  0.53 31.02           N  
ATOM   1995  NE2BHIS A 253     -25.032 -19.903  19.888  0.47 27.65           N  
ATOM   1996  N   LEU A 254     -26.639 -25.380  23.328  1.00 21.97           N  
ATOM   1997  CA  LEU A 254     -27.319 -26.508  23.956  1.00 19.82           C  
ATOM   1998  C   LEU A 254     -27.808 -26.218  25.391  1.00 26.62           C  
ATOM   1999  O   LEU A 254     -28.718 -26.884  25.884  1.00 20.90           O  
ATOM   2000  CB  LEU A 254     -26.430 -27.754  23.974  1.00 19.96           C  
ATOM   2001  CG  LEU A 254     -26.085 -28.335  22.596  1.00 24.85           C  
ATOM   2002  CD1 LEU A 254     -25.068 -29.475  22.767  1.00 21.38           C  
ATOM   2003  CD2 LEU A 254     -27.345 -28.850  21.904  1.00 24.53           C  
ATOM   2004  N   VAL A 255     -27.193 -25.254  26.064  1.00 20.11           N  
ATOM   2005  CA  VAL A 255     -27.540 -24.975  27.477  1.00 20.00           C  
ATOM   2006  C   VAL A 255     -28.304 -23.650  27.605  1.00 23.19           C  
ATOM   2007  O   VAL A 255     -28.451 -23.083  28.707  1.00 25.74           O  
ATOM   2008  CB  VAL A 255     -26.312 -25.025  28.452  1.00 24.01           C  
ATOM   2009  CG1 VAL A 255     -25.544 -26.360  28.325  1.00 23.93           C  
ATOM   2010  CG2 VAL A 255     -25.399 -23.854  28.234  1.00 19.59           C  
ATOM   2011  N   GLY A 256     -28.794 -23.170  26.466  1.00 23.82           N  
ATOM   2012  CA  GLY A 256     -29.659 -22.006  26.426  1.00 25.93           C  
ATOM   2013  C   GLY A 256     -28.949 -20.675  26.497  1.00 31.01           C  
ATOM   2014  O   GLY A 256     -29.526 -19.680  26.930  1.00 32.61           O  
ATOM   2015  N   CYS A 257     -27.693 -20.651  26.071  1.00 21.16           N  
ATOM   2016  CA  CYS A 257     -26.932 -19.405  25.996  1.00 24.22           C  
ATOM   2017  C   CYS A 257     -26.745 -18.998  24.544  1.00 33.22           C  
ATOM   2018  O   CYS A 257     -26.656 -19.859  23.677  1.00 34.68           O  
ATOM   2019  CB  CYS A 257     -25.558 -19.586  26.645  1.00 26.31           C  
ATOM   2020  SG  CYS A 257     -25.632 -19.743  28.423  1.00 32.07           S  
ATOM   2021  N   PRO A 258     -26.672 -17.686  24.268  1.00 39.63           N  
ATOM   2022  CA  PRO A 258     -26.814 -16.580  25.224  1.00 41.83           C  
ATOM   2023  C   PRO A 258     -28.307 -16.307  25.488  1.00 74.21           C  
ATOM   2024  O   PRO A 258     -29.153 -16.916  24.816  1.00 68.51           O  
ATOM   2025  CB  PRO A 258     -26.146 -15.415  24.498  1.00 40.42           C  
ATOM   2026  CG  PRO A 258     -26.382 -15.715  23.048  1.00 48.78           C  
ATOM   2027  CD  PRO A 258     -26.344 -17.210  22.910  1.00 44.59           C  
ATOM   2028  N   PRO A 259     -28.635 -15.436  26.466  1.00 77.43           N  
ATOM   2029  CA  PRO A 259     -30.059 -15.213  26.756  1.00 72.25           C  
ATOM   2030  C   PRO A 259     -30.761 -14.370  25.684  1.00 69.00           C  
ATOM   2031  O   PRO A 259     -30.112 -13.904  24.737  1.00 66.09           O  
ATOM   2032  CB  PRO A 259     -30.027 -14.461  28.094  1.00 68.54           C  
ATOM   2033  CG  PRO A 259     -28.716 -13.747  28.091  1.00 60.03           C  
ATOM   2034  CD  PRO A 259     -27.758 -14.669  27.377  1.00 58.94           C  
ATOM   2035  N   ASN A 265     -20.835 -12.668  20.432  1.00 56.95           N  
ATOM   2036  CA  ASN A 265     -19.873 -11.965  21.272  1.00 36.88           C  
ATOM   2037  C   ASN A 265     -19.348 -12.893  22.387  1.00 46.81           C  
ATOM   2038  O   ASN A 265     -20.118 -13.471  23.159  1.00 40.11           O  
ATOM   2039  CB  ASN A 265     -20.502 -10.681  21.812  1.00 52.63           C  
ATOM   2040  CG  ASN A 265     -19.668 -10.019  22.876  1.00 50.51           C  
ATOM   2041  ND2 ASN A 265     -19.032  -8.904  22.536  1.00 57.10           N  
ATOM   2042  OD1 ASN A 265     -19.623 -10.488  24.009  1.00 47.68           O  
ATOM   2043  N   ASP A 266     -18.030 -13.041  22.448  1.00 31.26           N  
ATOM   2044  CA  ASP A 266     -17.404 -14.015  23.323  1.00 40.43           C  
ATOM   2045  C   ASP A 266     -17.679 -13.688  24.791  1.00 40.24           C  
ATOM   2046  O   ASP A 266     -18.027 -14.570  25.575  1.00 32.07           O  
ATOM   2047  CB  ASP A 266     -15.894 -14.076  23.065  1.00 30.52           C  
ATOM   2048  CG  ASP A 266     -15.533 -14.874  21.812  1.00 40.13           C  
ATOM   2049  OD1 ASP A 266     -16.419 -15.532  21.218  1.00 32.59           O  
ATOM   2050  OD2 ASP A 266     -14.340 -14.864  21.427  1.00 39.97           O1-
ATOM   2051  N   THR A 267     -17.526 -12.418  25.153  1.00 34.03           N  
ATOM   2052  CA  THR A 267     -17.785 -11.967  26.521  1.00 30.70           C  
ATOM   2053  C   THR A 267     -19.168 -12.379  27.013  1.00 31.98           C  
ATOM   2054  O   THR A 267     -19.321 -12.860  28.142  1.00 31.13           O  
ATOM   2055  CB  THR A 267     -17.663 -10.426  26.631  1.00 34.53           C  
ATOM   2056  CG2 THR A 267     -17.825  -9.960  28.081  1.00 33.45           C  
ATOM   2057  OG1 THR A 267     -16.379 -10.019  26.150  1.00 37.57           O  
ATOM   2058  N   GLU A 268     -20.172 -12.193  26.164  1.00 28.84           N  
ATOM   2059  CA  GLU A 268     -21.560 -12.479  26.527  1.00 36.74           C  
ATOM   2060  C   GLU A 268     -21.824 -13.970  26.611  1.00 31.52           C  
ATOM   2061  O   GLU A 268     -22.552 -14.438  27.490  1.00 30.32           O  
ATOM   2062  CB  GLU A 268     -22.511 -11.853  25.502  1.00 37.41           C  
ATOM   2063  CG  GLU A 268     -22.535 -10.323  25.560  1.00 52.57           C  
ATOM   2064  CD  GLU A 268     -23.265  -9.695  24.370  1.00 98.89           C  
ATOM   2065  OE1 GLU A 268     -24.056 -10.410  23.713  1.00108.29           O  
ATOM   2066  OE2 GLU A 268     -23.045  -8.490  24.091  1.00 85.95           O1-
ATOM   2067  N   LEU A 269     -21.235 -14.714  25.678  1.00 25.11           N  
ATOM   2068  CA  LEU A 269     -21.385 -16.158  25.635  1.00 26.39           C  
ATOM   2069  C   LEU A 269     -20.774 -16.756  26.913  1.00 28.75           C  
ATOM   2070  O   LEU A 269     -21.409 -17.571  27.597  1.00 24.80           O  
ATOM   2071  CB  LEU A 269     -20.728 -16.703  24.344  1.00 29.78           C  
ATOM   2072  CG  LEU A 269     -20.932 -18.155  23.931  1.00 40.96           C  
ATOM   2073  CD1 LEU A 269     -20.656 -18.361  22.450  1.00 38.12           C  
ATOM   2074  CD2 LEU A 269     -20.013 -19.042  24.725  1.00 47.84           C  
ATOM   2075  N   VAL A 270     -19.554 -16.340  27.249  1.00 21.94           N  
ATOM   2076  CA  VAL A 270     -18.915 -16.861  28.453  1.00 27.28           C  
ATOM   2077  C   VAL A 270     -19.654 -16.451  29.726  1.00 29.62           C  
ATOM   2078  O   VAL A 270     -19.832 -17.279  30.610  1.00 25.21           O  
ATOM   2079  CB  VAL A 270     -17.421 -16.494  28.554  1.00 24.48           C  
ATOM   2080  CG1 VAL A 270     -16.813 -17.078  29.822  1.00 23.39           C  
ATOM   2081  CG2 VAL A 270     -16.684 -17.041  27.346  1.00 26.42           C  
ATOM   2082  N   ALA A 271     -20.067 -15.184  29.822  1.00 25.20           N  
ATOM   2083  CA  ALA A 271     -20.828 -14.740  30.981  1.00 29.39           C  
ATOM   2084  C   ALA A 271     -22.045 -15.638  31.162  1.00 26.78           C  
ATOM   2085  O   ALA A 271     -22.363 -16.025  32.262  1.00 23.92           O  
ATOM   2086  CB  ALA A 271     -21.263 -13.279  30.828  1.00 32.03           C  
ATOM   2087  N   CYS A 272     -22.714 -15.992  30.070  1.00 24.63           N  
ATOM   2088  CA  CYS A 272     -23.894 -16.840  30.193  1.00 24.61           C  
ATOM   2089  C   CYS A 272     -23.506 -18.247  30.676  1.00 28.03           C  
ATOM   2090  O   CYS A 272     -24.143 -18.795  31.570  1.00 26.34           O  
ATOM   2091  CB  CYS A 272     -24.679 -16.897  28.866  1.00 25.91           C  
ATOM   2092  SG  CYS A 272     -26.251 -17.823  29.012  1.00 32.51           S  
ATOM   2093  N   LEU A 273     -22.449 -18.817  30.099  1.00 23.70           N  
ATOM   2094  CA  LEU A 273     -21.953 -20.125  30.537  1.00 23.29           C  
ATOM   2095  C   LEU A 273     -21.629 -20.131  32.028  1.00 23.43           C  
ATOM   2096  O   LEU A 273     -21.873 -21.133  32.711  1.00 24.30           O  
ATOM   2097  CB  LEU A 273     -20.714 -20.546  29.731  1.00 18.43           C  
ATOM   2098  CG  LEU A 273     -20.940 -20.895  28.256  1.00 26.02           C  
ATOM   2099  CD1 LEU A 273     -19.611 -21.042  27.539  1.00 21.30           C  
ATOM   2100  CD2 LEU A 273     -21.739 -22.184  28.138  1.00 21.67           C  
ATOM   2101  N   ARG A 274     -21.102 -19.018  32.543  1.00 20.31           N  
ATOM   2102  CA  ARG A 274     -20.750 -18.966  33.969  1.00 22.18           C  
ATOM   2103  C   ARG A 274     -21.968 -18.973  34.893  1.00 27.58           C  
ATOM   2104  O   ARG A 274     -21.825 -19.248  36.073  1.00 22.95           O  
ATOM   2105  CB  ARG A 274     -19.824 -17.776  34.302  1.00 24.54           C  
ATOM   2106  CG  ARG A 274     -18.444 -17.874  33.622  1.00 23.20           C  
ATOM   2107  CD  ARG A 274     -17.399 -16.946  34.274  1.00 25.87           C  
ATOM   2108  NE  ARG A 274     -17.117 -15.763  33.475  1.00 57.00           N  
ATOM   2109  CZ  ARG A 274     -15.999 -15.550  32.776  1.00 59.43           C  
ATOM   2110  NH1 ARG A 274     -14.994 -16.435  32.747  1.00 33.32           N1+
ATOM   2111  NH2 ARG A 274     -15.891 -14.424  32.088  1.00 62.84           N  
ATOM   2112  N   THR A 275     -23.163 -18.703  34.367  1.00 26.60           N  
ATOM   2113  CA  THR A 275     -24.366 -18.742  35.218  1.00 25.92           C  
ATOM   2114  C   THR A 275     -24.910 -20.156  35.345  1.00 29.81           C  
ATOM   2115  O   THR A 275     -25.750 -20.427  36.194  1.00 26.71           O  
ATOM   2116  CB  THR A 275     -25.504 -17.854  34.670  1.00 25.21           C  
ATOM   2117  CG2 THR A 275     -25.023 -16.392  34.448  1.00 24.30           C  
ATOM   2118  OG1 THR A 275     -25.997 -18.412  33.442  1.00 22.08           O  
ATOM   2119  N   ARG A 276     -24.432 -21.068  34.503  1.00 25.41           N  
ATOM   2120  CA  ARG A 276     -24.985 -22.420  34.490  1.00 18.02           C  
ATOM   2121  C   ARG A 276     -24.362 -23.317  35.555  1.00 22.15           C  
ATOM   2122  O   ARG A 276     -23.155 -23.289  35.751  1.00 24.66           O  
ATOM   2123  CB  ARG A 276     -24.803 -23.051  33.105  1.00 22.17           C  
ATOM   2124  CG  ARG A 276     -25.524 -22.290  31.978  1.00 27.29           C  
ATOM   2125  CD  ARG A 276     -27.004 -22.353  32.202  1.00 27.87           C  
ATOM   2126  NE  ARG A 276     -27.781 -21.913  31.052  1.00 31.14           N  
ATOM   2127  CZ  ARG A 276     -28.350 -20.717  30.931  1.00 25.62           C  
ATOM   2128  NH1 ARG A 276     -28.235 -19.803  31.887  1.00 26.80           N1+
ATOM   2129  NH2 ARG A 276     -29.033 -20.437  29.833  1.00 23.46           N  
ATOM   2130  N   PRO A 277     -25.190 -24.126  36.245  1.00 22.83           N  
ATOM   2131  CA  PRO A 277     -24.635 -25.093  37.194  1.00 23.28           C  
ATOM   2132  C   PRO A 277     -23.661 -25.996  36.454  1.00 27.57           C  
ATOM   2133  O   PRO A 277     -23.884 -26.282  35.274  1.00 19.52           O  
ATOM   2134  CB  PRO A 277     -25.864 -25.903  37.639  1.00 24.65           C  
ATOM   2135  CG  PRO A 277     -27.016 -24.929  37.487  1.00 26.22           C  
ATOM   2136  CD  PRO A 277     -26.667 -24.123  36.242  1.00 23.88           C  
ATOM   2137  N   ALA A 278     -22.599 -26.417  37.134  1.00 19.09           N  
ATOM   2138  CA  ALA A 278     -21.580 -27.264  36.539  1.00 26.00           C  
ATOM   2139  C   ALA A 278     -22.187 -28.496  35.879  1.00 22.19           C  
ATOM   2140  O   ALA A 278     -21.805 -28.866  34.783  1.00 21.75           O  
ATOM   2141  CB  ALA A 278     -20.542 -27.692  37.617  1.00 19.43           C  
ATOM   2142  N   GLN A 279     -23.129 -29.140  36.565  1.00 19.94           N  
ATOM   2143  CA  GLN A 279     -23.692 -30.384  36.061  1.00 21.81           C  
ATOM   2144  C   GLN A 279     -24.407 -30.175  34.716  1.00 18.04           C  
ATOM   2145  O   GLN A 279     -24.485 -31.085  33.888  1.00 19.39           O  
ATOM   2146  CB  GLN A 279     -24.607 -31.022  37.118  1.00 23.19           C  
ATOM   2147  CG  GLN A 279     -25.128 -32.421  36.786  1.00 25.40           C  
ATOM   2148  CD  GLN A 279     -24.019 -33.443  36.450  1.00 32.31           C  
ATOM   2149  NE2 GLN A 279     -24.157 -34.094  35.309  1.00 34.75           N  
ATOM   2150  OE1 GLN A 279     -23.081 -33.653  37.215  1.00 31.41           O  
ATOM   2151  N   VAL A 280     -24.915 -28.970  34.497  1.00 16.37           N  
ATOM   2152  CA  VAL A 280     -25.589 -28.675  33.237  1.00 18.89           C  
ATOM   2153  C   VAL A 280     -24.595 -28.709  32.051  1.00 20.59           C  
ATOM   2154  O   VAL A 280     -24.918 -29.220  30.992  1.00 21.12           O  
ATOM   2155  CB  VAL A 280     -26.333 -27.323  33.292  1.00 21.03           C  
ATOM   2156  CG1 VAL A 280     -26.895 -26.936  31.906  1.00 22.92           C  
ATOM   2157  CG2 VAL A 280     -27.475 -27.417  34.292  1.00 16.59           C  
ATOM   2158  N   LEU A 281     -23.393 -28.168  32.231  1.00 19.69           N  
ATOM   2159  CA  LEU A 281     -22.405 -28.219  31.150  1.00 19.34           C  
ATOM   2160  C   LEU A 281     -21.995 -29.665  30.923  1.00 16.75           C  
ATOM   2161  O   LEU A 281     -21.892 -30.122  29.788  1.00 20.60           O  
ATOM   2162  CB  LEU A 281     -21.189 -27.367  31.472  1.00 14.87           C  
ATOM   2163  CG  LEU A 281     -21.491 -25.900  31.787  1.00 25.90           C  
ATOM   2164  CD1 LEU A 281     -20.205 -25.101  31.767  1.00 24.74           C  
ATOM   2165  CD2 LEU A 281     -22.481 -25.338  30.777  1.00 23.07           C  
ATOM   2166  N   VAL A 282     -21.786 -30.394  32.005  1.00 17.40           N  
ATOM   2167  CA  VAL A 282     -21.461 -31.810  31.887  1.00 17.12           C  
ATOM   2168  C   VAL A 282     -22.511 -32.610  31.107  1.00 22.68           C  
ATOM   2169  O   VAL A 282     -22.155 -33.472  30.302  1.00 20.96           O  
ATOM   2170  CB  VAL A 282     -21.221 -32.454  33.264  1.00 19.48           C  
ATOM   2171  CG1 VAL A 282     -21.043 -33.966  33.122  1.00 17.36           C  
ATOM   2172  CG2 VAL A 282     -20.006 -31.842  33.932  1.00 20.78           C  
ATOM   2173  N   ASN A 283     -23.791 -32.327  31.341  1.00 21.77           N  
ATOM   2174  CA  ASN A 283     -24.886 -33.069  30.699  1.00 21.90           C  
ATOM   2175  C   ASN A 283     -24.913 -32.922  29.180  1.00 20.43           C  
ATOM   2176  O   ASN A 283     -25.518 -33.736  28.517  1.00 26.65           O  
ATOM   2177  CB  ASN A 283     -26.266 -32.657  31.258  1.00 20.13           C  
ATOM   2178  CG  ASN A 283     -26.476 -33.114  32.714  1.00 29.41           C  
ATOM   2179  ND2 ASN A 283     -27.433 -32.484  33.393  1.00 25.53           N  
ATOM   2180  OD1 ASN A 283     -25.805 -34.027  33.207  1.00 27.81           O  
ATOM   2181  N   HIS A 284     -24.265 -31.896  28.628  1.00 20.97           N  
ATOM   2182  CA  HIS A 284     -24.285 -31.700  27.171  1.00 24.36           C  
ATOM   2183  C   HIS A 284     -22.937 -31.845  26.458  1.00 21.58           C  
ATOM   2184  O   HIS A 284     -22.851 -31.711  25.226  1.00 20.95           O  
ATOM   2185  CB  HIS A 284     -24.897 -30.330  26.851  1.00 24.42           C  
ATOM   2186  CG  HIS A 284     -26.324 -30.217  27.282  1.00 36.68           C  
ATOM   2187  CD2 HIS A 284     -26.878 -29.770  28.438  1.00 25.95           C  
ATOM   2188  ND1 HIS A 284     -27.369 -30.669  26.503  1.00 29.05           N  
ATOM   2189  CE1 HIS A 284     -28.508 -30.476  27.146  1.00 37.06           C  
ATOM   2190  NE2 HIS A 284     -28.238 -29.925  28.318  1.00 36.23           N  
ATOM   2191  N   GLU A 285     -21.884 -32.127  27.216  1.00 19.42           N  
ATOM   2192  CA  GLU A 285     -20.545 -31.953  26.670  1.00 23.70           C  
ATOM   2193  C   GLU A 285     -20.210 -32.972  25.583  1.00 22.71           C  
ATOM   2194  O   GLU A 285     -19.492 -32.645  24.662  1.00 22.81           O  
ATOM   2195  CB  GLU A 285     -19.471 -31.907  27.773  1.00 23.60           C  
ATOM   2196  CG  GLU A 285     -19.237 -33.215  28.465  1.00 26.21           C  
ATOM   2197  CD  GLU A 285     -18.164 -33.107  29.587  1.00 35.35           C  
ATOM   2198  OE1 GLU A 285     -17.647 -32.004  29.884  1.00 28.03           O  
ATOM   2199  OE2 GLU A 285     -17.831 -34.140  30.169  1.00 28.58           O1-
ATOM   2200  N   TRP A 286     -20.756 -34.185  25.666  1.00 17.25           N  
ATOM   2201  CA  TRP A 286     -20.509 -35.188  24.646  1.00 25.77           C  
ATOM   2202  C   TRP A 286     -21.176 -34.850  23.314  1.00 26.21           C  
ATOM   2203  O   TRP A 286     -20.783 -35.338  22.252  1.00 24.58           O  
ATOM   2204  CB  TRP A 286     -20.979 -36.557  25.136  1.00 25.56           C  
ATOM   2205  CG  TRP A 286     -20.080 -37.137  26.177  1.00 31.46           C  
ATOM   2206  CD1 TRP A 286     -20.287 -37.158  27.541  1.00 31.33           C  
ATOM   2207  CD2 TRP A 286     -18.821 -37.782  25.952  1.00 22.29           C  
ATOM   2208  CE2 TRP A 286     -18.319 -38.171  27.217  1.00 24.63           C  
ATOM   2209  CE3 TRP A 286     -18.062 -38.065  24.804  1.00 23.18           C  
ATOM   2210  NE1 TRP A 286     -19.240 -37.789  28.163  1.00 24.20           N  
ATOM   2211  CZ2 TRP A 286     -17.096 -38.846  27.367  1.00 17.77           C  
ATOM   2212  CZ3 TRP A 286     -16.843 -38.730  24.954  1.00 15.68           C  
ATOM   2213  CH2 TRP A 286     -16.376 -39.116  26.228  1.00 18.85           C  
ATOM   2214  N   HIS A 287     -22.175 -33.990  23.370  1.00 24.59           N  
ATOM   2215  CA  HIS A 287     -23.027 -33.792  22.222  1.00 24.11           C  
ATOM   2216  C   HIS A 287     -22.480 -32.788  21.242  1.00 24.72           C  
ATOM   2217  O   HIS A 287     -23.033 -32.639  20.168  1.00 27.32           O  
ATOM   2218  CB  HIS A 287     -24.463 -33.455  22.649  1.00 34.22           C  
ATOM   2219  CG  HIS A 287     -25.115 -34.566  23.410  1.00 57.81           C  
ATOM   2220  CD2 HIS A 287     -25.651 -35.737  22.989  1.00 55.82           C  
ATOM   2221  ND1 HIS A 287     -25.206 -34.575  24.788  1.00 64.39           N  
ATOM   2222  CE1 HIS A 287     -25.797 -35.690  25.180  1.00 69.10           C  
ATOM   2223  NE2 HIS A 287     -26.077 -36.412  24.109  1.00 79.29           N  
ATOM   2224  N   VAL A 288     -21.373 -32.128  21.576  1.00 21.90           N  
ATOM   2225  CA  VAL A 288     -20.797 -31.184  20.617  1.00 22.32           C  
ATOM   2226  C   VAL A 288     -19.760 -31.827  19.685  1.00 24.04           C  
ATOM   2227  O   VAL A 288     -19.207 -31.151  18.827  1.00 21.03           O  
ATOM   2228  CB  VAL A 288     -20.205 -29.958  21.281  1.00 20.89           C  
ATOM   2229  CG1 VAL A 288     -21.274 -29.328  22.268  1.00 24.30           C  
ATOM   2230  CG2 VAL A 288     -18.931 -30.362  22.027  1.00 18.28           C  
ATOM   2231  N   LEU A 289     -19.504 -33.118  19.858  1.00 17.75           N  
ATOM   2232  CA  LEU A 289     -18.620 -33.830  18.948  1.00 22.76           C  
ATOM   2233  C   LEU A 289     -19.280 -33.857  17.560  1.00 31.18           C  
ATOM   2234  O   LEU A 289     -20.496 -33.910  17.462  1.00 23.69           O  
ATOM   2235  CB  LEU A 289     -18.347 -35.249  19.456  1.00 18.15           C  
ATOM   2236  CG  LEU A 289     -17.295 -35.317  20.581  1.00 21.31           C  
ATOM   2237  CD1 LEU A 289     -17.231 -36.709  21.143  1.00 18.30           C  
ATOM   2238  CD2 LEU A 289     -15.900 -34.870  20.078  1.00 18.91           C  
ATOM   2239  N   PRO A 290     -18.475 -33.809  16.489  1.00 25.63           N  
ATOM   2240  CA  PRO A 290     -19.041 -33.749  15.138  1.00 24.93           C  
ATOM   2241  C   PRO A 290     -19.691 -35.057  14.683  1.00 23.44           C  
ATOM   2242  O   PRO A 290     -20.516 -35.029  13.795  1.00 25.81           O  
ATOM   2243  CB  PRO A 290     -17.840 -33.378  14.269  1.00 30.07           C  
ATOM   2244  CG  PRO A 290     -16.659 -33.873  15.021  1.00 30.52           C  
ATOM   2245  CD  PRO A 290     -17.004 -33.717  16.484  1.00 20.37           C  
ATOM   2246  N   GLN A 291     -19.352 -36.189  15.279  1.00 20.78           N  
ATOM   2247  CA  GLN A 291     -20.027 -37.422  14.897  1.00 28.95           C  
ATOM   2248  C   GLN A 291     -19.979 -38.376  16.046  1.00 31.81           C  
ATOM   2249  O   GLN A 291     -19.305 -38.112  17.042  1.00 28.27           O  
ATOM   2250  CB  GLN A 291     -19.324 -38.067  13.703  1.00 32.99           C  
ATOM   2251  CG  GLN A 291     -18.039 -38.766  14.107  1.00 29.26           C  
ATOM   2252  CD  GLN A 291     -17.509 -39.676  13.004  1.00 47.51           C  
ATOM   2253  NE2 GLN A 291     -17.667 -40.991  13.185  1.00 29.27           N  
ATOM   2254  OE1 GLN A 291     -16.969 -39.199  11.998  1.00 29.59           O  
ATOM   2255  N   GLU A 292     -20.686 -39.492  15.920  1.00 28.40           N  
ATOM   2256  CA  GLU A 292     -20.573 -40.542  16.916  1.00 29.41           C  
ATOM   2257  C   GLU A 292     -19.257 -41.293  16.692  1.00 34.49           C  
ATOM   2258  O   GLU A 292     -18.962 -41.726  15.591  1.00 26.41           O  
ATOM   2259  CB  GLU A 292     -21.784 -41.484  16.881  1.00 48.08           C  
ATOM   2260  CG  GLU A 292     -23.035 -40.880  17.549  1.00 54.63           C  
ATOM   2261  CD  GLU A 292     -24.295 -41.712  17.341  1.00 73.69           C  
ATOM   2262  OE1 GLU A 292     -24.188 -42.945  17.155  1.00 74.78           O  
ATOM   2263  OE2 GLU A 292     -25.399 -41.127  17.357  1.00 81.47           O1-
ATOM   2264  N   SER A 293     -18.461 -41.431  17.746  1.00 25.79           N  
ATOM   2265  CA  SER A 293     -17.103 -41.937  17.610  1.00 22.84           C  
ATOM   2266  C   SER A 293     -16.699 -42.653  18.875  1.00 21.18           C  
ATOM   2267  O   SER A 293     -17.415 -42.593  19.876  1.00 21.71           O  
ATOM   2268  CB  SER A 293     -16.155 -40.767  17.337  1.00 26.17           C  
ATOM   2269  OG  SER A 293     -16.377 -39.710  18.266  1.00 32.02           O  
ATOM   2270  N   VAL A 294     -15.570 -43.353  18.856  1.00 19.12           N  
ATOM   2271  CA  VAL A 294     -14.949 -43.742  20.131  1.00 16.36           C  
ATOM   2272  C   VAL A 294     -13.589 -43.043  20.187  1.00 21.86           C  
ATOM   2273  O   VAL A 294     -13.056 -42.648  19.146  1.00 18.45           O  
ATOM   2274  CB  VAL A 294     -14.793 -45.268  20.306  1.00 22.14           C  
ATOM   2275  CG1 VAL A 294     -16.175 -45.947  20.303  1.00 21.18           C  
ATOM   2276  CG2 VAL A 294     -13.862 -45.866  19.235  1.00 14.89           C  
ATOM   2277  N   PHE A 295     -13.038 -42.874  21.387  1.00 18.35           N  
ATOM   2278  CA  PHE A 295     -11.708 -42.266  21.559  1.00 18.78           C  
ATOM   2279  C   PHE A 295     -11.645 -40.828  21.032  1.00 14.64           C  
ATOM   2280  O   PHE A 295     -10.628 -40.399  20.480  1.00 19.24           O  
ATOM   2281  CB  PHE A 295     -10.594 -43.144  20.932  1.00 17.59           C  
ATOM   2282  CG  PHE A 295      -9.318 -43.209  21.763  1.00 22.10           C  
ATOM   2283  CD1 PHE A 295      -8.814 -42.077  22.376  1.00 14.18           C  
ATOM   2284  CD2 PHE A 295      -8.620 -44.414  21.910  1.00 16.11           C  
ATOM   2285  CE1 PHE A 295      -7.643 -42.144  23.176  1.00 14.85           C  
ATOM   2286  CE2 PHE A 295      -7.454 -44.494  22.678  1.00 16.22           C  
ATOM   2287  CZ  PHE A 295      -6.965 -43.350  23.316  1.00 16.11           C  
ATOM   2288  N   ARG A 296     -12.743 -40.090  21.167  1.00 15.63           N  
ATOM   2289  CA  ARG A 296     -12.743 -38.661  20.853  1.00 18.22           C  
ATOM   2290  C   ARG A 296     -13.454 -37.936  21.976  1.00 21.55           C  
ATOM   2291  O   ARG A 296     -14.473 -38.412  22.496  1.00 17.59           O  
ATOM   2292  CB  ARG A 296     -13.432 -38.333  19.528  1.00 18.73           C  
ATOM   2293  CG  ARG A 296     -12.633 -38.693  18.284  1.00 20.43           C  
ATOM   2294  CD  ARG A 296     -11.300 -37.951  18.177  1.00 22.14           C  
ATOM   2295  NE  ARG A 296     -10.659 -38.291  16.899  1.00 25.63           N  
ATOM   2296  CZ  ARG A 296      -9.869 -39.350  16.730  1.00 25.36           C  
ATOM   2297  NH1 ARG A 296      -9.589 -40.154  17.760  1.00 19.78           N1+
ATOM   2298  NH2 ARG A 296      -9.341 -39.595  15.543  1.00 26.24           N  
ATOM   2299  N   PHE A 297     -12.910 -36.787  22.352  1.00 15.65           N  
ATOM   2300  CA  PHE A 297     -13.386 -36.067  23.529  1.00 17.69           C  
ATOM   2301  C   PHE A 297     -13.578 -34.629  23.130  1.00 19.55           C  
ATOM   2302  O   PHE A 297     -12.761 -34.092  22.381  1.00 18.07           O  
ATOM   2303  CB  PHE A 297     -12.368 -36.216  24.669  1.00 15.37           C  
ATOM   2304  CG  PHE A 297     -11.818 -37.585  24.769  1.00 15.20           C  
ATOM   2305  CD1 PHE A 297     -12.645 -38.643  25.123  1.00 16.03           C  
ATOM   2306  CD2 PHE A 297     -10.495 -37.844  24.444  1.00 15.49           C  
ATOM   2307  CE1 PHE A 297     -12.154 -39.946  25.171  1.00 15.96           C  
ATOM   2308  CE2 PHE A 297      -9.985 -39.140  24.503  1.00 17.41           C  
ATOM   2309  CZ  PHE A 297     -10.814 -40.189  24.867  1.00 19.66           C  
ATOM   2310  N   SER A 298     -14.635 -33.997  23.641  1.00 17.76           N  
ATOM   2311  CA  SER A 298     -15.059 -32.681  23.144  1.00 20.16           C  
ATOM   2312  C   SER A 298     -14.078 -31.560  23.467  1.00 14.58           C  
ATOM   2313  O   SER A 298     -13.742 -30.749  22.607  1.00 21.00           O  
ATOM   2314  CB  SER A 298     -16.437 -32.309  23.711  1.00 20.07           C  
ATOM   2315  OG  SER A 298     -17.437 -33.210  23.241  1.00 21.70           O  
ATOM   2316  N   PHE A 299     -13.636 -31.521  24.722  1.00 15.04           N  
ATOM   2317  CA  PHE A 299     -12.859 -30.406  25.221  1.00 15.54           C  
ATOM   2318  C   PHE A 299     -11.456 -30.864  25.583  1.00 17.97           C  
ATOM   2319  O   PHE A 299     -11.246 -31.505  26.637  1.00 14.05           O  
ATOM   2320  CB  PHE A 299     -13.611 -29.726  26.390  1.00 14.53           C  
ATOM   2321  CG  PHE A 299     -14.942 -29.146  25.941  1.00 18.36           C  
ATOM   2322  CD1 PHE A 299     -14.966 -28.056  25.066  1.00 15.30           C  
ATOM   2323  CD2 PHE A 299     -16.150 -29.727  26.333  1.00 17.14           C  
ATOM   2324  CE1 PHE A 299     -16.181 -27.520  24.587  1.00 20.48           C  
ATOM   2325  CE2 PHE A 299     -17.372 -29.219  25.844  1.00 16.33           C  
ATOM   2326  CZ  PHE A 299     -17.384 -28.112  24.981  1.00 17.01           C  
ATOM   2327  N   VAL A 300     -10.512 -30.578  24.679  1.00 16.44           N  
ATOM   2328  CA  VAL A 300      -9.113 -31.038  24.827  1.00 16.47           C  
ATOM   2329  C   VAL A 300      -8.162 -29.859  24.580  1.00 15.48           C  
ATOM   2330  O   VAL A 300      -8.621 -28.768  24.205  1.00 16.73           O  
ATOM   2331  CB  VAL A 300      -8.789 -32.220  23.880  1.00 14.82           C  
ATOM   2332  CG1 VAL A 300      -9.713 -33.398  24.190  1.00 10.69           C  
ATOM   2333  CG2 VAL A 300      -8.886 -31.794  22.382  1.00 12.81           C  
ATOM   2334  N   PRO A 301      -6.850 -30.046  24.832  1.00 12.97           N  
ATOM   2335  CA  PRO A 301      -5.952 -28.923  24.534  1.00 13.42           C  
ATOM   2336  C   PRO A 301      -6.112 -28.360  23.098  1.00 16.39           C  
ATOM   2337  O   PRO A 301      -6.256 -29.116  22.137  1.00 16.61           O  
ATOM   2338  CB  PRO A 301      -4.563 -29.533  24.725  1.00 14.80           C  
ATOM   2339  CG  PRO A 301      -4.787 -30.507  25.906  1.00 15.81           C  
ATOM   2340  CD  PRO A 301      -6.162 -31.119  25.591  1.00 13.46           C  
ATOM   2341  N   VAL A 302      -6.092 -27.036  22.987  1.00 15.73           N  
ATOM   2342  CA  VAL A 302      -6.199 -26.354  21.703  1.00 19.01           C  
ATOM   2343  C   VAL A 302      -4.822 -25.775  21.286  1.00 21.00           C  
ATOM   2344  O   VAL A 302      -4.051 -25.237  22.109  1.00 19.12           O  
ATOM   2345  CB  VAL A 302      -7.272 -25.206  21.770  1.00 21.16           C  
ATOM   2346  CG1 VAL A 302      -6.879 -24.143  22.819  1.00 21.17           C  
ATOM   2347  CG2 VAL A 302      -7.479 -24.547  20.388  1.00 20.05           C  
ATOM   2348  N   VAL A 303      -4.505 -25.914  20.010  1.00 23.88           N  
ATOM   2349  CA  VAL A 303      -3.277 -25.348  19.459  1.00 19.83           C  
ATOM   2350  C   VAL A 303      -3.618 -23.944  19.014  1.00 25.74           C  
ATOM   2351  O   VAL A 303      -4.218 -23.744  17.960  1.00 26.55           O  
ATOM   2352  CB  VAL A 303      -2.799 -26.148  18.225  1.00 30.46           C  
ATOM   2353  CG1 VAL A 303      -1.550 -25.498  17.595  1.00 24.94           C  
ATOM   2354  CG2 VAL A 303      -2.514 -27.596  18.613  1.00 27.02           C  
ATOM   2355  N   ASP A 304      -3.255 -22.965  19.821  1.00 28.05           N  
ATOM   2356  CA  ASP A 304      -3.631 -21.606  19.508  1.00 38.67           C  
ATOM   2357  C   ASP A 304      -2.410 -20.683  19.509  1.00 35.44           C  
ATOM   2358  O   ASP A 304      -2.559 -19.470  19.550  1.00 38.88           O  
ATOM   2359  CB  ASP A 304      -4.656 -21.120  20.532  1.00 26.47           C  
ATOM   2360  CG  ASP A 304      -4.066 -21.007  21.933  1.00 40.24           C  
ATOM   2361  OD1 ASP A 304      -2.969 -21.568  22.187  1.00 35.19           O  
ATOM   2362  OD2 ASP A 304      -4.706 -20.365  22.795  1.00 47.67           O1-
ATOM   2363  N   GLY A 305      -1.208 -21.252  19.505  1.00 27.91           N  
ATOM   2364  CA  GLY A 305       0.003 -20.439  19.466  1.00 26.53           C  
ATOM   2365  C   GLY A 305       0.557 -20.029  20.817  1.00 40.92           C  
ATOM   2366  O   GLY A 305       1.695 -19.563  20.913  1.00 37.32           O  
ATOM   2367  N   ASP A 306      -0.232 -20.206  21.873  1.00 32.44           N  
ATOM   2368  CA  ASP A 306       0.204 -19.783  23.200  1.00 30.09           C  
ATOM   2369  C   ASP A 306       0.863 -20.956  23.933  1.00 39.62           C  
ATOM   2370  O   ASP A 306       2.075 -21.117  23.820  1.00 23.75           O  
ATOM   2371  CB  ASP A 306      -0.949 -19.145  23.997  1.00 29.69           C  
ATOM   2372  CG  ASP A 306      -0.477 -18.542  25.321  1.00 39.64           C  
ATOM   2373  OD1 ASP A 306       0.747 -18.448  25.544  1.00 41.24           O  
ATOM   2374  OD2 ASP A 306      -1.329 -18.146  26.140  1.00 42.13           O1-
ATOM   2375  N   PHE A 307       0.093 -21.786  24.649  1.00 24.77           N  
ATOM   2376  CA  PHE A 307       0.698 -22.932  25.331  1.00 24.15           C  
ATOM   2377  C   PHE A 307       1.516 -23.778  24.371  1.00 22.32           C  
ATOM   2378  O   PHE A 307       2.639 -24.158  24.677  1.00 25.72           O  
ATOM   2379  CB  PHE A 307      -0.351 -23.834  25.988  1.00 21.66           C  
ATOM   2380  CG  PHE A 307       0.224 -24.754  27.032  1.00 21.90           C  
ATOM   2381  CD1 PHE A 307       0.852 -25.940  26.666  1.00 18.79           C  
ATOM   2382  CD2 PHE A 307       0.147 -24.424  28.368  1.00 17.92           C  
ATOM   2383  CE1 PHE A 307       1.370 -26.793  27.625  1.00 19.02           C  
ATOM   2384  CE2 PHE A 307       0.659 -25.268  29.339  1.00 20.45           C  
ATOM   2385  CZ  PHE A 307       1.287 -26.452  28.963  1.00 18.12           C  
ATOM   2386  N   LEU A 308       0.920 -24.095  23.225  1.00 20.58           N  
ATOM   2387  CA  LEU A 308       1.617 -24.785  22.153  1.00 24.93           C  
ATOM   2388  C   LEU A 308       1.745 -23.817  20.975  1.00 34.59           C  
ATOM   2389  O   LEU A 308       0.740 -23.386  20.405  1.00 27.66           O  
ATOM   2390  CB  LEU A 308       0.835 -26.017  21.721  1.00 28.48           C  
ATOM   2391  CG  LEU A 308       0.604 -27.102  22.779  1.00 33.47           C  
ATOM   2392  CD1 LEU A 308      -0.472 -28.095  22.307  1.00 29.60           C  
ATOM   2393  CD2 LEU A 308       1.915 -27.817  23.030  1.00 22.54           C  
ATOM   2394  N   SER A 309       2.979 -23.492  20.609  1.00 27.16           N  
ATOM   2395  CA  SER A 309       3.235 -22.537  19.531  1.00 30.33           C  
ATOM   2396  C   SER A 309       3.000 -23.137  18.149  1.00 30.67           C  
ATOM   2397  O   SER A 309       2.978 -22.419  17.167  1.00 38.79           O  
ATOM   2398  CB  SER A 309       4.660 -21.995  19.653  1.00 30.22           C  
ATOM   2399  OG  SER A 309       5.595 -23.028  19.363  1.00 39.50           O  
ATOM   2400  N   ASP A 310       2.822 -24.457  18.081  1.00 26.69           N  
ATOM   2401  CA  ASP A 310       2.497 -25.160  16.847  1.00 26.38           C  
ATOM   2402  C   ASP A 310       1.867 -26.485  17.246  1.00 29.21           C  
ATOM   2403  O   ASP A 310       1.794 -26.784  18.421  1.00 28.45           O  
ATOM   2404  CB  ASP A 310       3.779 -25.422  16.039  1.00 31.10           C  
ATOM   2405  CG  ASP A 310       3.537 -25.455  14.522  1.00 40.76           C  
ATOM   2406  OD1 ASP A 310       2.443 -25.869  14.069  1.00 31.71           O  
ATOM   2407  OD2 ASP A 310       4.468 -25.077  13.777  1.00 37.72           O1-
ATOM   2408  N   THR A 311       1.441 -27.296  16.287  1.00 20.80           N  
ATOM   2409  CA  THR A 311       0.963 -28.639  16.615  1.00 30.22           C  
ATOM   2410  C   THR A 311       2.074 -29.430  17.311  1.00 30.21           C  
ATOM   2411  O   THR A 311       3.257 -29.164  17.070  1.00 27.25           O  
ATOM   2412  CB  THR A 311       0.545 -29.418  15.357  1.00 32.53           C  
ATOM   2413  CG2 THR A 311      -0.400 -28.574  14.482  1.00 27.91           C  
ATOM   2414  OG1 THR A 311       1.719 -29.783  14.614  1.00 33.75           O  
ATOM   2415  N   PRO A 312       1.705 -30.383  18.194  1.00 28.55           N  
ATOM   2416  CA  PRO A 312       2.766 -31.188  18.809  1.00 24.79           C  
ATOM   2417  C   PRO A 312       3.622 -31.887  17.752  1.00 29.31           C  
ATOM   2418  O   PRO A 312       4.822 -31.979  17.911  1.00 24.44           O  
ATOM   2419  CB  PRO A 312       1.992 -32.194  19.674  1.00 23.10           C  
ATOM   2420  CG  PRO A 312       0.750 -31.402  20.115  1.00 22.99           C  
ATOM   2421  CD  PRO A 312       0.395 -30.583  18.855  1.00 22.07           C  
ATOM   2422  N  AGLU A 313       2.979 -32.363  16.694  0.42 29.56           N  
ATOM   2423  N  BGLU A 313       3.015 -32.369  16.674  0.58 29.58           N  
ATOM   2424  CA AGLU A 313       3.668 -32.995  15.577  0.42 30.06           C  
ATOM   2425  CA BGLU A 313       3.795 -33.021  15.622  0.58 29.95           C  
ATOM   2426  C  AGLU A 313       4.821 -32.135  15.043  0.42 28.31           C  
ATOM   2427  C  BGLU A 313       4.897 -32.104  15.093  0.58 28.27           C  
ATOM   2428  O  AGLU A 313       5.934 -32.625  14.848  0.42 28.45           O  
ATOM   2429  O  BGLU A 313       6.046 -32.521  14.936  0.58 28.24           O  
ATOM   2430  CB AGLU A 313       2.665 -33.321  14.464  0.42 32.71           C  
ATOM   2431  CB BGLU A 313       2.908 -33.472  14.463  0.58 32.95           C  
ATOM   2432  CG AGLU A 313       1.768 -34.534  14.760  0.42 38.53           C  
ATOM   2433  CG BGLU A 313       3.606 -34.450  13.543  0.58 40.03           C  
ATOM   2434  CD AGLU A 313       0.455 -34.198  15.488  0.42 39.34           C  
ATOM   2435  CD BGLU A 313       3.289 -34.209  12.081  0.58 52.68           C  
ATOM   2436  OE1AGLU A 313      -0.511 -34.978  15.311  0.42 32.52           O  
ATOM   2437  OE1BGLU A 313       2.309 -33.484  11.798  0.58 48.90           O  
ATOM   2438  OE2AGLU A 313       0.379 -33.188  16.238  0.42 25.75           O1-
ATOM   2439  OE2BGLU A 313       4.029 -34.741  11.220  0.58 53.81           O1-
ATOM   2440  N   ALA A 314       4.558 -30.849  14.833  1.00 26.25           N  
ATOM   2441  CA  ALA A 314       5.564 -29.933  14.304  1.00 31.99           C  
ATOM   2442  C   ALA A 314       6.638 -29.614  15.346  1.00 35.76           C  
ATOM   2443  O   ALA A 314       7.826 -29.540  15.026  1.00 33.66           O  
ATOM   2444  CB  ALA A 314       4.921 -28.658  13.811  1.00 29.59           C  
ATOM   2445  N   LEU A 315       6.214 -29.403  16.587  1.00 28.82           N  
ATOM   2446  CA  LEU A 315       7.151 -29.108  17.660  1.00 27.40           C  
ATOM   2447  C   LEU A 315       8.095 -30.278  17.843  1.00 26.98           C  
ATOM   2448  O   LEU A 315       9.273 -30.095  18.109  1.00 33.39           O  
ATOM   2449  CB  LEU A 315       6.410 -28.804  18.957  1.00 22.24           C  
ATOM   2450  CG  LEU A 315       5.660 -27.482  18.902  1.00 25.97           C  
ATOM   2451  CD1 LEU A 315       4.783 -27.303  20.137  1.00 22.18           C  
ATOM   2452  CD2 LEU A 315       6.658 -26.334  18.745  1.00 28.79           C  
ATOM   2453  N   ILE A 316       7.571 -31.484  17.683  1.00 23.44           N  
ATOM   2454  CA  ILE A 316       8.378 -32.676  17.884  1.00 21.68           C  
ATOM   2455  C   ILE A 316       9.432 -32.755  16.766  1.00 40.33           C  
ATOM   2456  O   ILE A 316      10.593 -33.024  17.026  1.00 32.85           O  
ATOM   2457  CB  ILE A 316       7.496 -33.943  17.945  1.00 28.02           C  
ATOM   2458  CG1 ILE A 316       6.784 -34.041  19.303  1.00 30.54           C  
ATOM   2459  CG2 ILE A 316       8.317 -35.202  17.738  1.00 30.75           C  
ATOM   2460  CD1 ILE A 316       5.419 -34.740  19.216  1.00 25.56           C  
ATOM   2461  N   ASN A 317       9.031 -32.483  15.526  1.00 33.26           N  
ATOM   2462  CA  ASN A 317       9.981 -32.469  14.407  1.00 35.53           C  
ATOM   2463  C   ASN A 317      11.064 -31.415  14.494  1.00 28.81           C  
ATOM   2464  O   ASN A 317      12.180 -31.647  14.062  1.00 42.30           O  
ATOM   2465  CB  ASN A 317       9.238 -32.328  13.087  1.00 36.79           C  
ATOM   2466  CG  ASN A 317       8.329 -33.491  12.833  1.00 32.32           C  
ATOM   2467  ND2 ASN A 317       7.390 -33.327  11.908  1.00 45.49           N  
ATOM   2468  OD1 ASN A 317       8.464 -34.533  13.472  1.00 40.75           O  
ATOM   2469  N   ALA A 318      10.721 -30.255  15.042  1.00 29.62           N  
ATOM   2470  CA  ALA A 318      11.636 -29.131  15.139  1.00 35.38           C  
ATOM   2471  C   ALA A 318      12.591 -29.181  16.332  1.00 53.26           C  
ATOM   2472  O   ALA A 318      13.559 -28.416  16.367  1.00 50.70           O  
ATOM   2473  CB  ALA A 318      10.855 -27.832  15.182  1.00 39.33           C  
ATOM   2474  N   GLY A 319      12.329 -30.046  17.311  1.00 31.57           N  
ATOM   2475  CA  GLY A 319      13.042 -29.949  18.578  1.00 31.24           C  
ATOM   2476  C   GLY A 319      14.415 -30.601  18.603  1.00 26.42           C  
ATOM   2477  O   GLY A 319      14.676 -31.606  17.905  1.00 29.89           O  
ATOM   2478  N   ASP A 320      15.300 -30.020  19.404  1.00 30.01           N  
ATOM   2479  CA  ASP A 320      16.576 -30.652  19.734  1.00 31.94           C  
ATOM   2480  C   ASP A 320      16.343 -31.291  21.079  1.00 31.66           C  
ATOM   2481  O   ASP A 320      16.090 -30.597  22.069  1.00 27.87           O  
ATOM   2482  CB  ASP A 320      17.696 -29.602  19.837  1.00 34.26           C  
ATOM   2483  CG  ASP A 320      19.059 -30.195  20.277  1.00 40.97           C  
ATOM   2484  OD1 ASP A 320      20.004 -29.386  20.481  1.00 38.07           O  
ATOM   2485  OD2 ASP A 320      19.212 -31.440  20.406  1.00 30.93           O1-
ATOM   2486  N   PHE A 321      16.414 -32.612  21.142  1.00 26.37           N  
ATOM   2487  CA  PHE A 321      16.102 -33.241  22.427  1.00 31.82           C  
ATOM   2488  C   PHE A 321      17.315 -33.838  23.130  1.00 37.85           C  
ATOM   2489  O   PHE A 321      17.175 -34.727  23.973  1.00 26.50           O  
ATOM   2490  CB  PHE A 321      14.953 -34.245  22.270  1.00 26.64           C  
ATOM   2491  CG  PHE A 321      13.667 -33.606  21.809  1.00 28.50           C  
ATOM   2492  CD1 PHE A 321      12.820 -32.998  22.713  1.00 26.15           C  
ATOM   2493  CD2 PHE A 321      13.340 -33.569  20.457  1.00 22.88           C  
ATOM   2494  CE1 PHE A 321      11.630 -32.391  22.287  1.00 28.14           C  
ATOM   2495  CE2 PHE A 321      12.155 -32.969  20.020  1.00 33.36           C  
ATOM   2496  CZ  PHE A 321      11.306 -32.371  20.940  1.00 27.90           C  
ATOM   2497  N   HIS A 322      18.506 -33.347  22.785  1.00 29.26           N  
ATOM   2498  CA  HIS A 322      19.702 -33.681  23.575  1.00 31.10           C  
ATOM   2499  C   HIS A 322      19.471 -33.271  25.003  1.00 24.18           C  
ATOM   2500  O   HIS A 322      18.942 -32.186  25.267  1.00 29.65           O  
ATOM   2501  CB  HIS A 322      20.979 -33.031  23.010  1.00 26.20           C  
ATOM   2502  CG  HIS A 322      21.450 -33.692  21.757  1.00 26.98           C  
ATOM   2503  CD2 HIS A 322      22.229 -34.784  21.564  1.00 28.88           C  
ATOM   2504  ND1 HIS A 322      21.016 -33.303  20.508  1.00 24.20           N  
ATOM   2505  CE1 HIS A 322      21.550 -34.095  19.591  1.00 28.48           C  
ATOM   2506  NE2 HIS A 322      22.292 -35.001  20.204  1.00 30.60           N  
ATOM   2507  N   GLY A 323      19.842 -34.154  25.929  1.00 26.79           N  
ATOM   2508  CA  GLY A 323      19.655 -33.858  27.339  1.00 29.32           C  
ATOM   2509  C   GLY A 323      18.326 -34.344  27.906  1.00 33.98           C  
ATOM   2510  O   GLY A 323      18.073 -34.175  29.091  1.00 31.95           O  
ATOM   2511  N   LEU A 324      17.473 -34.939  27.071  1.00 26.96           N  
ATOM   2512  CA  LEU A 324      16.207 -35.481  27.565  1.00 28.11           C  
ATOM   2513  C   LEU A 324      16.331 -36.998  27.659  1.00 18.68           C  
ATOM   2514  O   LEU A 324      16.884 -37.632  26.767  1.00 20.07           O  
ATOM   2515  CB  LEU A 324      15.047 -35.119  26.616  1.00 26.34           C  
ATOM   2516  CG  LEU A 324      13.647 -35.676  26.909  1.00 21.56           C  
ATOM   2517  CD1 LEU A 324      13.107 -35.127  28.230  1.00 20.61           C  
ATOM   2518  CD2 LEU A 324      12.680 -35.337  25.748  1.00 24.37           C  
ATOM   2519  N   GLN A 325      15.864 -37.573  28.759  1.00 21.32           N  
ATOM   2520  CA  GLN A 325      15.571 -39.012  28.780  1.00 20.84           C  
ATOM   2521  C   GLN A 325      14.053 -39.182  28.929  1.00 20.01           C  
ATOM   2522  O   GLN A 325      13.412 -38.469  29.722  1.00 16.78           O  
ATOM   2523  CB  GLN A 325      16.279 -39.742  29.932  1.00 22.15           C  
ATOM   2524  CG  GLN A 325      17.812 -39.631  29.882  1.00 28.96           C  
ATOM   2525  CD  GLN A 325      18.303 -38.368  30.562  1.00 28.43           C  
ATOM   2526  NE2 GLN A 325      19.213 -37.647  29.904  1.00 35.31           N  
ATOM   2527  OE1 GLN A 325      17.867 -38.039  31.667  1.00 34.39           O  
ATOM   2528  N  AVAL A 326      13.475 -40.083  28.138  0.42 20.91           N  
ATOM   2529  N  BVAL A 326      13.496 -40.148  28.216  0.58 20.89           N  
ATOM   2530  CA AVAL A 326      12.052 -40.395  28.259  0.42 21.45           C  
ATOM   2531  CA BVAL A 326      12.062 -40.367  28.280  0.58 21.47           C  
ATOM   2532  C  AVAL A 326      11.845 -41.896  28.319  0.42 19.40           C  
ATOM   2533  C  BVAL A 326      11.777 -41.864  28.237  0.58 19.38           C  
ATOM   2534  O  AVAL A 326      12.619 -42.665  27.756  0.42 19.44           O  
ATOM   2535  O  BVAL A 326      12.471 -42.606  27.553  0.58 20.00           O  
ATOM   2536  CB AVAL A 326      11.194 -39.825  27.097  0.42 23.87           C  
ATOM   2537  CB BVAL A 326      11.341 -39.564  27.166  0.58 24.74           C  
ATOM   2538  CG1AVAL A 326      11.280 -38.309  27.042  0.42 20.51           C  
ATOM   2539  CG1BVAL A 326      12.029 -39.759  25.845  0.58 20.04           C  
ATOM   2540  CG2AVAL A 326      11.605 -40.432  25.779  0.42 20.94           C  
ATOM   2541  CG2BVAL A 326       9.888 -39.918  27.081  0.58 16.74           C  
ATOM   2542  N   LEU A 327      10.801 -42.305  29.029  1.00 18.50           N  
ATOM   2543  CA  LEU A 327      10.394 -43.703  29.076  1.00 17.11           C  
ATOM   2544  C   LEU A 327       8.975 -43.719  28.495  1.00 17.37           C  
ATOM   2545  O   LEU A 327       8.130 -42.953  28.957  1.00 19.61           O  
ATOM   2546  CB  LEU A 327      10.361 -44.143  30.558  1.00 15.34           C  
ATOM   2547  CG  LEU A 327       9.704 -45.483  30.914  1.00 21.61           C  
ATOM   2548  CD1 LEU A 327      10.424 -46.597  30.216  1.00 20.13           C  
ATOM   2549  CD2 LEU A 327       9.770 -45.678  32.433  1.00 23.18           C  
ATOM   2550  N   VAL A 328       8.703 -44.553  27.488  1.00 16.68           N  
ATOM   2551  CA  VAL A 328       7.371 -44.564  26.859  1.00 17.49           C  
ATOM   2552  C   VAL A 328       6.960 -45.993  26.626  1.00 17.17           C  
ATOM   2553  O   VAL A 328       7.806 -46.875  26.489  1.00 18.81           O  
ATOM   2554  CB  VAL A 328       7.333 -43.808  25.473  1.00 18.18           C  
ATOM   2555  CG1 VAL A 328       7.940 -42.420  25.599  1.00 18.25           C  
ATOM   2556  CG2 VAL A 328       8.078 -44.587  24.409  1.00 14.65           C  
ATOM   2557  N   GLY A 329       5.658 -46.244  26.562  1.00 15.06           N  
ATOM   2558  CA  GLY A 329       5.223 -47.588  26.255  1.00 14.53           C  
ATOM   2559  C   GLY A 329       3.725 -47.685  26.059  1.00 17.32           C  
ATOM   2560  O   GLY A 329       3.010 -46.692  26.143  1.00 15.90           O  
ATOM   2561  N   VAL A 330       3.257 -48.910  25.839  1.00 16.11           N  
ATOM   2562  CA  VAL A 330       1.859 -49.159  25.572  1.00 12.68           C  
ATOM   2563  C   VAL A 330       1.495 -50.470  26.215  1.00 15.51           C  
ATOM   2564  O   VAL A 330       2.372 -51.269  26.556  1.00 19.49           O  
ATOM   2565  CB  VAL A 330       1.615 -49.299  24.040  1.00 16.36           C  
ATOM   2566  CG1 VAL A 330       1.837 -47.948  23.346  1.00 13.94           C  
ATOM   2567  CG2 VAL A 330       2.530 -50.381  23.458  1.00 15.61           C  
ATOM   2568  N   VAL A 331       0.197 -50.728  26.341  1.00 14.77           N  
ATOM   2569  CA  VAL A 331      -0.231 -52.063  26.734  1.00 14.86           C  
ATOM   2570  C   VAL A 331      -0.456 -52.946  25.503  1.00 20.78           C  
ATOM   2571  O   VAL A 331      -0.474 -52.457  24.365  1.00 18.94           O  
ATOM   2572  CB  VAL A 331      -1.500 -52.012  27.605  1.00 18.28           C  
ATOM   2573  CG1 VAL A 331      -1.213 -51.258  28.943  1.00 16.03           C  
ATOM   2574  CG2 VAL A 331      -2.638 -51.349  26.832  1.00 15.56           C  
ATOM   2575  N   LYS A 332      -0.600 -54.251  25.736  1.00 21.05           N  
ATOM   2576  CA  LYS A 332      -0.689 -55.209  24.643  1.00 25.67           C  
ATOM   2577  C   LYS A 332      -1.937 -54.967  23.789  1.00 23.72           C  
ATOM   2578  O   LYS A 332      -1.902 -55.141  22.582  1.00 21.56           O  
ATOM   2579  CB  LYS A 332      -0.665 -56.635  25.182  1.00 22.99           C  
ATOM   2580  CG  LYS A 332      -0.455 -57.743  24.127  1.00 22.71           C  
ATOM   2581  CD  LYS A 332      -0.515 -59.106  24.862  1.00 28.38           C  
ATOM   2582  CE  LYS A 332      -0.125 -60.272  23.950  1.00 42.61           C  
ATOM   2583  NZ  LYS A 332      -1.105 -60.472  22.849  1.00 37.92           N1+
ATOM   2584  N   ASP A 333      -3.033 -54.541  24.404  1.00 14.47           N  
ATOM   2585  CA  ASP A 333      -4.258 -54.313  23.631  1.00 19.31           C  
ATOM   2586  C   ASP A 333      -4.899 -52.946  23.820  1.00 20.94           C  
ATOM   2587  O   ASP A 333      -5.940 -52.857  24.445  1.00 21.00           O  
ATOM   2588  CB  ASP A 333      -5.299 -55.397  23.939  1.00 22.53           C  
ATOM   2589  CG  ASP A 333      -4.773 -56.796  23.642  1.00 28.51           C  
ATOM   2590  OD1 ASP A 333      -4.832 -57.218  22.462  1.00 28.15           O  
ATOM   2591  OD2 ASP A 333      -4.275 -57.450  24.580  1.00 22.83           O1-
ATOM   2592  N   GLU A 334      -4.313 -51.905  23.216  1.00 18.59           N  
ATOM   2593  CA  GLU A 334      -4.749 -50.523  23.436  1.00 17.32           C  
ATOM   2594  C   GLU A 334      -6.181 -50.227  23.006  1.00 19.06           C  
ATOM   2595  O   GLU A 334      -6.847 -49.410  23.624  1.00 17.91           O  
ATOM   2596  CB  GLU A 334      -3.795 -49.536  22.727  1.00 17.60           C  
ATOM   2597  CG  GLU A 334      -2.373 -49.476  23.362  1.00 13.74           C  
ATOM   2598  CD  GLU A 334      -2.351 -48.720  24.710  1.00 17.37           C  
ATOM   2599  OE1 GLU A 334      -3.399 -48.166  25.097  1.00 17.73           O  
ATOM   2600  OE2 GLU A 334      -1.283 -48.691  25.377  1.00 18.25           O1-
ATOM   2601  N   GLY A 335      -6.659 -50.866  21.938  1.00 15.12           N  
ATOM   2602  CA  GLY A 335      -7.941 -50.459  21.384  1.00 19.08           C  
ATOM   2603  C   GLY A 335      -9.176 -51.083  22.024  1.00 18.69           C  
ATOM   2604  O   GLY A 335     -10.291 -50.570  21.875  1.00 17.91           O  
ATOM   2605  N   SER A 336      -8.991 -52.184  22.737  1.00 14.57           N  
ATOM   2606  CA  SER A 336     -10.146 -53.044  23.073  1.00 21.01           C  
ATOM   2607  C   SER A 336     -11.183 -52.368  23.976  1.00 26.37           C  
ATOM   2608  O   SER A 336     -12.390 -52.457  23.751  1.00 23.05           O  
ATOM   2609  CB  SER A 336      -9.669 -54.359  23.684  1.00 22.97           C  
ATOM   2610  OG  SER A 336      -9.036 -54.131  24.940  1.00 24.57           O  
ATOM   2611  N   TYR A 337     -10.701 -51.684  24.997  1.00 21.23           N  
ATOM   2612  CA  TYR A 337     -11.550 -50.974  25.949  1.00 24.82           C  
ATOM   2613  C   TYR A 337     -12.493 -49.964  25.276  1.00 25.18           C  
ATOM   2614  O   TYR A 337     -13.649 -49.852  25.652  1.00 18.98           O  
ATOM   2615  CB  TYR A 337     -10.640 -50.308  26.997  1.00 21.37           C  
ATOM   2616  CG  TYR A 337     -11.237 -49.217  27.873  1.00 22.40           C  
ATOM   2617  CD1 TYR A 337     -11.980 -49.523  29.015  1.00 29.62           C  
ATOM   2618  CD2 TYR A 337     -10.979 -47.879  27.601  1.00 26.85           C  
ATOM   2619  CE1 TYR A 337     -12.495 -48.513  29.839  1.00 26.36           C  
ATOM   2620  CE2 TYR A 337     -11.481 -46.864  28.407  1.00 32.30           C  
ATOM   2621  CZ  TYR A 337     -12.245 -47.182  29.518  1.00 35.35           C  
ATOM   2622  OH  TYR A 337     -12.724 -46.152  30.300  1.00 36.37           O  
ATOM   2623  N   PHE A 338     -12.021 -49.262  24.254  1.00 15.30           N  
ATOM   2624  CA  PHE A 338     -12.820 -48.216  23.629  1.00 19.62           C  
ATOM   2625  C   PHE A 338     -13.972 -48.744  22.785  1.00 17.78           C  
ATOM   2626  O   PHE A 338     -14.963 -48.041  22.557  1.00 15.44           O  
ATOM   2627  CB  PHE A 338     -11.905 -47.316  22.777  1.00 21.63           C  
ATOM   2628  CG  PHE A 338     -10.816 -46.690  23.590  1.00 22.29           C  
ATOM   2629  CD1 PHE A 338      -9.621 -47.357  23.788  1.00 18.03           C  
ATOM   2630  CD2 PHE A 338     -11.038 -45.473  24.234  1.00 19.57           C  
ATOM   2631  CE1 PHE A 338      -8.632 -46.802  24.616  1.00 22.59           C  
ATOM   2632  CE2 PHE A 338     -10.054 -44.907  25.060  1.00 24.69           C  
ATOM   2633  CZ  PHE A 338      -8.864 -45.576  25.256  1.00 17.62           C  
ATOM   2634  N   LEU A 339     -13.833 -49.981  22.325  1.00 19.41           N  
ATOM   2635  CA  LEU A 339     -14.802 -50.548  21.379  1.00 26.38           C  
ATOM   2636  C   LEU A 339     -16.205 -50.705  21.993  1.00 19.55           C  
ATOM   2637  O   LEU A 339     -17.207 -50.554  21.296  1.00 23.51           O  
ATOM   2638  CB  LEU A 339     -14.292 -51.884  20.847  1.00 17.09           C  
ATOM   2639  CG  LEU A 339     -12.973 -51.759  20.064  1.00 21.35           C  
ATOM   2640  CD1 LEU A 339     -12.522 -53.131  19.554  1.00 21.71           C  
ATOM   2641  CD2 LEU A 339     -13.158 -50.829  18.912  1.00 20.90           C  
ATOM   2642  N   VAL A 340     -16.284 -50.974  23.299  1.00 22.08           N  
ATOM   2643  CA  VAL A 340     -17.600 -51.125  23.928  1.00 21.98           C  
ATOM   2644  C   VAL A 340     -18.342 -49.810  24.090  1.00 26.23           C  
ATOM   2645  O   VAL A 340     -19.522 -49.798  24.426  1.00 25.90           O  
ATOM   2646  CB  VAL A 340     -17.540 -51.851  25.256  1.00 22.48           C  
ATOM   2647  CG1 VAL A 340     -17.009 -53.271  25.037  1.00 23.46           C  
ATOM   2648  CG2 VAL A 340     -16.704 -51.083  26.238  1.00 23.21           C  
ATOM   2649  N   TYR A 341     -17.669 -48.702  23.803  1.00 19.94           N  
ATOM   2650  CA  TYR A 341     -18.304 -47.376  23.904  1.00 15.61           C  
ATOM   2651  C   TYR A 341     -18.896 -46.862  22.611  1.00 19.76           C  
ATOM   2652  O   TYR A 341     -19.132 -45.652  22.480  1.00 26.59           O  
ATOM   2653  CB  TYR A 341     -17.320 -46.332  24.474  1.00 20.64           C  
ATOM   2654  CG  TYR A 341     -17.167 -46.527  25.953  1.00 24.14           C  
ATOM   2655  CD1 TYR A 341     -18.001 -45.837  26.848  1.00 22.10           C  
ATOM   2656  CD2 TYR A 341     -16.270 -47.467  26.465  1.00 22.45           C  
ATOM   2657  CE1 TYR A 341     -17.910 -46.042  28.233  1.00 23.13           C  
ATOM   2658  CE2 TYR A 341     -16.175 -47.680  27.843  1.00 24.86           C  
ATOM   2659  CZ  TYR A 341     -17.006 -46.958  28.715  1.00 24.59           C  
ATOM   2660  OH  TYR A 341     -16.937 -47.163  30.072  1.00 24.46           O  
ATOM   2661  N   GLY A 342     -19.146 -47.754  21.648  1.00 22.49           N  
ATOM   2662  CA  GLY A 342     -19.750 -47.285  20.414  1.00 23.04           C  
ATOM   2663  C   GLY A 342     -19.512 -48.049  19.111  1.00 27.68           C  
ATOM   2664  O   GLY A 342     -20.210 -47.796  18.155  1.00 24.25           O  
ATOM   2665  N   ALA A 343     -18.542 -48.954  19.044  1.00 24.71           N  
ATOM   2666  CA  ALA A 343     -18.395 -49.754  17.829  1.00 25.72           C  
ATOM   2667  C   ALA A 343     -19.561 -50.744  17.766  1.00 26.21           C  
ATOM   2668  O   ALA A 343     -19.838 -51.427  18.748  1.00 21.53           O  
ATOM   2669  CB  ALA A 343     -17.088 -50.504  17.829  1.00 22.55           C  
ATOM   2670  N   PRO A 344     -20.250 -50.820  16.607  1.00 30.25           N  
ATOM   2671  CA  PRO A 344     -21.382 -51.758  16.504  1.00 20.47           C  
ATOM   2672  C   PRO A 344     -20.982 -53.213  16.745  1.00 27.35           C  
ATOM   2673  O   PRO A 344     -19.934 -53.704  16.276  1.00 24.38           O  
ATOM   2674  CB  PRO A 344     -21.940 -51.519  15.085  1.00 32.98           C  
ATOM   2675  CG  PRO A 344     -20.956 -50.623  14.383  1.00 33.09           C  
ATOM   2676  CD  PRO A 344     -20.134 -49.922  15.442  1.00 20.43           C  
ATOM   2677  N   GLY A 345     -21.796 -53.891  17.545  1.00 24.58           N  
ATOM   2678  CA  GLY A 345     -21.560 -55.297  17.863  1.00 21.29           C  
ATOM   2679  C   GLY A 345     -20.693 -55.588  19.081  1.00 27.66           C  
ATOM   2680  O   GLY A 345     -20.492 -56.758  19.447  1.00 27.29           O  
ATOM   2681  N   PHE A 346     -20.161 -54.551  19.724  1.00 26.34           N  
ATOM   2682  CA  PHE A 346     -19.234 -54.807  20.831  1.00 24.43           C  
ATOM   2683  C   PHE A 346     -19.900 -54.744  22.206  1.00 26.83           C  
ATOM   2684  O   PHE A 346     -20.760 -53.899  22.448  1.00 29.86           O  
ATOM   2685  CB  PHE A 346     -18.013 -53.868  20.766  1.00 25.30           C  
ATOM   2686  CG  PHE A 346     -17.006 -54.276  19.743  1.00 22.50           C  
ATOM   2687  CD1 PHE A 346     -15.905 -55.037  20.103  1.00 22.54           C  
ATOM   2688  CD2 PHE A 346     -17.186 -53.937  18.413  1.00 22.97           C  
ATOM   2689  CE1 PHE A 346     -14.990 -55.444  19.150  1.00 22.32           C  
ATOM   2690  CE2 PHE A 346     -16.262 -54.323  17.454  1.00 26.00           C  
ATOM   2691  CZ  PHE A 346     -15.172 -55.079  17.822  1.00 20.51           C  
ATOM   2692  N   SER A 347     -19.484 -55.641  23.096  1.00 28.41           N  
ATOM   2693  CA  SER A 347     -19.980 -55.665  24.470  1.00 24.56           C  
ATOM   2694  C   SER A 347     -18.962 -56.364  25.338  1.00 22.43           C  
ATOM   2695  O   SER A 347     -18.309 -57.300  24.899  1.00 26.41           O  
ATOM   2696  CB  SER A 347     -21.332 -56.417  24.559  1.00 27.96           C  
ATOM   2697  OG  SER A 347     -21.837 -56.409  25.886  1.00 34.91           O  
ATOM   2698  N   LYS A 348     -18.853 -55.965  26.599  1.00 22.58           N  
ATOM   2699  CA  LYS A 348     -17.984 -56.698  27.499  1.00 23.18           C  
ATOM   2700  C   LYS A 348     -18.660 -58.020  27.879  1.00 23.23           C  
ATOM   2701  O   LYS A 348     -18.007 -58.933  28.406  1.00 26.85           O  
ATOM   2702  CB  LYS A 348     -17.733 -55.901  28.790  1.00 24.13           C  
ATOM   2703  CG  LYS A 348     -18.844 -56.091  29.841  1.00 24.87           C  
ATOM   2704  CD  LYS A 348     -18.591 -55.302  31.148  1.00 27.55           C  
ATOM   2705  CE  LYS A 348     -19.701 -55.615  32.172  1.00 21.48           C  
ATOM   2706  NZ  LYS A 348     -19.517 -57.001  32.687  1.00 24.67           N1+
ATOM   2707  N   ASP A 349     -19.968 -58.101  27.643  1.00 24.85           N  
ATOM   2708  CA  ASP A 349     -20.763 -59.245  28.117  1.00 29.18           C  
ATOM   2709  C   ASP A 349     -20.985 -60.358  27.086  1.00 36.83           C  
ATOM   2710  O   ASP A 349     -21.724 -61.297  27.339  1.00 32.10           O  
ATOM   2711  CB  ASP A 349     -22.099 -58.768  28.690  1.00 29.58           C  
ATOM   2712  CG  ASP A 349     -21.930 -58.084  30.034  1.00 29.01           C  
ATOM   2713  OD1 ASP A 349     -21.114 -58.585  30.842  1.00 26.72           O  
ATOM   2714  OD2 ASP A 349     -22.575 -57.040  30.262  1.00 30.59           O1-
ATOM   2715  N   ASN A 350     -20.341 -60.255  25.928  1.00 30.68           N  
ATOM   2716  CA  ASN A 350     -20.259 -61.382  25.006  1.00 30.97           C  
ATOM   2717  C   ASN A 350     -18.904 -61.380  24.298  1.00 38.59           C  
ATOM   2718  O   ASN A 350     -18.032 -60.567  24.608  1.00 28.07           O  
ATOM   2719  CB  ASN A 350     -21.445 -61.412  24.020  1.00 28.69           C  
ATOM   2720  CG  ASN A 350     -21.522 -60.189  23.131  1.00 38.79           C  
ATOM   2721  ND2 ASN A 350     -22.747 -59.747  22.857  1.00 32.43           N  
ATOM   2722  OD1 ASN A 350     -20.503 -59.643  22.686  1.00 34.21           O  
ATOM   2723  N   GLU A 351     -18.727 -62.277  23.348  1.00 26.42           N  
ATOM   2724  CA  GLU A 351     -17.437 -62.406  22.678  1.00 33.32           C  
ATOM   2725  C   GLU A 351     -17.165 -61.315  21.648  1.00 24.01           C  
ATOM   2726  O   GLU A 351     -16.058 -61.243  21.104  1.00 26.14           O  
ATOM   2727  CB  GLU A 351     -17.324 -63.776  22.019  1.00 29.16           C  
ATOM   2728  CG  GLU A 351     -17.202 -64.903  23.022  1.00 37.59           C  
ATOM   2729  CD  GLU A 351     -15.908 -64.817  23.784  1.00 53.64           C  
ATOM   2730  OE1 GLU A 351     -14.871 -65.276  23.250  1.00 64.67           O  
ATOM   2731  OE2 GLU A 351     -15.924 -64.263  24.906  1.00 59.78           O1-
ATOM   2732  N   SER A 352     -18.183 -60.513  21.352  1.00 19.48           N  
ATOM   2733  CA  SER A 352     -18.081 -59.445  20.360  1.00 27.08           C  
ATOM   2734  C   SER A 352     -17.547 -59.995  19.017  1.00 30.13           C  
ATOM   2735  O   SER A 352     -16.675 -59.393  18.397  1.00 20.93           O  
ATOM   2736  CB  SER A 352     -17.179 -58.308  20.890  1.00 24.41           C  
ATOM   2737  OG  SER A 352     -17.712 -57.720  22.080  1.00 25.40           O  
ATOM   2738  N   LEU A 353     -18.053 -61.149  18.591  1.00 35.42           N  
ATOM   2739  CA  LEU A 353     -17.683 -61.729  17.291  1.00 28.92           C  
ATOM   2740  C   LEU A 353     -18.439 -61.032  16.188  1.00 31.18           C  
ATOM   2741  O   LEU A 353     -19.504 -61.469  15.755  1.00 34.69           O  
ATOM   2742  CB  LEU A 353     -17.966 -63.229  17.278  1.00 25.18           C  
ATOM   2743  CG  LEU A 353     -17.052 -63.966  18.248  1.00 32.28           C  
ATOM   2744  CD1 LEU A 353     -17.443 -65.444  18.419  1.00 35.33           C  
ATOM   2745  CD2 LEU A 353     -15.639 -63.843  17.783  1.00 31.47           C  
ATOM   2746  N   ILE A 354     -17.883 -59.933  15.712  1.00 23.42           N  
ATOM   2747  CA  ILE A 354     -18.631 -59.056  14.834  1.00 18.75           C  
ATOM   2748  C   ILE A 354     -18.626 -59.551  13.363  1.00 23.45           C  
ATOM   2749  O   ILE A 354     -17.811 -60.385  12.962  1.00 27.51           O  
ATOM   2750  CB  ILE A 354     -18.068 -57.626  14.891  1.00 26.89           C  
ATOM   2751  CG1 ILE A 354     -16.565 -57.650  14.586  1.00 23.33           C  
ATOM   2752  CG2 ILE A 354     -18.309 -57.014  16.287  1.00 26.86           C  
ATOM   2753  CD1 ILE A 354     -16.026 -56.290  14.110  1.00 19.89           C  
ATOM   2754  N   SER A 355     -19.530 -59.013  12.567  1.00 23.37           N  
ATOM   2755  CA  SER A 355     -19.566 -59.352  11.145  1.00 29.92           C  
ATOM   2756  C   SER A 355     -18.735 -58.353  10.342  1.00 30.90           C  
ATOM   2757  O   SER A 355     -18.306 -57.321  10.859  1.00 26.03           O  
ATOM   2758  CB  SER A 355     -21.010 -59.324  10.651  1.00 23.18           C  
ATOM   2759  OG  SER A 355     -21.506 -57.995  10.637  1.00 29.33           O  
ATOM   2760  N   ARG A 356     -18.530 -58.644   9.062  1.00 28.21           N  
ATOM   2761  CA  ARG A 356     -17.834 -57.717   8.192  1.00 19.69           C  
ATOM   2762  C   ARG A 356     -18.536 -56.362   8.093  1.00 27.60           C  
ATOM   2763  O   ARG A 356     -17.888 -55.316   8.113  1.00 24.83           O  
ATOM   2764  CB  ARG A 356     -17.670 -58.327   6.781  1.00 28.59           C  
ATOM   2765  CG  ARG A 356     -16.999 -57.375   5.798  1.00 28.64           C  
ATOM   2766  CD  ARG A 356     -15.564 -57.767   5.585  1.00 33.16           C  
ATOM   2767  NE  ARG A 356     -14.833 -56.831   4.733  1.00 36.73           N  
ATOM   2768  CZ  ARG A 356     -13.547 -56.538   4.912  1.00 35.15           C  
ATOM   2769  NH1 ARG A 356     -12.874 -57.107   5.913  1.00 29.01           N1+
ATOM   2770  NH2 ARG A 356     -12.942 -55.675   4.113  1.00 23.93           N  
ATOM   2771  N   ALA A 357     -19.856 -56.364   7.958  1.00 23.31           N  
ATOM   2772  CA  ALA A 357     -20.581 -55.090   7.918  1.00 27.88           C  
ATOM   2773  C   ALA A 357     -20.333 -54.255   9.197  1.00 22.80           C  
ATOM   2774  O   ALA A 357     -20.150 -53.026   9.130  1.00 25.00           O  
ATOM   2775  CB  ALA A 357     -22.072 -55.330   7.712  1.00 26.08           C  
ATOM   2776  N   GLU A 358     -20.334 -54.928  10.347  1.00 23.47           N  
ATOM   2777  CA  GLU A 358     -20.086 -54.257  11.622  1.00 26.03           C  
ATOM   2778  C   GLU A 358     -18.654 -53.715  11.641  1.00 25.95           C  
ATOM   2779  O   GLU A 358     -18.406 -52.588  12.060  1.00 28.67           O  
ATOM   2780  CB  GLU A 358     -20.346 -55.224  12.794  1.00 24.14           C  
ATOM   2781  CG  GLU A 358     -21.847 -55.421  13.021  1.00 25.08           C  
ATOM   2782  CD  GLU A 358     -22.185 -56.493  14.041  1.00 27.39           C  
ATOM   2783  OE1 GLU A 358     -21.472 -57.527  14.130  1.00 30.26           O  
ATOM   2784  OE2 GLU A 358     -23.180 -56.285  14.775  1.00 40.20           O1-
ATOM   2785  N   PHE A 359     -17.728 -54.521  11.138  1.00 24.38           N  
ATOM   2786  CA  PHE A 359     -16.347 -54.095  11.041  1.00 27.33           C  
ATOM   2787  C   PHE A 359     -16.231 -52.837  10.201  1.00 28.29           C  
ATOM   2788  O   PHE A 359     -15.575 -51.889  10.613  1.00 20.35           O  
ATOM   2789  CB  PHE A 359     -15.462 -55.207  10.464  1.00 22.77           C  
ATOM   2790  CG  PHE A 359     -14.058 -54.753  10.156  1.00 26.07           C  
ATOM   2791  CD1 PHE A 359     -13.104 -54.682  11.167  1.00 19.89           C  
ATOM   2792  CD2 PHE A 359     -13.699 -54.370   8.868  1.00 22.60           C  
ATOM   2793  CE1 PHE A 359     -11.808 -54.270  10.882  1.00 26.36           C  
ATOM   2794  CE2 PHE A 359     -12.407 -53.961   8.579  1.00 23.74           C  
ATOM   2795  CZ  PHE A 359     -11.466 -53.904   9.598  1.00 21.75           C  
ATOM   2796  N   LEU A 360     -16.870 -52.816   9.028  1.00 20.13           N  
ATOM   2797  CA  LEU A 360     -16.783 -51.653   8.160  1.00 19.57           C  
ATOM   2798  C   LEU A 360     -17.437 -50.409   8.780  1.00 25.86           C  
ATOM   2799  O   LEU A 360     -16.946 -49.286   8.629  1.00 20.29           O  
ATOM   2800  CB  LEU A 360     -17.416 -51.949   6.776  1.00 18.27           C  
ATOM   2801  CG  LEU A 360     -16.763 -53.061   5.947  1.00 27.91           C  
ATOM   2802  CD1 LEU A 360     -17.525 -53.288   4.604  1.00 28.65           C  
ATOM   2803  CD2 LEU A 360     -15.271 -52.726   5.702  1.00 20.83           C  
ATOM   2804  N   ALA A 361     -18.574 -50.594   9.439  1.00 20.94           N  
ATOM   2805  CA  ALA A 361     -19.212 -49.475  10.125  1.00 25.79           C  
ATOM   2806  C   ALA A 361     -18.332 -49.008  11.300  1.00 25.37           C  
ATOM   2807  O   ALA A 361     -18.222 -47.819  11.573  1.00 23.95           O  
ATOM   2808  CB  ALA A 361     -20.592 -49.893  10.645  1.00 27.20           C  
ATOM   2809  N   GLY A 362     -17.734 -49.963  11.995  1.00 20.84           N  
ATOM   2810  CA  GLY A 362     -16.851 -49.674  13.114  1.00 23.12           C  
ATOM   2811  C   GLY A 362     -15.608 -48.881  12.738  1.00 27.12           C  
ATOM   2812  O   GLY A 362     -15.119 -48.075  13.525  1.00 19.71           O  
ATOM   2813  N   VAL A 363     -15.092 -49.101  11.530  1.00 20.92           N  
ATOM   2814  CA  VAL A 363     -13.974 -48.311  11.046  1.00 20.32           C  
ATOM   2815  C   VAL A 363     -14.313 -46.832  10.983  1.00 17.91           C  
ATOM   2816  O   VAL A 363     -13.453 -45.998  11.283  1.00 19.76           O  
ATOM   2817  CB  VAL A 363     -13.450 -48.804   9.658  1.00 20.49           C  
ATOM   2818  CG1 VAL A 363     -12.513 -47.772   9.033  1.00 18.66           C  
ATOM   2819  CG2 VAL A 363     -12.751 -50.168   9.817  1.00 20.97           C  
ATOM   2820  N   ARG A 364     -15.548 -46.474  10.618  1.00 14.85           N  
ATOM   2821  CA  ARG A 364     -15.887 -45.048  10.594  1.00 17.24           C  
ATOM   2822  C   ARG A 364     -16.121 -44.494  12.008  1.00 15.79           C  
ATOM   2823  O   ARG A 364     -16.018 -43.285  12.220  1.00 21.36           O  
ATOM   2824  CB  ARG A 364     -17.125 -44.733   9.749  1.00 18.90           C  
ATOM   2825  CG  ARG A 364     -17.116 -45.307   8.320  1.00 24.64           C  
ATOM   2826  CD  ARG A 364     -15.824 -44.990   7.581  1.00 20.46           C  
ATOM   2827  NE  ARG A 364     -15.585 -43.564   7.295  1.00 24.29           N  
ATOM   2828  CZ  ARG A 364     -15.906 -42.954   6.152  1.00 34.17           C  
ATOM   2829  NH1 ARG A 364     -16.526 -43.634   5.187  1.00 21.17           N1+
ATOM   2830  NH2 ARG A 364     -15.601 -41.667   5.974  1.00 25.94           N  
ATOM   2831  N   VAL A 365     -16.467 -45.359  12.948  1.00 19.87           N  
ATOM   2832  CA  VAL A 365     -16.662 -44.901  14.333  1.00 20.34           C  
ATOM   2833  C   VAL A 365     -15.287 -44.694  14.982  1.00 21.30           C  
ATOM   2834  O   VAL A 365     -15.072 -43.727  15.721  1.00 22.46           O  
ATOM   2835  CB  VAL A 365     -17.497 -45.893  15.167  1.00 23.55           C  
ATOM   2836  CG1 VAL A 365     -17.513 -45.480  16.666  1.00 19.70           C  
ATOM   2837  CG2 VAL A 365     -18.943 -45.970  14.617  1.00 25.72           C  
ATOM   2838  N   GLY A 366     -14.366 -45.609  14.690  1.00 21.38           N  
ATOM   2839  CA  GLY A 366     -13.059 -45.622  15.325  1.00 20.56           C  
ATOM   2840  C   GLY A 366     -12.017 -44.795  14.598  1.00 24.33           C  
ATOM   2841  O   GLY A 366     -10.938 -44.542  15.131  1.00 21.79           O  
ATOM   2842  N   VAL A 367     -12.312 -44.404  13.361  1.00 19.63           N  
ATOM   2843  CA  VAL A 367     -11.442 -43.476  12.628  1.00 20.86           C  
ATOM   2844  C   VAL A 367     -12.306 -42.329  12.147  1.00 23.66           C  
ATOM   2845  O   VAL A 367     -12.562 -42.189  10.947  1.00 21.93           O  
ATOM   2846  CB  VAL A 367     -10.734 -44.127  11.408  1.00 25.49           C  
ATOM   2847  CG1 VAL A 367      -9.629 -43.198  10.851  1.00 17.77           C  
ATOM   2848  CG2 VAL A 367     -10.148 -45.453  11.793  1.00 19.45           C  
ATOM   2849  N   PRO A 368     -12.753 -41.486  13.086  1.00 25.27           N  
ATOM   2850  CA  PRO A 368     -13.832 -40.562  12.738  1.00 17.96           C  
ATOM   2851  C   PRO A 368     -13.348 -39.398  11.906  1.00 20.55           C  
ATOM   2852  O   PRO A 368     -12.163 -39.074  11.915  1.00 21.36           O  
ATOM   2853  CB  PRO A 368     -14.325 -40.076  14.114  1.00 17.07           C  
ATOM   2854  CG  PRO A 368     -13.105 -40.272  15.026  1.00 21.68           C  
ATOM   2855  CD  PRO A 368     -12.434 -41.476  14.535  1.00 22.32           C  
ATOM   2856  N   GLN A 369     -14.265 -38.786  11.173  1.00 21.67           N  
ATOM   2857  CA  GLN A 369     -13.976 -37.534  10.491  1.00 29.92           C  
ATOM   2858  C   GLN A 369     -12.822 -37.650   9.488  1.00 29.22           C  
ATOM   2859  O   GLN A 369     -12.011 -36.731   9.367  1.00 21.55           O  
ATOM   2860  CB  GLN A 369     -13.675 -36.434  11.533  1.00 29.03           C  
ATOM   2861  CG  GLN A 369     -14.868 -36.152  12.465  1.00 25.82           C  
ATOM   2862  CD  GLN A 369     -16.032 -35.561  11.686  1.00 34.49           C  
ATOM   2863  NE2 GLN A 369     -17.096 -36.335  11.521  1.00 30.21           N  
ATOM   2864  OE1 GLN A 369     -15.959 -34.429  11.220  1.00 33.44           O  
ATOM   2865  N   VAL A 370     -12.731 -38.775   8.783  1.00 27.30           N  
ATOM   2866  CA  VAL A 370     -11.840 -38.814   7.622  1.00 23.13           C  
ATOM   2867  C   VAL A 370     -12.634 -39.093   6.332  1.00 27.05           C  
ATOM   2868  O   VAL A 370     -13.779 -39.549   6.359  1.00 23.71           O  
ATOM   2869  CB  VAL A 370     -10.673 -39.834   7.774  1.00 21.97           C  
ATOM   2870  CG1 VAL A 370      -9.845 -39.545   9.047  1.00 22.13           C  
ATOM   2871  CG2 VAL A 370     -11.200 -41.293   7.732  1.00 16.82           C  
ATOM   2872  N   SER A 371     -12.013 -38.822   5.196  1.00 25.15           N  
ATOM   2873  CA  SER A 371     -12.670 -39.062   3.911  1.00 25.78           C  
ATOM   2874  C   SER A 371     -12.963 -40.542   3.704  1.00 29.02           C  
ATOM   2875  O   SER A 371     -12.326 -41.411   4.312  1.00 20.49           O  
ATOM   2876  CB  SER A 371     -11.784 -38.553   2.764  1.00 28.22           C  
ATOM   2877  OG  SER A 371     -10.585 -39.305   2.736  1.00 25.96           O  
ATOM   2878  N   ASP A 372     -13.928 -40.834   2.831  1.00 30.68           N  
ATOM   2879  CA  ASP A 372     -14.197 -42.208   2.437  1.00 24.15           C  
ATOM   2880  C   ASP A 372     -12.932 -42.872   1.894  1.00 18.45           C  
ATOM   2881  O   ASP A 372     -12.710 -44.062   2.095  1.00 22.79           O  
ATOM   2882  CB  ASP A 372     -15.295 -42.252   1.359  1.00 24.59           C  
ATOM   2883  CG  ASP A 372     -16.644 -41.810   1.883  1.00 44.02           C  
ATOM   2884  OD1 ASP A 372     -16.827 -41.803   3.125  1.00 39.87           O  
ATOM   2885  OD2 ASP A 372     -17.526 -41.486   1.054  1.00 48.47           O1-
ATOM   2886  N   LEU A 373     -12.117 -42.104   1.174  1.00 26.44           N  
ATOM   2887  CA  LEU A 373     -10.884 -42.662   0.624  1.00 26.90           C  
ATOM   2888  C   LEU A 373      -9.939 -43.113   1.756  1.00 24.18           C  
ATOM   2889  O   LEU A 373      -9.361 -44.198   1.696  1.00 23.60           O  
ATOM   2890  CB  LEU A 373     -10.193 -41.668  -0.319  1.00 23.55           C  
ATOM   2891  CG  LEU A 373      -8.875 -42.200  -0.893  1.00 24.73           C  
ATOM   2892  CD1 LEU A 373      -9.133 -43.430  -1.738  1.00 29.17           C  
ATOM   2893  CD2 LEU A 373      -8.135 -41.135  -1.672  1.00 33.25           C  
ATOM   2894  N   ALA A 374      -9.808 -42.289   2.794  1.00 21.92           N  
ATOM   2895  CA  ALA A 374      -8.968 -42.637   3.941  1.00 18.38           C  
ATOM   2896  C   ALA A 374      -9.495 -43.891   4.621  1.00 17.39           C  
ATOM   2897  O   ALA A 374      -8.718 -44.794   4.972  1.00 20.68           O  
ATOM   2898  CB  ALA A 374      -8.898 -41.452   4.945  1.00 17.28           C  
ATOM   2899  N   ALA A 375     -10.815 -43.962   4.795  1.00 17.89           N  
ATOM   2900  CA  ALA A 375     -11.411 -45.143   5.436  1.00 18.89           C  
ATOM   2901  C   ALA A 375     -11.152 -46.427   4.635  1.00 22.78           C  
ATOM   2902  O   ALA A 375     -10.887 -47.491   5.213  1.00 20.18           O  
ATOM   2903  CB  ALA A 375     -12.909 -44.935   5.683  1.00 20.71           C  
ATOM   2904  N   GLU A 376     -11.202 -46.332   3.301  1.00 20.36           N  
ATOM   2905  CA  GLU A 376     -10.958 -47.494   2.469  1.00 18.83           C  
ATOM   2906  C   GLU A 376      -9.528 -47.948   2.617  1.00 16.74           C  
ATOM   2907  O   GLU A 376      -9.241 -49.152   2.643  1.00 20.38           O  
ATOM   2908  CB  GLU A 376     -11.233 -47.178   0.967  1.00 24.59           C  
ATOM   2909  CG  GLU A 376     -12.712 -47.007   0.638  1.00 33.55           C  
ATOM   2910  CD  GLU A 376     -13.499 -48.289   0.834  1.00 62.18           C  
ATOM   2911  OE1 GLU A 376     -12.914 -49.392   0.681  1.00 61.24           O  
ATOM   2912  OE2 GLU A 376     -14.705 -48.194   1.153  1.00 80.36           O1-
ATOM   2913  N   ALA A 377      -8.621 -46.984   2.721  1.00 15.76           N  
ATOM   2914  CA  ALA A 377      -7.224 -47.341   2.976  1.00 14.67           C  
ATOM   2915  C   ALA A 377      -7.085 -48.078   4.302  1.00 21.68           C  
ATOM   2916  O   ALA A 377      -6.301 -49.016   4.400  1.00 17.92           O  
ATOM   2917  CB  ALA A 377      -6.317 -46.095   2.945  1.00 21.69           C  
ATOM   2918  N   VAL A 378      -7.821 -47.642   5.333  1.00 18.39           N  
ATOM   2919  CA  VAL A 378      -7.741 -48.324   6.627  1.00 15.17           C  
ATOM   2920  C   VAL A 378      -8.236 -49.769   6.469  1.00 15.36           C  
ATOM   2921  O   VAL A 378      -7.594 -50.728   6.909  1.00 14.58           O  
ATOM   2922  CB  VAL A 378      -8.560 -47.592   7.716  1.00 19.94           C  
ATOM   2923  CG1 VAL A 378      -8.587 -48.444   8.973  1.00 14.95           C  
ATOM   2924  CG2 VAL A 378      -7.940 -46.202   8.045  1.00 16.09           C  
ATOM   2925  N   VAL A 379      -9.368 -49.914   5.785  1.00 18.56           N  
ATOM   2926  CA  VAL A 379      -9.947 -51.236   5.547  1.00 16.65           C  
ATOM   2927  C   VAL A 379      -9.007 -52.156   4.774  1.00 22.49           C  
ATOM   2928  O   VAL A 379      -8.884 -53.349   5.099  1.00 19.04           O  
ATOM   2929  CB  VAL A 379     -11.282 -51.103   4.787  1.00 24.46           C  
ATOM   2930  CG1 VAL A 379     -11.727 -52.464   4.228  1.00 25.81           C  
ATOM   2931  CG2 VAL A 379     -12.347 -50.509   5.716  1.00 21.50           C  
ATOM   2932  N   LEU A 380      -8.339 -51.601   3.757  1.00 21.77           N  
ATOM   2933  CA  LEU A 380      -7.303 -52.341   3.008  1.00 19.19           C  
ATOM   2934  C   LEU A 380      -6.221 -52.902   3.908  1.00 25.46           C  
ATOM   2935  O   LEU A 380      -5.909 -54.105   3.850  1.00 19.21           O  
ATOM   2936  CB  LEU A 380      -6.618 -51.446   1.943  1.00 20.02           C  
ATOM   2937  CG  LEU A 380      -5.448 -52.113   1.192  1.00 27.23           C  
ATOM   2938  CD1 LEU A 380      -6.003 -53.128   0.167  1.00 21.47           C  
ATOM   2939  CD2 LEU A 380      -4.519 -51.091   0.504  1.00 22.52           C  
ATOM   2940  N  AHIS A 381      -5.625 -52.045   4.738  0.36 22.04           N  
ATOM   2941  N  BHIS A 381      -5.653 -52.037   4.748  0.64 22.02           N  
ATOM   2942  CA AHIS A 381      -4.513 -52.481   5.584  0.36 22.32           C  
ATOM   2943  CA BHIS A 381      -4.520 -52.440   5.578  0.64 22.33           C  
ATOM   2944  C  AHIS A 381      -4.952 -53.522   6.606  0.36 20.52           C  
ATOM   2945  C  BHIS A 381      -4.889 -53.401   6.702  0.64 20.25           C  
ATOM   2946  O  AHIS A 381      -4.259 -54.516   6.830  0.36 24.41           O  
ATOM   2947  O  BHIS A 381      -4.078 -54.242   7.079  0.64 25.90           O  
ATOM   2948  CB AHIS A 381      -3.836 -51.296   6.302  0.36 23.60           C  
ATOM   2949  CB BHIS A 381      -3.749 -51.213   6.112  0.64 23.65           C  
ATOM   2950  CG AHIS A 381      -2.574 -51.670   7.022  0.36 22.15           C  
ATOM   2951  CG BHIS A 381      -2.977 -50.496   5.050  0.64 33.69           C  
ATOM   2952  CD2AHIS A 381      -2.372 -52.269   8.221  0.36 24.47           C  
ATOM   2953  CD2BHIS A 381      -1.688 -50.612   4.651  0.64 28.23           C  
ATOM   2954  ND1AHIS A 381      -1.321 -51.449   6.491  0.36 17.79           N  
ATOM   2955  ND1BHIS A 381      -3.558 -49.568   4.207  0.64 35.07           N  
ATOM   2956  CE1AHIS A 381      -0.403 -51.891   7.332  0.36 16.57           C  
ATOM   2957  CE1BHIS A 381      -2.653 -49.125   3.352  0.64 24.61           C  
ATOM   2958  NE2AHIS A 381      -1.013 -52.396   8.389  0.36 21.41           N  
ATOM   2959  NE2BHIS A 381      -1.511 -49.742   3.601  0.64 39.49           N  
ATOM   2960  N   TYR A 382      -6.114 -53.309   7.211  1.00 19.41           N  
ATOM   2961  CA  TYR A 382      -6.516 -54.134   8.359  1.00 19.03           C  
ATOM   2962  C   TYR A 382      -7.399 -55.331   8.000  1.00 26.25           C  
ATOM   2963  O   TYR A 382      -7.917 -56.012   8.879  1.00 21.99           O  
ATOM   2964  CB  TYR A 382      -7.172 -53.260   9.445  1.00 15.25           C  
ATOM   2965  CG  TYR A 382      -6.145 -52.436  10.171  1.00 21.64           C  
ATOM   2966  CD1 TYR A 382      -5.562 -52.908  11.353  1.00 21.05           C  
ATOM   2967  CD2 TYR A 382      -5.734 -51.195   9.677  1.00 17.35           C  
ATOM   2968  CE1 TYR A 382      -4.602 -52.163  12.037  1.00 18.47           C  
ATOM   2969  CE2 TYR A 382      -4.751 -50.439  10.359  1.00 18.91           C  
ATOM   2970  CZ  TYR A 382      -4.214 -50.934  11.556  1.00 20.20           C  
ATOM   2971  OH  TYR A 382      -3.240 -50.239  12.245  1.00 18.72           O  
ATOM   2972  N   THR A 383      -7.555 -55.595   6.707  1.00 22.35           N  
ATOM   2973  CA  THR A 383      -8.273 -56.788   6.272  1.00 20.04           C  
ATOM   2974  C   THR A 383      -7.255 -57.840   5.919  1.00 20.05           C  
ATOM   2975  O   THR A 383      -6.277 -57.550   5.225  1.00 18.63           O  
ATOM   2976  CB  THR A 383      -9.130 -56.493   5.034  1.00 21.31           C  
ATOM   2977  CG2 THR A 383      -9.731 -57.777   4.412  1.00 19.05           C  
ATOM   2978  OG1 THR A 383     -10.175 -55.598   5.397  1.00 21.86           O  
ATOM   2979  N   ASP A 384      -7.477 -59.057   6.403  1.00 19.65           N  
ATOM   2980  CA  ASP A 384      -6.763 -60.220   5.890  1.00 24.79           C  
ATOM   2981  C   ASP A 384      -7.548 -60.716   4.677  1.00 24.79           C  
ATOM   2982  O   ASP A 384      -8.629 -61.285   4.818  1.00 20.12           O  
ATOM   2983  CB  ASP A 384      -6.698 -61.315   6.948  1.00 23.07           C  
ATOM   2984  CG  ASP A 384      -5.960 -62.563   6.466  1.00 29.22           C  
ATOM   2985  OD1 ASP A 384      -5.870 -62.829   5.238  1.00 31.81           O  
ATOM   2986  OD2 ASP A 384      -5.464 -63.295   7.336  1.00 27.73           O1-
ATOM   2987  N   TRP A 385      -7.022 -60.483   3.481  1.00 18.16           N  
ATOM   2988  CA  TRP A 385      -7.799 -60.762   2.270  1.00 18.41           C  
ATOM   2989  C   TRP A 385      -7.972 -62.257   1.947  1.00 25.76           C  
ATOM   2990  O   TRP A 385      -8.703 -62.623   1.030  1.00 29.93           O  
ATOM   2991  CB  TRP A 385      -7.249 -59.949   1.080  1.00 20.68           C  
ATOM   2992  CG  TRP A 385      -7.476 -58.488   1.319  1.00 17.78           C  
ATOM   2993  CD1 TRP A 385      -6.568 -57.587   1.823  1.00 16.37           C  
ATOM   2994  CD2 TRP A 385      -8.703 -57.776   1.163  1.00 18.67           C  
ATOM   2995  CE2 TRP A 385      -8.460 -56.441   1.550  1.00 17.22           C  
ATOM   2996  CE3 TRP A 385      -9.984 -58.132   0.719  1.00 18.70           C  
ATOM   2997  NE1 TRP A 385      -7.141 -56.349   1.920  1.00 16.89           N  
ATOM   2998  CZ2 TRP A 385      -9.444 -55.464   1.515  1.00 18.81           C  
ATOM   2999  CZ3 TRP A 385     -10.960 -57.152   0.666  1.00 18.39           C  
ATOM   3000  CH2 TRP A 385     -10.693 -55.835   1.076  1.00 19.77           C  
ATOM   3001  N   LEU A 386      -7.290 -63.110   2.701  1.00 22.72           N  
ATOM   3002  CA  LEU A 386      -7.587 -64.546   2.711  1.00 26.61           C  
ATOM   3003  C   LEU A 386      -8.708 -64.928   3.687  1.00 34.82           C  
ATOM   3004  O   LEU A 386      -9.268 -66.015   3.584  1.00 29.00           O  
ATOM   3005  CB  LEU A 386      -6.336 -65.337   3.080  1.00 24.51           C  
ATOM   3006  CG  LEU A 386      -5.335 -65.386   1.917  1.00 40.72           C  
ATOM   3007  CD1 LEU A 386      -4.051 -66.071   2.320  1.00 37.38           C  
ATOM   3008  CD2 LEU A 386      -5.984 -66.088   0.753  1.00 28.49           C  
ATOM   3009  N   HIS A 387      -8.995 -64.064   4.665  1.00 27.47           N  
ATOM   3010  CA  HIS A 387     -10.086 -64.321   5.611  1.00 30.47           C  
ATOM   3011  C   HIS A 387     -10.867 -63.046   5.861  1.00 33.37           C  
ATOM   3012  O   HIS A 387     -10.889 -62.536   6.981  1.00 28.14           O  
ATOM   3013  CB  HIS A 387      -9.524 -64.823   6.942  1.00 27.66           C  
ATOM   3014  CG  HIS A 387      -8.621 -66.002   6.798  1.00 33.05           C  
ATOM   3015  CD2 HIS A 387      -7.273 -66.086   6.711  1.00 27.19           C  
ATOM   3016  ND1 HIS A 387      -9.096 -67.292   6.699  1.00 32.40           N  
ATOM   3017  CE1 HIS A 387      -8.076 -68.122   6.579  1.00 32.78           C  
ATOM   3018  NE2 HIS A 387      -6.959 -67.416   6.579  1.00 30.66           N  
ATOM   3019  N   PRO A 388     -11.509 -62.520   4.823  1.00 29.36           N  
ATOM   3020  CA  PRO A 388     -12.022 -61.159   4.980  1.00 23.73           C  
ATOM   3021  C   PRO A 388     -13.233 -61.067   5.914  1.00 29.84           C  
ATOM   3022  O   PRO A 388     -13.558 -59.955   6.327  1.00 26.47           O  
ATOM   3023  CB  PRO A 388     -12.426 -60.772   3.550  1.00 23.76           C  
ATOM   3024  CG  PRO A 388     -12.716 -62.083   2.873  1.00 29.60           C  
ATOM   3025  CD  PRO A 388     -11.705 -63.043   3.455  1.00 29.78           C  
ATOM   3026  N   GLU A 389     -13.869 -62.190   6.252  1.00 28.26           N  
ATOM   3027  CA  GLU A 389     -15.143 -62.127   6.961  1.00 28.30           C  
ATOM   3028  C   GLU A 389     -15.143 -62.910   8.269  1.00 29.22           C  
ATOM   3029  O   GLU A 389     -16.190 -63.137   8.859  1.00 30.34           O  
ATOM   3030  CB  GLU A 389     -16.287 -62.599   6.059  1.00 31.56           C  
ATOM   3031  CG  GLU A 389     -16.272 -61.954   4.683  1.00 41.67           C  
ATOM   3032  CD  GLU A 389     -17.636 -61.494   4.221  1.00 51.29           C  
ATOM   3033  OE1 GLU A 389     -18.639 -61.847   4.873  1.00 61.89           O  
ATOM   3034  OE2 GLU A 389     -17.702 -60.766   3.204  1.00 64.15           O1-
ATOM   3035  N   ASP A 390     -13.971 -63.319   8.728  1.00 19.98           N  
ATOM   3036  CA  ASP A 390     -13.894 -64.149   9.902  1.00 23.71           C  
ATOM   3037  C   ASP A 390     -14.108 -63.288  11.177  1.00 33.06           C  
ATOM   3038  O   ASP A 390     -13.382 -62.341  11.416  1.00 26.02           O  
ATOM   3039  CB  ASP A 390     -12.543 -64.851   9.953  1.00 26.11           C  
ATOM   3040  CG  ASP A 390     -12.348 -65.598  11.253  1.00 34.19           C  
ATOM   3041  OD1 ASP A 390     -13.351 -66.155  11.727  1.00 42.81           O  
ATOM   3042  OD2 ASP A 390     -11.220 -65.621  11.803  1.00 40.09           O1-
ATOM   3043  N   PRO A 391     -15.125 -63.610  11.983  1.00 31.95           N  
ATOM   3044  CA  PRO A 391     -15.469 -62.664  13.065  1.00 32.75           C  
ATOM   3045  C   PRO A 391     -14.383 -62.451  14.135  1.00 22.66           C  
ATOM   3046  O   PRO A 391     -14.200 -61.306  14.526  1.00 28.09           O  
ATOM   3047  CB  PRO A 391     -16.763 -63.251  13.652  1.00 30.70           C  
ATOM   3048  CG  PRO A 391     -17.399 -63.976  12.421  1.00 37.14           C  
ATOM   3049  CD  PRO A 391     -16.187 -64.612  11.745  1.00 29.62           C  
ATOM   3050  N   ALA A 392     -13.663 -63.482  14.567  1.00 19.26           N  
ATOM   3051  CA  ALA A 392     -12.610 -63.271  15.553  1.00 27.65           C  
ATOM   3052  C   ALA A 392     -11.496 -62.361  15.002  1.00 36.07           C  
ATOM   3053  O   ALA A 392     -10.990 -61.499  15.708  1.00 24.87           O  
ATOM   3054  CB  ALA A 392     -12.038 -64.600  16.050  1.00 31.32           C  
ATOM   3055  N   ARG A 393     -11.130 -62.536  13.735  1.00 24.14           N  
ATOM   3056  CA  ARG A 393     -10.087 -61.707  13.155  1.00 25.22           C  
ATOM   3057  C   ARG A 393     -10.577 -60.277  13.006  1.00 19.00           C  
ATOM   3058  O   ARG A 393      -9.800 -59.346  13.172  1.00 24.84           O  
ATOM   3059  CB  ARG A 393      -9.621 -62.264  11.792  1.00 22.83           C  
ATOM   3060  CG  ARG A 393      -8.685 -63.462  11.874  1.00 26.20           C  
ATOM   3061  CD  ARG A 393      -8.387 -63.931  10.415  1.00 31.32           C  
ATOM   3062  NE  ARG A 393      -7.365 -64.973  10.329  1.00 31.34           N  
ATOM   3063  CZ  ARG A 393      -7.644 -66.274  10.277  1.00 36.38           C  
ATOM   3064  NH1 ARG A 393      -8.906 -66.683  10.341  1.00 40.09           N1+
ATOM   3065  NH2 ARG A 393      -6.670 -67.162  10.185  1.00 31.05           N  
ATOM   3066  N   LEU A 394     -11.861 -60.112  12.688  1.00 16.33           N  
ATOM   3067  CA  LEU A 394     -12.437 -58.783  12.515  1.00 20.18           C  
ATOM   3068  C   LEU A 394     -12.446 -58.039  13.847  1.00 21.95           C  
ATOM   3069  O   LEU A 394     -12.228 -56.819  13.890  1.00 20.51           O  
ATOM   3070  CB  LEU A 394     -13.864 -58.868  11.982  1.00 19.03           C  
ATOM   3071  CG  LEU A 394     -13.978 -59.388  10.540  1.00 27.59           C  
ATOM   3072  CD1 LEU A 394     -15.426 -59.702  10.157  1.00 19.90           C  
ATOM   3073  CD2 LEU A 394     -13.371 -58.403   9.554  1.00 17.04           C  
ATOM   3074  N   ARG A 395     -12.741 -58.774  14.914  1.00 17.19           N  
ATOM   3075  CA  ARG A 395     -12.751 -58.192  16.260  1.00 21.59           C  
ATOM   3076  C   ARG A 395     -11.344 -57.692  16.606  1.00 19.13           C  
ATOM   3077  O   ARG A 395     -11.168 -56.530  16.951  1.00 19.38           O  
ATOM   3078  CB  ARG A 395     -13.198 -59.241  17.277  1.00 18.43           C  
ATOM   3079  CG  ARG A 395     -13.348 -58.725  18.712  1.00 19.78           C  
ATOM   3080  CD  ARG A 395     -13.616 -59.886  19.629  1.00 18.88           C  
ATOM   3081  NE  ARG A 395     -12.492 -60.827  19.652  1.00 20.09           N  
ATOM   3082  CZ  ARG A 395     -12.598 -62.104  20.005  1.00 28.94           C  
ATOM   3083  NH1 ARG A 395     -13.774 -62.599  20.372  1.00 29.81           N1+
ATOM   3084  NH2 ARG A 395     -11.528 -62.886  20.004  1.00 24.94           N  
ATOM   3085  N   GLU A 396     -10.350 -58.568  16.488  1.00 20.81           N  
ATOM   3086  CA  GLU A 396      -8.958 -58.185  16.742  1.00 21.23           C  
ATOM   3087  C   GLU A 396      -8.500 -57.045  15.839  1.00 23.81           C  
ATOM   3088  O   GLU A 396      -7.771 -56.147  16.280  1.00 20.06           O  
ATOM   3089  CB  GLU A 396      -8.016 -59.399  16.601  1.00 22.21           C  
ATOM   3090  CG  GLU A 396      -7.780 -60.163  17.905  1.00 40.94           C  
ATOM   3091  CD  GLU A 396      -9.069 -60.654  18.574  1.00 53.59           C  
ATOM   3092  OE1 GLU A 396      -9.622 -59.936  19.461  1.00 49.87           O  
ATOM   3093  OE2 GLU A 396      -9.515 -61.770  18.215  1.00 46.10           O1-
ATOM   3094  N   ALA A 397      -8.939 -57.060  14.577  1.00 20.14           N  
ATOM   3095  CA  ALA A 397      -8.501 -56.045  13.623  1.00 19.46           C  
ATOM   3096  C   ALA A 397      -9.058 -54.681  13.983  1.00 20.17           C  
ATOM   3097  O   ALA A 397      -8.340 -53.698  13.919  1.00 15.24           O  
ATOM   3098  CB  ALA A 397      -8.893 -56.421  12.138  1.00 19.15           C  
ATOM   3099  N   LEU A 398     -10.330 -54.603  14.367  1.00 15.22           N  
ATOM   3100  CA  LEU A 398     -10.869 -53.294  14.726  1.00 16.63           C  
ATOM   3101  C   LEU A 398     -10.227 -52.762  16.052  1.00 19.13           C  
ATOM   3102  O   LEU A 398     -10.029 -51.545  16.221  1.00 17.56           O  
ATOM   3103  CB  LEU A 398     -12.397 -53.321  14.827  1.00 17.08           C  
ATOM   3104  CG  LEU A 398     -12.960 -51.910  14.994  1.00 19.80           C  
ATOM   3105  CD1 LEU A 398     -12.685 -51.114  13.692  1.00 21.03           C  
ATOM   3106  CD2 LEU A 398     -14.464 -51.951  15.328  1.00 21.69           C  
ATOM   3107  N   SER A 399      -9.873 -53.670  16.955  1.00 18.15           N  
ATOM   3108  CA  SER A 399      -9.149 -53.280  18.170  1.00 22.33           C  
ATOM   3109  C   SER A 399      -7.809 -52.647  17.761  1.00 21.53           C  
ATOM   3110  O   SER A 399      -7.411 -51.587  18.279  1.00 20.11           O  
ATOM   3111  CB  SER A 399      -8.906 -54.503  19.051  1.00 20.31           C  
ATOM   3112  OG  SER A 399      -8.187 -54.169  20.244  1.00 24.36           O  
ATOM   3113  N   ASP A 400      -7.143 -53.289  16.798  1.00 19.36           N  
ATOM   3114  CA  ASP A 400      -5.857 -52.810  16.281  1.00 20.13           C  
ATOM   3115  C   ASP A 400      -6.024 -51.463  15.621  1.00 16.73           C  
ATOM   3116  O   ASP A 400      -5.207 -50.560  15.818  1.00 17.94           O  
ATOM   3117  CB  ASP A 400      -5.250 -53.778  15.264  1.00 16.17           C  
ATOM   3118  CG  ASP A 400      -4.727 -55.039  15.901  1.00 33.54           C  
ATOM   3119  OD1 ASP A 400      -4.414 -55.031  17.105  1.00 27.65           O  
ATOM   3120  OD2 ASP A 400      -4.622 -56.048  15.188  1.00 33.47           O1-
ATOM   3121  N   VAL A 401      -7.079 -51.317  14.830  1.00 14.97           N  
ATOM   3122  CA  VAL A 401      -7.320 -50.037  14.180  1.00 14.20           C  
ATOM   3123  C   VAL A 401      -7.366 -48.891  15.226  1.00 16.45           C  
ATOM   3124  O   VAL A 401      -6.661 -47.876  15.113  1.00 16.72           O  
ATOM   3125  CB  VAL A 401      -8.641 -50.048  13.333  1.00 15.13           C  
ATOM   3126  CG1 VAL A 401      -9.063 -48.634  13.011  1.00 14.08           C  
ATOM   3127  CG2 VAL A 401      -8.463 -50.904  12.010  1.00 11.61           C  
ATOM   3128  N   VAL A 402      -8.214 -49.067  16.226  1.00 19.01           N  
ATOM   3129  CA  VAL A 402      -8.464 -48.023  17.198  1.00 18.45           C  
ATOM   3130  C   VAL A 402      -7.211 -47.805  18.048  1.00 16.44           C  
ATOM   3131  O   VAL A 402      -6.829 -46.659  18.270  1.00 15.92           O  
ATOM   3132  CB  VAL A 402      -9.718 -48.354  18.054  1.00 18.83           C  
ATOM   3133  CG1 VAL A 402      -9.781 -47.454  19.322  1.00 16.65           C  
ATOM   3134  CG2 VAL A 402     -10.980 -48.167  17.187  1.00 16.33           C  
ATOM   3135  N   GLY A 403      -6.575 -48.898  18.486  1.00 13.87           N  
ATOM   3136  CA  GLY A 403      -5.375 -48.812  19.319  1.00 15.09           C  
ATOM   3137  C   GLY A 403      -4.161 -48.238  18.588  1.00 22.24           C  
ATOM   3138  O   GLY A 403      -3.394 -47.460  19.173  1.00 14.37           O  
ATOM   3139  N   ASP A 404      -3.986 -48.607  17.311  1.00 16.68           N  
ATOM   3140  CA  ASP A 404      -2.830 -48.149  16.520  1.00 15.84           C  
ATOM   3141  C   ASP A 404      -2.963 -46.659  16.195  1.00 15.51           C  
ATOM   3142  O   ASP A 404      -2.029 -45.873  16.359  1.00 15.88           O  
ATOM   3143  CB  ASP A 404      -2.692 -48.946  15.188  1.00 13.99           C  
ATOM   3144  CG  ASP A 404      -2.365 -50.438  15.408  1.00 23.59           C  
ATOM   3145  OD1 ASP A 404      -2.050 -50.864  16.551  1.00 18.53           O  
ATOM   3146  OD2 ASP A 404      -2.434 -51.194  14.425  1.00 19.76           O1-
ATOM   3147  N   HIS A 405      -4.148 -46.277  15.743  1.00 14.88           N  
ATOM   3148  CA  HIS A 405      -4.414 -44.908  15.315  1.00 15.43           C  
ATOM   3149  C   HIS A 405      -4.288 -43.914  16.495  1.00 16.96           C  
ATOM   3150  O   HIS A 405      -3.714 -42.819  16.374  1.00 13.44           O  
ATOM   3151  CB  HIS A 405      -5.827 -44.893  14.734  1.00 18.14           C  
ATOM   3152  CG  HIS A 405      -6.363 -43.540  14.412  1.00 19.51           C  
ATOM   3153  CD2 HIS A 405      -7.567 -42.974  14.682  1.00 23.98           C  
ATOM   3154  ND1 HIS A 405      -5.640 -42.593  13.717  1.00 18.74           N  
ATOM   3155  CE1 HIS A 405      -6.378 -41.503  13.564  1.00 17.96           C  
ATOM   3156  NE2 HIS A 405      -7.552 -41.711  14.134  1.00 25.27           N  
ATOM   3157  N   ASN A 406      -4.825 -44.298  17.638  1.00 13.86           N  
ATOM   3158  CA  ASN A 406      -4.911 -43.360  18.772  1.00 15.15           C  
ATOM   3159  C   ASN A 406      -3.734 -43.415  19.763  1.00 14.87           C  
ATOM   3160  O   ASN A 406      -3.437 -42.416  20.415  1.00 16.53           O  
ATOM   3161  CB  ASN A 406      -6.223 -43.592  19.543  1.00 13.63           C  
ATOM   3162  CG  ASN A 406      -7.448 -43.153  18.745  1.00 16.66           C  
ATOM   3163  ND2 ASN A 406      -8.270 -44.108  18.352  1.00 16.38           N  
ATOM   3164  OD1 ASN A 406      -7.647 -41.967  18.492  1.00 21.40           O  
ATOM   3165  N   VAL A 407      -3.096 -44.577  19.893  1.00 13.02           N  
ATOM   3166  CA  VAL A 407      -2.068 -44.768  20.910  1.00 15.42           C  
ATOM   3167  C   VAL A 407      -0.729 -45.283  20.373  1.00 16.73           C  
ATOM   3168  O   VAL A 407       0.262 -44.578  20.482  1.00 13.99           O  
ATOM   3169  CB  VAL A 407      -2.532 -45.697  22.048  1.00 15.92           C  
ATOM   3170  CG1 VAL A 407      -1.434 -45.797  23.138  1.00 12.97           C  
ATOM   3171  CG2 VAL A 407      -3.836 -45.166  22.672  1.00 15.31           C  
ATOM   3172  N   VAL A 408      -0.693 -46.503  19.818  1.00 13.49           N  
ATOM   3173  CA  VAL A 408       0.587 -47.117  19.441  1.00 14.83           C  
ATOM   3174  C   VAL A 408       1.378 -46.273  18.443  1.00 17.29           C  
ATOM   3175  O   VAL A 408       2.560 -46.003  18.650  1.00 13.67           O  
ATOM   3176  CB  VAL A 408       0.430 -48.557  18.887  1.00 17.09           C  
ATOM   3177  CG1 VAL A 408       1.817 -49.218  18.619  1.00 17.25           C  
ATOM   3178  CG2 VAL A 408      -0.338 -49.401  19.845  1.00 13.93           C  
ATOM   3179  N   CYS A 409       0.744 -45.874  17.344  1.00 14.78           N  
ATOM   3180  CA  CYS A 409       1.500 -45.149  16.314  1.00 17.58           C  
ATOM   3181  C   CYS A 409       1.912 -43.745  16.719  1.00 14.81           C  
ATOM   3182  O   CYS A 409       3.037 -43.338  16.416  1.00 17.66           O  
ATOM   3183  CB  CYS A 409       0.808 -45.211  14.915  1.00 12.96           C  
ATOM   3184  SG  CYS A 409       0.572 -46.952  14.477  1.00 17.76           S  
ATOM   3185  N   PRO A 410       1.025 -42.990  17.406  1.00 13.94           N  
ATOM   3186  CA  PRO A 410       1.514 -41.714  17.959  1.00 17.39           C  
ATOM   3187  C   PRO A 410       2.701 -41.889  18.943  1.00 17.25           C  
ATOM   3188  O   PRO A 410       3.633 -41.080  18.907  1.00 16.08           O  
ATOM   3189  CB  PRO A 410       0.279 -41.165  18.702  1.00 14.26           C  
ATOM   3190  CG  PRO A 410      -0.883 -41.711  17.879  1.00 16.41           C  
ATOM   3191  CD  PRO A 410      -0.435 -43.133  17.590  1.00 15.71           C  
ATOM   3192  N   VAL A 411       2.651 -42.898  19.806  1.00 16.97           N  
ATOM   3193  CA  VAL A 411       3.755 -43.156  20.740  1.00 16.66           C  
ATOM   3194  C   VAL A 411       5.015 -43.524  19.942  1.00 15.76           C  
ATOM   3195  O   VAL A 411       6.097 -42.999  20.206  1.00 20.53           O  
ATOM   3196  CB  VAL A 411       3.404 -44.244  21.784  1.00 17.16           C  
ATOM   3197  CG1 VAL A 411       4.652 -44.752  22.515  1.00 15.00           C  
ATOM   3198  CG2 VAL A 411       2.373 -43.718  22.805  1.00 13.63           C  
ATOM   3199  N   ALA A 412       4.866 -44.400  18.955  1.00 17.96           N  
ATOM   3200  CA  ALA A 412       6.000 -44.781  18.113  1.00 21.40           C  
ATOM   3201  C   ALA A 412       6.615 -43.589  17.377  1.00 21.21           C  
ATOM   3202  O   ALA A 412       7.839 -43.483  17.234  1.00 16.81           O  
ATOM   3203  CB  ALA A 412       5.606 -45.898  17.121  1.00 18.01           C  
ATOM   3204  N   GLN A 413       5.779 -42.672  16.922  1.00 19.50           N  
ATOM   3205  CA  GLN A 413       6.285 -41.516  16.190  1.00 16.59           C  
ATOM   3206  C   GLN A 413       7.033 -40.572  17.145  1.00 18.15           C  
ATOM   3207  O   GLN A 413       8.099 -40.052  16.834  1.00 18.53           O  
ATOM   3208  CB  GLN A 413       5.117 -40.782  15.542  1.00 22.10           C  
ATOM   3209  CG  GLN A 413       5.465 -39.376  15.077  1.00 24.93           C  
ATOM   3210  CD  GLN A 413       5.192 -39.182  13.641  1.00 51.60           C  
ATOM   3211  NE2 GLN A 413       6.155 -39.565  12.794  1.00 61.74           N  
ATOM   3212  OE1 GLN A 413       4.118 -38.710  13.269  1.00 44.94           O  
ATOM   3213  N  ALEU A 414       6.456 -40.356  18.323  0.47 19.70           N  
ATOM   3214  N  BLEU A 414       6.458 -40.355  18.320  0.53 19.71           N  
ATOM   3215  CA ALEU A 414       7.121 -39.570  19.357  0.47 20.48           C  
ATOM   3216  CA BLEU A 414       7.125 -39.563  19.340  0.53 20.48           C  
ATOM   3217  C  ALEU A 414       8.482 -40.183  19.697  0.47 19.59           C  
ATOM   3218  C  BLEU A 414       8.483 -40.182  19.699  0.53 19.59           C  
ATOM   3219  O  ALEU A 414       9.494 -39.488  19.740  0.47 16.61           O  
ATOM   3220  O  BLEU A 414       9.495 -39.488  19.752  0.53 16.60           O  
ATOM   3221  CB ALEU A 414       6.262 -39.488  20.623  0.47 16.46           C  
ATOM   3222  CB BLEU A 414       6.259 -39.468  20.591  0.53 16.46           C  
ATOM   3223  CG ALEU A 414       6.889 -38.706  21.786  0.47 20.81           C  
ATOM   3224  CG BLEU A 414       6.889 -38.678  21.739  0.53 20.83           C  
ATOM   3225  CD1ALEU A 414       5.904 -37.724  22.389  0.47 14.54           C  
ATOM   3226  CD1BLEU A 414       6.893 -37.182  21.461  0.53 15.02           C  
ATOM   3227  CD2ALEU A 414       7.417 -39.639  22.862  0.47 19.14           C  
ATOM   3228  CD2BLEU A 414       6.152 -38.977  23.007  0.53 17.84           C  
ATOM   3229  N   ALA A 415       8.491 -41.491  19.920  1.00 15.45           N  
ATOM   3230  CA  ALA A 415       9.700 -42.193  20.331  1.00 18.77           C  
ATOM   3231  C   ALA A 415      10.799 -42.071  19.265  1.00 24.79           C  
ATOM   3232  O   ALA A 415      11.931 -41.736  19.576  1.00 22.04           O  
ATOM   3233  CB  ALA A 415       9.395 -43.679  20.613  1.00 12.62           C  
ATOM   3234  N   GLY A 416      10.448 -42.343  18.010  1.00 21.98           N  
ATOM   3235  CA  GLY A 416      11.413 -42.316  16.926  1.00 20.41           C  
ATOM   3236  C   GLY A 416      11.982 -40.935  16.691  1.00 21.23           C  
ATOM   3237  O   GLY A 416      13.188 -40.765  16.497  1.00 21.86           O  
ATOM   3238  N   ARG A 417      11.117 -39.937  16.710  1.00 18.41           N  
ATOM   3239  CA  ARG A 417      11.562 -38.572  16.474  1.00 22.15           C  
ATOM   3240  C   ARG A 417      12.412 -38.067  17.608  1.00 31.85           C  
ATOM   3241  O   ARG A 417      13.459 -37.467  17.366  1.00 28.88           O  
ATOM   3242  CB  ARG A 417      10.383 -37.616  16.272  1.00 22.95           C  
ATOM   3243  CG  ARG A 417       9.627 -37.796  14.990  1.00 26.89           C  
ATOM   3244  CD  ARG A 417      10.610 -37.874  13.835  1.00 39.17           C  
ATOM   3245  NE  ARG A 417      10.226 -37.029  12.723  1.00 52.47           N  
ATOM   3246  CZ  ARG A 417      10.948 -36.016  12.252  1.00 63.11           C  
ATOM   3247  NH1 ARG A 417      12.115 -35.708  12.795  1.00 56.83           N1+
ATOM   3248  NH2 ARG A 417      10.499 -35.314  11.220  1.00 53.89           N  
ATOM   3249  N   LEU A 418      11.978 -38.292  18.852  1.00 24.17           N  
ATOM   3250  CA  LEU A 418      12.774 -37.831  19.985  1.00 22.98           C  
ATOM   3251  C   LEU A 418      14.169 -38.452  19.961  1.00 23.92           C  
ATOM   3252  O   LEU A 418      15.154 -37.752  20.163  1.00 24.52           O  
ATOM   3253  CB  LEU A 418      12.103 -38.089  21.360  1.00 19.89           C  
ATOM   3254  CG  LEU A 418      10.835 -37.286  21.702  1.00 28.07           C  
ATOM   3255  CD1 LEU A 418      10.341 -37.517  23.139  1.00 20.76           C  
ATOM   3256  CD2 LEU A 418      11.014 -35.836  21.483  1.00 36.51           C  
ATOM   3257  N   ALA A 419      14.238 -39.761  19.737  1.00 19.22           N  
ATOM   3258  CA  ALA A 419      15.518 -40.477  19.728  1.00 26.72           C  
ATOM   3259  C   ALA A 419      16.426 -39.957  18.613  1.00 29.68           C  
ATOM   3260  O   ALA A 419      17.632 -39.841  18.789  1.00 32.44           O  
ATOM   3261  CB  ALA A 419      15.294 -41.984  19.539  1.00 17.51           C  
ATOM   3262  N   ALA A 420      15.830 -39.663  17.464  1.00 25.13           N  
ATOM   3263  CA  ALA A 420      16.597 -39.217  16.306  1.00 30.71           C  
ATOM   3264  C   ALA A 420      17.099 -37.813  16.563  1.00 38.34           C  
ATOM   3265  O   ALA A 420      18.111 -37.404  16.017  1.00 34.44           O  
ATOM   3266  CB  ALA A 420      15.751 -39.255  15.053  1.00 23.66           C  
ATOM   3267  N   GLN A 421      16.410 -37.088  17.434  1.00 33.04           N  
ATOM   3268  CA  GLN A 421      16.774 -35.703  17.694  1.00 25.57           C  
ATOM   3269  C   GLN A 421      17.430 -35.503  19.025  1.00 18.59           C  
ATOM   3270  O   GLN A 421      17.402 -34.403  19.590  1.00 26.38           O  
ATOM   3271  CB  GLN A 421      15.579 -34.798  17.487  1.00 25.45           C  
ATOM   3272  CG  GLN A 421      15.186 -34.860  16.013  1.00 33.48           C  
ATOM   3273  CD  GLN A 421      13.721 -34.635  15.786  1.00 35.40           C  
ATOM   3274  NE2 GLN A 421      13.166 -33.645  16.460  1.00 37.27           N  
ATOM   3275  OE1 GLN A 421      13.095 -35.337  14.993  1.00 40.36           O  
ATOM   3276  N   GLY A 422      18.054 -36.579  19.507  1.00 22.11           N  
ATOM   3277  CA  GLY A 422      18.957 -36.470  20.630  1.00 27.87           C  
ATOM   3278  C   GLY A 422      18.532 -37.048  21.966  1.00 31.40           C  
ATOM   3279  O   GLY A 422      19.364 -37.138  22.851  1.00 30.27           O  
ATOM   3280  N   ALA A 423      17.264 -37.428  22.137  1.00 26.70           N  
ATOM   3281  CA  ALA A 423      16.808 -37.896  23.446  1.00 26.86           C  
ATOM   3282  C   ALA A 423      17.295 -39.307  23.647  1.00 18.75           C  
ATOM   3283  O   ALA A 423      17.497 -40.026  22.687  1.00 23.52           O  
ATOM   3284  CB  ALA A 423      15.282 -37.866  23.539  1.00 26.58           C  
ATOM   3285  N   ARG A 424      17.461 -39.726  24.895  1.00 21.69           N  
ATOM   3286  CA  ARG A 424      17.587 -41.157  25.141  1.00 24.87           C  
ATOM   3287  C   ARG A 424      16.202 -41.704  25.517  1.00 21.93           C  
ATOM   3288  O   ARG A 424      15.593 -41.250  26.488  1.00 25.60           O  
ATOM   3289  CB  ARG A 424      18.600 -41.438  26.248  1.00 24.82           C  
ATOM   3290  CG  ARG A 424      18.926 -42.926  26.392  1.00 31.55           C  
ATOM   3291  CD  ARG A 424      20.257 -43.157  27.110  1.00 38.54           C  
ATOM   3292  NE  ARG A 424      20.115 -43.021  28.560  1.00 42.72           N  
ATOM   3293  CZ  ARG A 424      20.686 -42.065  29.288  1.00 39.98           C  
ATOM   3294  NH1 ARG A 424      21.444 -41.135  28.711  1.00 35.45           N1+
ATOM   3295  NH2 ARG A 424      20.488 -42.035  30.596  1.00 37.27           N  
ATOM   3296  N   VAL A 425      15.735 -42.700  24.775  1.00 21.70           N  
ATOM   3297  CA  VAL A 425      14.362 -43.188  24.893  1.00 21.86           C  
ATOM   3298  C   VAL A 425      14.382 -44.659  25.257  1.00 20.71           C  
ATOM   3299  O   VAL A 425      15.178 -45.420  24.720  1.00 20.55           O  
ATOM   3300  CB  VAL A 425      13.619 -43.061  23.518  1.00 23.23           C  
ATOM   3301  CG1 VAL A 425      12.162 -43.535  23.622  1.00 16.91           C  
ATOM   3302  CG2 VAL A 425      13.692 -41.637  23.000  1.00 21.81           C  
ATOM   3303  N   TYR A 426      13.510 -45.053  26.175  1.00 17.77           N  
ATOM   3304  CA  TYR A 426      13.285 -46.461  26.478  1.00 18.95           C  
ATOM   3305  C   TYR A 426      11.824 -46.758  26.183  1.00 23.81           C  
ATOM   3306  O   TYR A 426      10.946 -45.973  26.555  1.00 22.18           O  
ATOM   3307  CB  TYR A 426      13.606 -46.747  27.959  1.00 16.31           C  
ATOM   3308  CG  TYR A 426      15.080 -46.503  28.274  1.00 21.04           C  
ATOM   3309  CD1 TYR A 426      16.022 -47.529  28.141  1.00 20.45           C  
ATOM   3310  CD2 TYR A 426      15.526 -45.248  28.670  1.00 20.74           C  
ATOM   3311  CE1 TYR A 426      17.382 -47.302  28.406  1.00 24.80           C  
ATOM   3312  CE2 TYR A 426      16.877 -45.011  28.958  1.00 25.30           C  
ATOM   3313  CZ  TYR A 426      17.795 -46.038  28.820  1.00 27.66           C  
ATOM   3314  OH  TYR A 426      19.125 -45.801  29.099  1.00 29.26           O  
ATOM   3315  N   ALA A 427      11.564 -47.881  25.517  1.00 18.96           N  
ATOM   3316  CA  ALA A 427      10.204 -48.254  25.164  1.00 19.00           C  
ATOM   3317  C   ALA A 427       9.811 -49.634  25.680  1.00 19.49           C  
ATOM   3318  O   ALA A 427      10.629 -50.561  25.727  1.00 19.34           O  
ATOM   3319  CB  ALA A 427      10.016 -48.195  23.597  1.00 16.22           C  
ATOM   3320  N   TYR A 428       8.535 -49.798  26.002  1.00 15.78           N  
ATOM   3321  CA  TYR A 428       8.054 -51.096  26.446  1.00 16.16           C  
ATOM   3322  C   TYR A 428       6.677 -51.403  25.883  1.00 17.04           C  
ATOM   3323  O   TYR A 428       5.931 -50.518  25.446  1.00 16.55           O  
ATOM   3324  CB  TYR A 428       7.959 -51.146  28.001  1.00 14.92           C  
ATOM   3325  CG  TYR A 428       6.896 -50.190  28.538  1.00 14.93           C  
ATOM   3326  CD1 TYR A 428       5.540 -50.553  28.576  1.00 16.96           C  
ATOM   3327  CD2 TYR A 428       7.245 -48.901  28.949  1.00 13.66           C  
ATOM   3328  CE1 TYR A 428       4.562 -49.652  29.045  1.00 14.78           C  
ATOM   3329  CE2 TYR A 428       6.280 -47.984  29.420  1.00 13.98           C  
ATOM   3330  CZ  TYR A 428       4.944 -48.367  29.454  1.00 18.52           C  
ATOM   3331  OH  TYR A 428       3.996 -47.455  29.868  1.00 17.39           O  
ATOM   3332  N  AVAL A 429       6.343 -52.682  25.890  0.66 16.76           N  
ATOM   3333  N  BVAL A 429       6.333 -52.681  25.920  0.34 16.80           N  
ATOM   3334  CA AVAL A 429       4.961 -53.087  25.767  0.66 19.29           C  
ATOM   3335  CA BVAL A 429       4.957 -53.102  25.744  0.34 19.22           C  
ATOM   3336  C  AVAL A 429       4.632 -53.898  27.010  0.66 18.82           C  
ATOM   3337  C  BVAL A 429       4.584 -53.955  26.952  0.34 18.80           C  
ATOM   3338  O  AVAL A 429       5.405 -54.779  27.422  0.66 19.03           O  
ATOM   3339  O  BVAL A 429       5.284 -54.918  27.284  0.34 19.11           O  
ATOM   3340  CB AVAL A 429       4.700 -53.920  24.496  0.66 18.46           C  
ATOM   3341  CB BVAL A 429       4.755 -53.884  24.432  0.34 18.40           C  
ATOM   3342  CG1AVAL A 429       5.654 -55.090  24.426  0.66 12.55           C  
ATOM   3343  CG1BVAL A 429       3.330 -54.413  24.354  0.34 16.04           C  
ATOM   3344  CG2AVAL A 429       3.242 -54.379  24.470  0.66 15.76           C  
ATOM   3345  CG2BVAL A 429       5.067 -52.986  23.233  0.34 12.07           C  
ATOM   3346  N   PHE A 430       3.496 -53.579  27.620  1.00 20.01           N  
ATOM   3347  CA  PHE A 430       3.086 -54.219  28.858  1.00 17.69           C  
ATOM   3348  C   PHE A 430       2.131 -55.364  28.515  1.00 17.18           C  
ATOM   3349  O   PHE A 430       1.040 -55.146  27.984  1.00 19.79           O  
ATOM   3350  CB  PHE A 430       2.424 -53.190  29.774  1.00 15.65           C  
ATOM   3351  CG  PHE A 430       2.009 -53.741  31.097  1.00 17.47           C  
ATOM   3352  CD1 PHE A 430       2.875 -53.714  32.177  1.00 20.31           C  
ATOM   3353  CD2 PHE A 430       0.750 -54.290  31.259  1.00 23.07           C  
ATOM   3354  CE1 PHE A 430       2.481 -54.238  33.403  1.00 21.48           C  
ATOM   3355  CE2 PHE A 430       0.362 -54.804  32.464  1.00 24.75           C  
ATOM   3356  CZ  PHE A 430       1.235 -54.786  33.534  1.00 20.55           C  
ATOM   3357  N   GLU A 431       2.548 -56.589  28.804  1.00 18.77           N  
ATOM   3358  CA  GLU A 431       1.818 -57.758  28.299  1.00 20.98           C  
ATOM   3359  C   GLU A 431       1.210 -58.649  29.356  1.00 27.08           C  
ATOM   3360  O   GLU A 431       0.722 -59.723  29.028  1.00 23.67           O  
ATOM   3361  CB  GLU A 431       2.734 -58.614  27.428  1.00 20.98           C  
ATOM   3362  CG  GLU A 431       3.249 -57.853  26.225  1.00 23.18           C  
ATOM   3363  CD  GLU A 431       3.840 -58.770  25.172  1.00 27.25           C  
ATOM   3364  OE1 GLU A 431       3.363 -58.712  24.023  1.00 41.93           O  
ATOM   3365  OE2 GLU A 431       4.781 -59.534  25.494  1.00 34.54           O1-
ATOM   3366  N   HIS A 432       1.249 -58.229  30.618  1.00 21.38           N  
ATOM   3367  CA  HIS A 432       0.629 -59.033  31.671  1.00 21.89           C  
ATOM   3368  C   HIS A 432      -0.839 -58.675  31.918  1.00 19.30           C  
ATOM   3369  O   HIS A 432      -1.178 -57.545  32.246  1.00 25.63           O  
ATOM   3370  CB  HIS A 432       1.404 -58.924  32.989  1.00 21.74           C  
ATOM   3371  CG  HIS A 432       0.764 -59.691  34.103  1.00 26.57           C  
ATOM   3372  CD2 HIS A 432       0.152 -59.278  35.241  1.00 21.48           C  
ATOM   3373  ND1 HIS A 432       0.652 -61.066  34.083  1.00 30.73           N  
ATOM   3374  CE1 HIS A 432       0.020 -61.469  35.174  1.00 25.95           C  
ATOM   3375  NE2 HIS A 432      -0.301 -60.403  35.887  1.00 29.79           N  
ATOM   3376  N   ARG A 433      -1.730 -59.647  31.782  1.00 19.88           N  
ATOM   3377  CA  ARG A 433      -3.121 -59.396  32.105  1.00 20.32           C  
ATOM   3378  C   ARG A 433      -3.336 -59.727  33.592  1.00 27.71           C  
ATOM   3379  O   ARG A 433      -3.005 -60.831  34.031  1.00 24.65           O  
ATOM   3380  CB  ARG A 433      -4.024 -60.265  31.229  1.00 26.57           C  
ATOM   3381  CG  ARG A 433      -5.473 -60.152  31.593  1.00 29.26           C  
ATOM   3382  CD  ARG A 433      -6.345 -61.026  30.721  1.00 25.65           C  
ATOM   3383  NE  ARG A 433      -7.685 -61.165  31.288  1.00 28.12           N  
ATOM   3384  CZ  ARG A 433      -8.768 -60.586  30.788  1.00 28.63           C  
ATOM   3385  NH1 ARG A 433      -8.668 -59.818  29.692  1.00 24.37           N1+
ATOM   3386  NH2 ARG A 433      -9.954 -60.785  31.367  1.00 23.03           N  
ATOM   3387  N   ALA A 434      -3.857 -58.774  34.366  1.00 27.61           N  
ATOM   3388  CA  ALA A 434      -3.935 -58.938  35.822  1.00 26.89           C  
ATOM   3389  C   ALA A 434      -4.850 -60.108  36.174  1.00 34.51           C  
ATOM   3390  O   ALA A 434      -5.930 -60.241  35.595  1.00 27.40           O  
ATOM   3391  CB  ALA A 434      -4.465 -57.657  36.485  1.00 26.99           C  
ATOM   3392  N   SER A 435      -4.445 -60.921  37.149  1.00 28.33           N  
ATOM   3393  CA  SER A 435      -5.296 -62.025  37.631  1.00 29.82           C  
ATOM   3394  C   SER A 435      -6.639 -61.502  38.112  1.00 31.18           C  
ATOM   3395  O   SER A 435      -7.627 -62.218  38.135  1.00 27.89           O  
ATOM   3396  CB  SER A 435      -4.611 -62.789  38.767  1.00 30.84           C  
ATOM   3397  OG  SER A 435      -4.430 -61.931  39.887  1.00 28.95           O  
ATOM   3398  N   THR A 436      -6.686 -60.226  38.457  1.00 26.54           N  
ATOM   3399  CA  THR A 436      -7.905 -59.635  38.987  1.00 28.94           C  
ATOM   3400  C   THR A 436      -8.735 -58.889  37.955  1.00 30.67           C  
ATOM   3401  O   THR A 436      -9.742 -58.283  38.307  1.00 25.00           O  
ATOM   3402  CB  THR A 436      -7.557 -58.622  40.095  1.00 37.68           C  
ATOM   3403  CG2 THR A 436      -6.854 -59.328  41.258  1.00 30.05           C  
ATOM   3404  OG1 THR A 436      -6.676 -57.627  39.556  1.00 30.06           O  
ATOM   3405  N   LEU A 437      -8.321 -58.898  36.691  1.00 24.40           N  
ATOM   3406  CA  LEU A 437      -9.037 -58.102  35.701  1.00 23.50           C  
ATOM   3407  C   LEU A 437     -10.499 -58.522  35.594  1.00 27.19           C  
ATOM   3408  O   LEU A 437     -10.804 -59.701  35.522  1.00 25.83           O  
ATOM   3409  CB  LEU A 437      -8.353 -58.216  34.331  1.00 27.29           C  
ATOM   3410  CG  LEU A 437      -8.705 -57.227  33.224  1.00 35.42           C  
ATOM   3411  CD1 LEU A 437      -8.556 -55.799  33.713  1.00 30.85           C  
ATOM   3412  CD2 LEU A 437      -7.802 -57.481  32.003  1.00 33.98           C  
ATOM   3413  N   SER A 438     -11.400 -57.553  35.580  1.00 21.16           N  
ATOM   3414  CA  SER A 438     -12.825 -57.849  35.534  1.00 25.48           C  
ATOM   3415  C   SER A 438     -13.417 -57.774  34.135  1.00 26.73           C  
ATOM   3416  O   SER A 438     -14.546 -58.204  33.937  1.00 25.36           O  
ATOM   3417  CB  SER A 438     -13.591 -56.883  36.429  1.00 28.06           C  
ATOM   3418  OG  SER A 438     -13.426 -55.547  35.958  1.00 33.56           O  
ATOM   3419  N   TRP A 439     -12.683 -57.187  33.186  1.00 23.24           N  
ATOM   3420  CA  TRP A 439     -13.097 -57.171  31.783  1.00 19.37           C  
ATOM   3421  C   TRP A 439     -12.912 -58.564  31.167  1.00 19.35           C  
ATOM   3422  O   TRP A 439     -12.070 -59.334  31.638  1.00 21.82           O  
ATOM   3423  CB  TRP A 439     -12.246 -56.154  31.003  1.00 23.74           C  
ATOM   3424  CG  TRP A 439     -12.457 -54.714  31.413  1.00 17.61           C  
ATOM   3425  CD1 TRP A 439     -11.678 -53.983  32.273  1.00 19.91           C  
ATOM   3426  CD2 TRP A 439     -13.497 -53.828  30.964  1.00 22.52           C  
ATOM   3427  CE2 TRP A 439     -13.287 -52.581  31.600  1.00 19.30           C  
ATOM   3428  CE3 TRP A 439     -14.579 -53.965  30.083  1.00 17.27           C  
ATOM   3429  NE1 TRP A 439     -12.176 -52.706  32.394  1.00 17.75           N  
ATOM   3430  CZ2 TRP A 439     -14.119 -51.480  31.387  1.00 18.97           C  
ATOM   3431  CZ3 TRP A 439     -15.409 -52.869  29.870  1.00 15.52           C  
ATOM   3432  CH2 TRP A 439     -15.172 -51.642  30.519  1.00 21.38           C  
ATOM   3433  N   PRO A 440     -13.658 -58.880  30.076  1.00 23.91           N  
ATOM   3434  CA  PRO A 440     -13.600 -60.233  29.513  1.00 22.56           C  
ATOM   3435  C   PRO A 440     -12.262 -60.546  28.861  1.00 31.03           C  
ATOM   3436  O   PRO A 440     -11.517 -59.650  28.463  1.00 24.62           O  
ATOM   3437  CB  PRO A 440     -14.689 -60.211  28.430  1.00 23.57           C  
ATOM   3438  CG  PRO A 440     -14.774 -58.759  28.012  1.00 24.52           C  
ATOM   3439  CD  PRO A 440     -14.599 -58.023  29.330  1.00 23.29           C  
ATOM   3440  N   LEU A 441     -11.989 -61.836  28.732  1.00 25.06           N  
ATOM   3441  CA  LEU A 441     -10.775 -62.327  28.115  1.00 28.76           C  
ATOM   3442  C   LEU A 441     -10.506 -61.746  26.719  1.00 25.22           C  
ATOM   3443  O   LEU A 441      -9.357 -61.472  26.388  1.00 26.78           O  
ATOM   3444  CB  LEU A 441     -10.804 -63.847  28.054  1.00 29.62           C  
ATOM   3445  CG  LEU A 441      -9.422 -64.497  27.995  1.00 54.01           C  
ATOM   3446  CD1 LEU A 441      -8.675 -64.283  29.313  1.00 37.67           C  
ATOM   3447  CD2 LEU A 441      -9.524 -65.981  27.647  1.00 50.80           C  
ATOM   3448  N   TRP A 442     -11.543 -61.537  25.906  1.00 24.03           N  
ATOM   3449  CA  TRP A 442     -11.299 -61.051  24.543  1.00 26.05           C  
ATOM   3450  C   TRP A 442     -10.586 -59.686  24.496  1.00 24.24           C  
ATOM   3451  O   TRP A 442      -9.940 -59.351  23.506  1.00 24.26           O  
ATOM   3452  CB  TRP A 442     -12.576 -61.032  23.663  1.00 21.97           C  
ATOM   3453  CG  TRP A 442     -13.626 -59.975  23.954  1.00 19.21           C  
ATOM   3454  CD1 TRP A 442     -14.808 -60.155  24.638  1.00 24.60           C  
ATOM   3455  CD2 TRP A 442     -13.623 -58.597  23.530  1.00 18.48           C  
ATOM   3456  CE2 TRP A 442     -14.819 -58.013  23.996  1.00 20.04           C  
ATOM   3457  CE3 TRP A 442     -12.721 -57.802  22.805  1.00 21.83           C  
ATOM   3458  NE1 TRP A 442     -15.520 -58.982  24.676  1.00 21.23           N  
ATOM   3459  CZ2 TRP A 442     -15.127 -56.672  23.781  1.00 24.16           C  
ATOM   3460  CZ3 TRP A 442     -13.033 -56.473  22.593  1.00 16.10           C  
ATOM   3461  CH2 TRP A 442     -14.223 -55.922  23.077  1.00 25.35           C  
ATOM   3462  N   MET A 443     -10.713 -58.903  25.560  1.00 24.65           N  
ATOM   3463  CA  MET A 443     -10.123 -57.563  25.577  1.00 21.21           C  
ATOM   3464  C   MET A 443      -8.613 -57.576  25.846  1.00 24.24           C  
ATOM   3465  O   MET A 443      -7.934 -56.565  25.653  1.00 22.02           O  
ATOM   3466  CB  MET A 443     -10.854 -56.665  26.567  1.00 21.03           C  
ATOM   3467  CG  MET A 443     -12.181 -56.137  26.036  1.00 32.45           C  
ATOM   3468  SD  MET A 443     -12.945 -55.097  27.296  1.00 30.60           S  
ATOM   3469  CE  MET A 443     -13.806 -53.814  26.431  1.00 34.63           C  
ATOM   3470  N   GLY A 444      -8.092 -58.718  26.285  1.00 19.77           N  
ATOM   3471  CA  GLY A 444      -6.664 -58.877  26.462  1.00 20.78           C  
ATOM   3472  C   GLY A 444      -6.132 -58.035  27.619  1.00 21.34           C  
ATOM   3473  O   GLY A 444      -6.659 -58.095  28.737  1.00 21.99           O  
ATOM   3474  N   VAL A 445      -5.053 -57.287  27.369  1.00 19.76           N  
ATOM   3475  CA  VAL A 445      -4.513 -56.347  28.366  1.00 17.25           C  
ATOM   3476  C   VAL A 445      -4.942 -54.947  27.940  1.00 18.91           C  
ATOM   3477  O   VAL A 445      -4.301 -54.335  27.077  1.00 20.09           O  
ATOM   3478  CB  VAL A 445      -2.978 -56.399  28.394  1.00 21.48           C  
ATOM   3479  CG1 VAL A 445      -2.424 -55.523  29.533  1.00 19.70           C  
ATOM   3480  CG2 VAL A 445      -2.506 -57.846  28.532  1.00 24.29           C  
ATOM   3481  N   PRO A 446      -6.030 -54.433  28.529  1.00 19.11           N  
ATOM   3482  CA  PRO A 446      -6.594 -53.196  27.997  1.00 19.75           C  
ATOM   3483  C   PRO A 446      -5.918 -51.946  28.547  1.00 16.28           C  
ATOM   3484  O   PRO A 446      -5.133 -51.989  29.507  1.00 15.98           O  
ATOM   3485  CB  PRO A 446      -8.074 -53.229  28.455  1.00 15.32           C  
ATOM   3486  CG  PRO A 446      -8.249 -54.605  29.145  1.00 17.01           C  
ATOM   3487  CD  PRO A 446      -6.864 -54.987  29.603  1.00 22.75           C  
ATOM   3488  N   HIS A 447      -6.252 -50.837  27.887  1.00 18.89           N  
ATOM   3489  CA  HIS A 447      -5.796 -49.497  28.210  1.00 19.86           C  
ATOM   3490  C   HIS A 447      -5.999 -49.219  29.688  1.00 22.90           C  
ATOM   3491  O   HIS A 447      -7.097 -49.389  30.198  1.00 15.90           O  
ATOM   3492  CB  HIS A 447      -6.661 -48.527  27.420  1.00 14.66           C  
ATOM   3493  CG  HIS A 447      -6.154 -47.122  27.387  1.00 20.59           C  
ATOM   3494  CD2 HIS A 447      -6.669 -45.979  27.900  1.00 16.58           C  
ATOM   3495  ND1 HIS A 447      -5.015 -46.755  26.698  1.00 24.47           N  
ATOM   3496  CE1 HIS A 447      -4.859 -45.443  26.775  1.00 20.44           C  
ATOM   3497  NE2 HIS A 447      -5.845 -44.949  27.501  1.00 19.54           N  
ATOM   3498  N   GLY A 448      -4.940 -48.791  30.364  1.00 13.93           N  
ATOM   3499  CA  GLY A 448      -5.030 -48.403  31.775  1.00 12.79           C  
ATOM   3500  C   GLY A 448      -4.601 -49.489  32.748  1.00 19.85           C  
ATOM   3501  O   GLY A 448      -4.420 -49.233  33.931  1.00 18.40           O  
ATOM   3502  N   TYR A 449      -4.396 -50.703  32.263  1.00 15.86           N  
ATOM   3503  CA  TYR A 449      -4.238 -51.829  33.187  1.00 18.12           C  
ATOM   3504  C   TYR A 449      -2.801 -52.182  33.507  1.00 21.98           C  
ATOM   3505  O   TYR A 449      -2.548 -53.202  34.141  1.00 21.64           O  
ATOM   3506  CB  TYR A 449      -5.109 -53.042  32.766  1.00 13.73           C  
ATOM   3507  CG  TYR A 449      -6.523 -52.678  33.117  1.00 21.41           C  
ATOM   3508  CD1 TYR A 449      -6.996 -52.822  34.440  1.00 21.59           C  
ATOM   3509  CD2 TYR A 449      -7.339 -52.048  32.187  1.00 17.09           C  
ATOM   3510  CE1 TYR A 449      -8.283 -52.406  34.792  1.00 17.26           C  
ATOM   3511  CE2 TYR A 449      -8.615 -51.621  32.523  1.00 19.92           C  
ATOM   3512  CZ  TYR A 449      -9.085 -51.814  33.826  1.00 17.57           C  
ATOM   3513  OH  TYR A 449     -10.354 -51.373  34.131  1.00 21.22           O  
ATOM   3514  N   GLU A 450      -1.862 -51.320  33.118  1.00 17.54           N  
ATOM   3515  CA  GLU A 450      -0.515 -51.418  33.678  1.00 18.60           C  
ATOM   3516  C   GLU A 450      -0.384 -50.554  34.937  1.00 16.54           C  
ATOM   3517  O   GLU A 450       0.564 -50.721  35.701  1.00 15.13           O  
ATOM   3518  CB  GLU A 450       0.554 -50.999  32.668  1.00 19.75           C  
ATOM   3519  CG  GLU A 450       0.885 -49.509  32.629  1.00 19.29           C  
ATOM   3520  CD  GLU A 450      -0.211 -48.627  31.984  1.00 24.21           C  
ATOM   3521  OE1 GLU A 450      -1.375 -49.065  31.797  1.00 21.14           O  
ATOM   3522  OE2 GLU A 450       0.093 -47.458  31.655  1.00 23.22           O1-
ATOM   3523  N   ILE A 451      -1.293 -49.593  35.114  1.00 16.76           N  
ATOM   3524  CA  ILE A 451      -1.077 -48.577  36.144  1.00 14.60           C  
ATOM   3525  C   ILE A 451      -0.985 -49.173  37.560  1.00 19.89           C  
ATOM   3526  O   ILE A 451      -0.103 -48.814  38.331  1.00 18.24           O  
ATOM   3527  CB  ILE A 451      -2.152 -47.463  36.125  1.00 15.97           C  
ATOM   3528  CG1 ILE A 451      -2.176 -46.727  34.778  1.00 16.28           C  
ATOM   3529  CG2 ILE A 451      -1.899 -46.458  37.279  1.00 11.84           C  
ATOM   3530  CD1 ILE A 451      -3.361 -45.762  34.661  1.00 13.86           C  
ATOM   3531  N   GLU A 452      -1.894 -50.087  37.885  1.00 16.79           N  
ATOM   3532  CA  GLU A 452      -1.933 -50.694  39.216  1.00 18.15           C  
ATOM   3533  C   GLU A 452      -0.620 -51.424  39.517  1.00 19.10           C  
ATOM   3534  O   GLU A 452      -0.217 -51.499  40.676  1.00 23.83           O  
ATOM   3535  CB  GLU A 452      -3.136 -51.657  39.329  1.00 17.90           C  
ATOM   3536  CG  GLU A 452      -3.089 -52.819  38.338  1.00 20.35           C  
ATOM   3537  CD  GLU A 452      -4.494 -53.344  37.998  1.00 30.03           C  
ATOM   3538  OE1 GLU A 452      -4.703 -54.559  38.089  1.00 27.50           O  
ATOM   3539  OE2 GLU A 452      -5.393 -52.558  37.644  1.00 26.65           O1-
ATOM   3540  N   PHE A 453       0.055 -51.925  38.483  1.00 16.90           N  
ATOM   3541  CA  PHE A 453       1.384 -52.543  38.677  1.00 17.63           C  
ATOM   3542  C   PHE A 453       2.509 -51.554  38.921  1.00 28.33           C  
ATOM   3543  O   PHE A 453       3.372 -51.794  39.776  1.00 20.77           O  
ATOM   3544  CB  PHE A 453       1.729 -53.508  37.544  1.00 16.11           C  
ATOM   3545  CG  PHE A 453       0.858 -54.728  37.553  1.00 23.23           C  
ATOM   3546  CD1 PHE A 453      -0.347 -54.737  36.868  1.00 18.22           C  
ATOM   3547  CD2 PHE A 453       1.198 -55.826  38.328  1.00 24.67           C  
ATOM   3548  CE1 PHE A 453      -1.189 -55.841  36.939  1.00 25.22           C  
ATOM   3549  CE2 PHE A 453       0.364 -56.934  38.391  1.00 21.85           C  
ATOM   3550  CZ  PHE A 453      -0.823 -56.933  37.709  1.00 19.43           C  
ATOM   3551  N   ILE A 454       2.493 -50.437  38.194  1.00 19.01           N  
ATOM   3552  CA  ILE A 454       3.500 -49.386  38.378  1.00 16.97           C  
ATOM   3553  C   ILE A 454       3.368 -48.778  39.784  1.00 15.08           C  
ATOM   3554  O   ILE A 454       4.375 -48.465  40.448  1.00 19.14           O  
ATOM   3555  CB  ILE A 454       3.320 -48.260  37.324  1.00 19.18           C  
ATOM   3556  CG1 ILE A 454       3.392 -48.814  35.889  1.00 21.86           C  
ATOM   3557  CG2 ILE A 454       4.340 -47.111  37.536  1.00 17.23           C  
ATOM   3558  CD1 ILE A 454       4.622 -49.623  35.606  1.00 24.19           C  
ATOM   3559  N   PHE A 455       2.135 -48.597  40.245  1.00 15.19           N  
ATOM   3560  CA  PHE A 455       1.902 -48.056  41.591  1.00 12.69           C  
ATOM   3561  C   PHE A 455       2.016 -49.106  42.717  1.00 18.97           C  
ATOM   3562  O   PHE A 455       1.836 -48.777  43.869  1.00 19.79           O  
ATOM   3563  CB  PHE A 455       0.552 -47.336  41.692  1.00 14.80           C  
ATOM   3564  CG  PHE A 455       0.576 -45.930  41.142  1.00 18.64           C  
ATOM   3565  CD1 PHE A 455       0.455 -45.698  39.767  1.00 13.51           C  
ATOM   3566  CD2 PHE A 455       0.749 -44.843  41.995  1.00 19.92           C  
ATOM   3567  CE1 PHE A 455       0.493 -44.375  39.261  1.00 20.06           C  
ATOM   3568  CE2 PHE A 455       0.790 -43.522  41.513  1.00 22.45           C  
ATOM   3569  CZ  PHE A 455       0.658 -43.281  40.148  1.00 16.19           C  
ATOM   3570  N   GLY A 456       2.299 -50.356  42.372  1.00 19.21           N  
ATOM   3571  CA  GLY A 456       2.553 -51.389  43.365  1.00 18.01           C  
ATOM   3572  C   GLY A 456       1.318 -51.825  44.123  1.00 22.80           C  
ATOM   3573  O   GLY A 456       1.413 -52.362  45.241  1.00 19.81           O  
ATOM   3574  N   ILE A 457       0.150 -51.546  43.546  1.00 19.11           N  
ATOM   3575  CA  ILE A 457      -1.123 -51.959  44.142  1.00 17.10           C  
ATOM   3576  C   ILE A 457      -1.158 -53.479  44.525  1.00 27.19           C  
ATOM   3577  O   ILE A 457      -1.758 -53.834  45.552  1.00 25.75           O  
ATOM   3578  CB  ILE A 457      -2.345 -51.574  43.266  1.00 21.58           C  
ATOM   3579  CG1 ILE A 457      -2.356 -50.058  42.942  1.00 22.01           C  
ATOM   3580  CG2 ILE A 457      -3.666 -51.978  43.932  1.00 23.14           C  
ATOM   3581  CD1 ILE A 457      -2.249 -49.155  44.187  1.00 19.60           C  
ATOM   3582  N   PRO A 458      -0.505 -54.370  43.733  1.00 24.00           N  
ATOM   3583  CA  PRO A 458      -0.554 -55.775  44.173  1.00 23.91           C  
ATOM   3584  C   PRO A 458       0.033 -56.037  45.556  1.00 33.54           C  
ATOM   3585  O   PRO A 458      -0.273 -57.088  46.107  1.00 28.80           O  
ATOM   3586  CB  PRO A 458       0.277 -56.519  43.120  1.00 16.94           C  
ATOM   3587  CG  PRO A 458       0.019 -55.700  41.824  1.00 19.44           C  
ATOM   3588  CD  PRO A 458       0.049 -54.257  42.365  1.00 17.68           C  
ATOM   3589  N   LEU A 459       0.857 -55.135  46.086  1.00 22.16           N  
ATOM   3590  CA  LEU A 459       1.432 -55.332  47.422  1.00 25.44           C  
ATOM   3591  C   LEU A 459       0.410 -55.189  48.541  1.00 26.93           C  
ATOM   3592  O   LEU A 459       0.678 -55.569  49.687  1.00 36.26           O  
ATOM   3593  CB  LEU A 459       2.573 -54.353  47.670  1.00 23.14           C  
ATOM   3594  CG  LEU A 459       3.753 -54.451  46.706  1.00 34.66           C  
ATOM   3595  CD1 LEU A 459       4.838 -53.472  47.130  1.00 27.72           C  
ATOM   3596  CD2 LEU A 459       4.269 -55.869  46.670  1.00 38.25           C  
ATOM   3597  N   ASP A 460      -0.742 -54.611  48.227  1.00 24.45           N  
ATOM   3598  CA  ASP A 460      -1.806 -54.418  49.201  1.00 25.56           C  
ATOM   3599  C   ASP A 460      -2.444 -55.777  49.524  1.00 39.10           C  
ATOM   3600  O   ASP A 460      -3.148 -56.351  48.691  1.00 28.28           O  
ATOM   3601  CB  ASP A 460      -2.874 -53.492  48.620  1.00 22.90           C  
ATOM   3602  CG  ASP A 460      -3.955 -53.128  49.637  1.00 41.15           C  
ATOM   3603  OD1 ASP A 460      -4.000 -53.756  50.712  1.00 40.55           O  
ATOM   3604  OD2 ASP A 460      -4.776 -52.228  49.356  1.00 34.38           O1-
ATOM   3605  N   PRO A 461      -2.222 -56.279  50.746  1.00 42.30           N  
ATOM   3606  CA  PRO A 461      -2.662 -57.630  51.132  1.00 51.63           C  
ATOM   3607  C   PRO A 461      -4.178 -57.818  50.973  1.00 39.26           C  
ATOM   3608  O   PRO A 461      -4.615 -58.891  50.554  1.00 58.78           O  
ATOM   3609  CB  PRO A 461      -2.254 -57.725  52.613  1.00 51.73           C  
ATOM   3610  CG  PRO A 461      -1.205 -56.680  52.790  1.00 52.68           C  
ATOM   3611  CD  PRO A 461      -1.599 -55.559  51.869  1.00 41.81           C  
ATOM   3612  N   SER A 462      -4.947 -56.765  51.247  1.00 35.15           N  
ATOM   3613  CA  SER A 462      -6.401 -56.812  51.126  1.00 37.85           C  
ATOM   3614  C   SER A 462      -6.885 -57.020  49.694  1.00 49.91           C  
ATOM   3615  O   SER A 462      -8.067 -57.262  49.456  1.00 44.46           O  
ATOM   3616  CB  SER A 462      -7.007 -55.532  51.684  1.00 45.76           C  
ATOM   3617  OG  SER A 462      -6.721 -54.447  50.825  1.00 48.48           O  
ATOM   3618  N   ARG A 463      -5.987 -56.903  48.725  1.00 37.53           N  
ATOM   3619  CA  ARG A 463      -6.375 -57.216  47.364  1.00 39.56           C  
ATOM   3620  C   ARG A 463      -5.925 -58.631  47.027  1.00 41.44           C  
ATOM   3621  O   ARG A 463      -5.284 -59.287  47.844  1.00 49.05           O  
ATOM   3622  CB  ARG A 463      -5.847 -56.167  46.393  1.00 32.28           C  
ATOM   3623  CG  ARG A 463      -6.618 -54.890  46.560  1.00 39.16           C  
ATOM   3624  CD  ARG A 463      -5.974 -53.738  45.872  1.00 37.98           C  
ATOM   3625  NE  ARG A 463      -6.608 -52.478  46.251  1.00 49.67           N  
ATOM   3626  CZ  ARG A 463      -7.703 -51.992  45.674  1.00 47.56           C  
ATOM   3627  NH1 ARG A 463      -8.290 -52.663  44.693  1.00 52.07           N1+
ATOM   3628  NH2 ARG A 463      -8.216 -50.838  46.083  1.00 50.89           N  
ATOM   3629  N   ASN A 464      -6.270 -59.104  45.839  1.00 38.07           N  
ATOM   3630  CA  ASN A 464      -6.193 -60.528  45.579  1.00 39.98           C  
ATOM   3631  C   ASN A 464      -5.124 -60.943  44.590  1.00 35.57           C  
ATOM   3632  O   ASN A 464      -5.235 -62.009  44.009  1.00 34.97           O  
ATOM   3633  CB  ASN A 464      -7.552 -61.054  45.100  1.00 47.79           C  
ATOM   3634  CG  ASN A 464      -8.656 -60.842  46.120  1.00 64.35           C  
ATOM   3635  ND2 ASN A 464      -9.898 -60.795  45.646  1.00 85.41           N  
ATOM   3636  OD1 ASN A 464      -8.399 -60.724  47.320  1.00 59.71           O  
ATOM   3637  N   TYR A 465      -4.082 -60.130  44.410  1.00 23.38           N  
ATOM   3638  CA  TYR A 465      -3.070 -60.458  43.414  1.00 28.07           C  
ATOM   3639  C   TYR A 465      -2.253 -61.660  43.868  1.00 31.40           C  
ATOM   3640  O   TYR A 465      -2.150 -61.930  45.051  1.00 32.44           O  
ATOM   3641  CB  TYR A 465      -2.158 -59.250  43.168  1.00 19.68           C  
ATOM   3642  CG  TYR A 465      -2.862 -58.071  42.517  1.00 21.24           C  
ATOM   3643  CD1 TYR A 465      -3.531 -57.115  43.284  1.00 23.06           C  
ATOM   3644  CD2 TYR A 465      -2.835 -57.905  41.129  1.00 23.43           C  
ATOM   3645  CE1 TYR A 465      -4.162 -56.025  42.690  1.00 24.88           C  
ATOM   3646  CE2 TYR A 465      -3.466 -56.827  40.526  1.00 22.84           C  
ATOM   3647  CZ  TYR A 465      -4.119 -55.885  41.299  1.00 25.11           C  
ATOM   3648  OH  TYR A 465      -4.740 -54.812  40.679  1.00 30.22           O  
ATOM   3649  N   THR A 466      -1.644 -62.357  42.924  1.00 25.95           N  
ATOM   3650  CA  THR A 466      -0.787 -63.489  43.250  1.00 30.24           C  
ATOM   3651  C   THR A 466       0.594 -63.064  43.733  1.00 35.13           C  
ATOM   3652  O   THR A 466       1.023 -61.909  43.572  1.00 28.25           O  
ATOM   3653  CB  THR A 466      -0.575 -64.363  42.009  1.00 34.67           C  
ATOM   3654  CG2 THR A 466      -1.895 -64.679  41.342  1.00 25.12           C  
ATOM   3655  OG1 THR A 466       0.240 -63.647  41.084  1.00 28.34           O  
ATOM   3656  N   ALA A 467       1.313 -64.014  44.305  1.00 29.24           N  
ATOM   3657  CA  ALA A 467       2.642 -63.735  44.789  1.00 32.93           C  
ATOM   3658  C   ALA A 467       3.554 -63.335  43.621  1.00 27.27           C  
ATOM   3659  O   ALA A 467       4.426 -62.493  43.785  1.00 28.30           O  
ATOM   3660  CB  ALA A 467       3.209 -64.950  45.552  1.00 35.05           C  
ATOM   3661  N   GLU A 468       3.351 -63.941  42.454  1.00 27.21           N  
ATOM   3662  CA  GLU A 468       4.133 -63.614  41.266  1.00 31.62           C  
ATOM   3663  C   GLU A 468       3.875 -62.168  40.835  1.00 21.40           C  
ATOM   3664  O   GLU A 468       4.775 -61.473  40.389  1.00 29.65           O  
ATOM   3665  CB  GLU A 468       3.724 -64.507  40.093  1.00 32.25           C  
ATOM   3666  CG  GLU A 468       4.402 -65.844  39.970  1.00 54.28           C  
ATOM   3667  CD  GLU A 468       3.866 -66.626  38.761  1.00 83.49           C  
ATOM   3668  OE1 GLU A 468       2.623 -66.641  38.543  1.00 62.02           O  
ATOM   3669  OE2 GLU A 468       4.689 -67.205  38.015  1.00 87.31           O1-
ATOM   3670  N   GLU A 469       2.617 -61.764  40.906  1.00 23.02           N  
ATOM   3671  CA  GLU A 469       2.228 -60.410  40.577  1.00 25.03           C  
ATOM   3672  C   GLU A 469       2.863 -59.375  41.504  1.00 31.42           C  
ATOM   3673  O   GLU A 469       3.214 -58.276  41.049  1.00 21.58           O  
ATOM   3674  CB  GLU A 469       0.710 -60.311  40.525  1.00 19.87           C  
ATOM   3675  CG  GLU A 469       0.172 -60.899  39.192  1.00 20.02           C  
ATOM   3676  CD  GLU A 469      -1.354 -60.926  39.129  1.00 29.96           C  
ATOM   3677  OE1 GLU A 469      -1.976 -61.242  40.161  1.00 23.25           O  
ATOM   3678  OE2 GLU A 469      -1.936 -60.613  38.062  1.00 29.04           O1-
ATOM   3679  N   LYS A 470       3.057 -59.726  42.783  1.00 20.10           N  
ATOM   3680  CA  LYS A 470       3.736 -58.813  43.706  1.00 19.72           C  
ATOM   3681  C   LYS A 470       5.198 -58.619  43.330  1.00 20.10           C  
ATOM   3682  O   LYS A 470       5.712 -57.502  43.360  1.00 21.85           O  
ATOM   3683  CB  LYS A 470       3.620 -59.286  45.179  1.00 20.80           C  
ATOM   3684  CG  LYS A 470       2.167 -59.382  45.629  1.00 30.16           C  
ATOM   3685  CD  LYS A 470       2.034 -59.864  47.075  1.00 40.68           C  
ATOM   3686  CE  LYS A 470       0.599 -60.326  47.336  1.00 38.38           C  
ATOM   3687  NZ  LYS A 470       0.278 -60.387  48.789  1.00 60.33           N1+
ATOM   3688  N   ILE A 471       5.866 -59.699  42.959  1.00 22.63           N  
ATOM   3689  CA  ILE A 471       7.263 -59.610  42.518  1.00 18.52           C  
ATOM   3690  C   ILE A 471       7.382 -58.794  41.222  1.00 23.17           C  
ATOM   3691  O   ILE A 471       8.309 -58.002  41.041  1.00 24.19           O  
ATOM   3692  CB  ILE A 471       7.836 -61.019  42.351  1.00 23.28           C  
ATOM   3693  CG1 ILE A 471       8.003 -61.668  43.739  1.00 29.24           C  
ATOM   3694  CG2 ILE A 471       9.156 -61.035  41.584  1.00 26.22           C  
ATOM   3695  CD1 ILE A 471       8.198 -63.188  43.677  1.00 37.23           C  
ATOM   3696  N   PHE A 472       6.425 -58.987  40.335  1.00 21.60           N  
ATOM   3697  CA  PHE A 472       6.388 -58.270  39.061  1.00 19.84           C  
ATOM   3698  C   PHE A 472       6.202 -56.756  39.313  1.00 18.35           C  
ATOM   3699  O   PHE A 472       6.937 -55.933  38.774  1.00 23.29           O  
ATOM   3700  CB  PHE A 472       5.245 -58.844  38.239  1.00 22.04           C  
ATOM   3701  CG  PHE A 472       5.029 -58.164  36.907  1.00 19.01           C  
ATOM   3702  CD1 PHE A 472       6.087 -57.938  36.044  1.00 18.33           C  
ATOM   3703  CD2 PHE A 472       3.746 -57.791  36.520  1.00 19.96           C  
ATOM   3704  CE1 PHE A 472       5.878 -57.329  34.777  1.00 22.86           C  
ATOM   3705  CE2 PHE A 472       3.521 -57.175  35.259  1.00 23.89           C  
ATOM   3706  CZ  PHE A 472       4.584 -56.945  34.401  1.00 20.21           C  
ATOM   3707  N   ALA A 473       5.249 -56.412  40.178  1.00 19.98           N  
ATOM   3708  CA  ALA A 473       5.025 -55.024  40.576  1.00 22.60           C  
ATOM   3709  C   ALA A 473       6.299 -54.412  41.181  1.00 24.40           C  
ATOM   3710  O   ALA A 473       6.643 -53.261  40.893  1.00 21.84           O  
ATOM   3711  CB  ALA A 473       3.806 -54.905  41.556  1.00 15.70           C  
ATOM   3712  N   GLN A 474       7.036 -55.196  41.966  1.00 18.92           N  
ATOM   3713  CA  GLN A 474       8.265 -54.691  42.564  1.00 21.90           C  
ATOM   3714  C   GLN A 474       9.318 -54.423  41.500  1.00 17.74           C  
ATOM   3715  O   GLN A 474      10.041 -53.420  41.575  1.00 22.98           O  
ATOM   3716  CB  GLN A 474       8.794 -55.647  43.646  1.00 20.74           C  
ATOM   3717  CG  GLN A 474       7.934 -55.611  44.941  1.00 21.94           C  
ATOM   3718  CD  GLN A 474       8.327 -56.700  45.932  1.00 39.13           C  
ATOM   3719  NE2 GLN A 474       8.369 -56.347  47.226  1.00 23.82           N  
ATOM   3720  OE1 GLN A 474       8.603 -57.843  45.540  1.00 27.95           O  
ATOM   3721  N   ARG A 475       9.408 -55.319  40.521  1.00 19.65           N  
ATOM   3722  CA  ARG A 475      10.293 -55.114  39.369  1.00 28.01           C  
ATOM   3723  C   ARG A 475       9.971 -53.803  38.627  1.00 21.62           C  
ATOM   3724  O   ARG A 475      10.880 -53.032  38.273  1.00 21.19           O  
ATOM   3725  CB  ARG A 475      10.171 -56.269  38.367  1.00 27.39           C  
ATOM   3726  CG  ARG A 475      10.948 -57.521  38.696  1.00 38.88           C  
ATOM   3727  CD  ARG A 475      10.799 -58.561  37.559  1.00 39.07           C  
ATOM   3728  NE  ARG A 475      11.200 -58.008  36.268  1.00 22.54           N  
ATOM   3729  CZ  ARG A 475      10.604 -58.294  35.101  1.00 29.86           C  
ATOM   3730  NH1 ARG A 475       9.579 -59.132  35.050  1.00 23.46           N1+
ATOM   3731  NH2 ARG A 475      11.026 -57.730  33.976  1.00 24.48           N  
ATOM   3732  N   LEU A 476       8.688 -53.588  38.342  1.00 16.01           N  
ATOM   3733  CA  LEU A 476       8.272 -52.398  37.592  1.00 19.19           C  
ATOM   3734  C   LEU A 476       8.506 -51.111  38.376  1.00 22.74           C  
ATOM   3735  O   LEU A 476       8.936 -50.094  37.805  1.00 21.33           O  
ATOM   3736  CB  LEU A 476       6.799 -52.492  37.171  1.00 22.57           C  
ATOM   3737  CG  LEU A 476       6.451 -53.720  36.326  1.00 26.89           C  
ATOM   3738  CD1 LEU A 476       4.973 -53.743  36.016  1.00 36.82           C  
ATOM   3739  CD2 LEU A 476       7.249 -53.718  35.036  1.00 25.33           C  
ATOM   3740  N   MET A 477       8.218 -51.138  39.680  1.00 16.62           N  
ATOM   3741  CA  MET A 477       8.455 -49.957  40.483  1.00 17.95           C  
ATOM   3742  C   MET A 477       9.940 -49.607  40.448  1.00 19.03           C  
ATOM   3743  O   MET A 477      10.294 -48.437  40.384  1.00 19.50           O  
ATOM   3744  CB  MET A 477       7.985 -50.146  41.932  1.00 15.35           C  
ATOM   3745  CG  MET A 477       6.468 -50.142  42.120  1.00 19.39           C  
ATOM   3746  SD  MET A 477       6.042 -50.062  43.883  1.00 25.63           S  
ATOM   3747  CE  MET A 477       6.554 -51.706  44.312  1.00 25.52           C  
ATOM   3748  N   ARG A 478      10.790 -50.627  40.450  1.00 17.90           N  
ATOM   3749  CA  ARG A 478      12.247 -50.439  40.425  1.00 22.15           C  
ATOM   3750  C   ARG A 478      12.714 -49.855  39.071  1.00 20.34           C  
ATOM   3751  O   ARG A 478      13.570 -48.957  39.042  1.00 18.65           O  
ATOM   3752  CB  ARG A 478      12.954 -51.774  40.728  1.00 17.66           C  
ATOM   3753  CG  ARG A 478      14.486 -51.777  40.613  1.00 22.85           C  
ATOM   3754  CD  ARG A 478      15.186 -50.871  41.650  1.00 17.24           C  
ATOM   3755  NE  ARG A 478      14.714 -51.179  43.012  1.00 24.39           N  
ATOM   3756  CZ  ARG A 478      15.245 -52.131  43.768  1.00 28.77           C  
ATOM   3757  NH1 ARG A 478      16.266 -52.851  43.300  1.00 28.88           N1+
ATOM   3758  NH2 ARG A 478      14.757 -52.376  44.981  1.00 27.09           N  
ATOM   3759  N   TYR A 479      12.156 -50.350  37.961  1.00 16.87           N  
ATOM   3760  CA  TYR A 479      12.484 -49.775  36.641  1.00 20.34           C  
ATOM   3761  C   TYR A 479      12.106 -48.287  36.614  1.00 17.79           C  
ATOM   3762  O   TYR A 479      12.912 -47.447  36.202  1.00 19.38           O  
ATOM   3763  CB  TYR A 479      11.718 -50.472  35.508  1.00 17.56           C  
ATOM   3764  CG  TYR A 479      12.125 -51.892  35.165  1.00 20.96           C  
ATOM   3765  CD1 TYR A 479      13.453 -52.267  35.101  1.00 22.42           C  
ATOM   3766  CD2 TYR A 479      11.159 -52.854  34.878  1.00 19.40           C  
ATOM   3767  CE1 TYR A 479      13.821 -53.570  34.784  1.00 24.15           C  
ATOM   3768  CE2 TYR A 479      11.516 -54.172  34.567  1.00 21.18           C  
ATOM   3769  CZ  TYR A 479      12.852 -54.511  34.517  1.00 27.29           C  
ATOM   3770  OH  TYR A 479      13.210 -55.794  34.192  1.00 26.91           O  
ATOM   3771  N   TRP A 480      10.882 -47.974  37.060  1.00 19.30           N  
ATOM   3772  CA  TRP A 480      10.383 -46.601  37.039  1.00 18.25           C  
ATOM   3773  C   TRP A 480      11.217 -45.689  37.934  1.00 24.33           C  
ATOM   3774  O   TRP A 480      11.561 -44.581  37.542  1.00 18.29           O  
ATOM   3775  CB  TRP A 480       8.889 -46.527  37.435  1.00 12.30           C  
ATOM   3776  CG  TRP A 480       7.919 -46.422  36.249  1.00 14.58           C  
ATOM   3777  CD1 TRP A 480       7.010 -45.427  36.011  1.00 14.83           C  
ATOM   3778  CD2 TRP A 480       7.766 -47.367  35.177  1.00 14.52           C  
ATOM   3779  CE2 TRP A 480       6.766 -46.868  34.311  1.00 17.62           C  
ATOM   3780  CE3 TRP A 480       8.375 -48.584  34.869  1.00 17.21           C  
ATOM   3781  NE1 TRP A 480       6.326 -45.677  34.831  1.00 18.08           N  
ATOM   3782  CZ2 TRP A 480       6.360 -47.549  33.149  1.00 15.91           C  
ATOM   3783  CZ3 TRP A 480       7.980 -49.258  33.700  1.00 18.97           C  
ATOM   3784  CH2 TRP A 480       6.980 -48.733  32.859  1.00 17.49           C  
ATOM   3785  N   ALA A 481      11.534 -46.148  39.138  1.00 14.62           N  
ATOM   3786  CA  ALA A 481      12.312 -45.321  40.040  1.00 15.40           C  
ATOM   3787  C   ALA A 481      13.794 -45.230  39.606  1.00 15.26           C  
ATOM   3788  O   ALA A 481      14.408 -44.173  39.763  1.00 19.93           O  
ATOM   3789  CB  ALA A 481      12.195 -45.844  41.477  1.00 15.97           C  
ATOM   3790  N   ASN A 482      14.351 -46.317  39.063  1.00 17.73           N  
ATOM   3791  CA  ASN A 482      15.703 -46.251  38.488  1.00 23.54           C  
ATOM   3792  C   ASN A 482      15.729 -45.182  37.408  1.00 26.46           C  
ATOM   3793  O   ASN A 482      16.654 -44.360  37.344  1.00 21.30           O  
ATOM   3794  CB  ASN A 482      16.125 -47.577  37.866  1.00 16.60           C  
ATOM   3795  CG  ASN A 482      16.636 -48.587  38.892  1.00 20.77           C  
ATOM   3796  ND2 ASN A 482      16.931 -49.803  38.429  1.00 23.01           N  
ATOM   3797  OD1 ASN A 482      16.753 -48.283  40.075  1.00 20.13           O  
ATOM   3798  N   PHE A 483      14.683 -45.172  36.580  1.00 21.01           N  
ATOM   3799  CA  PHE A 483      14.608 -44.196  35.510  1.00 20.29           C  
ATOM   3800  C   PHE A 483      14.532 -42.787  36.092  1.00 19.59           C  
ATOM   3801  O   PHE A 483      15.211 -41.888  35.618  1.00 18.80           O  
ATOM   3802  CB  PHE A 483      13.413 -44.439  34.574  1.00 17.51           C  
ATOM   3803  CG  PHE A 483      13.281 -43.377  33.519  1.00 21.33           C  
ATOM   3804  CD1 PHE A 483      14.134 -43.370  32.407  1.00 18.08           C  
ATOM   3805  CD2 PHE A 483      12.353 -42.363  33.656  1.00 18.00           C  
ATOM   3806  CE1 PHE A 483      14.042 -42.361  31.432  1.00 21.40           C  
ATOM   3807  CE2 PHE A 483      12.243 -41.361  32.688  1.00 17.00           C  
ATOM   3808  CZ  PHE A 483      13.092 -41.349  31.588  1.00 12.56           C  
ATOM   3809  N   ALA A 484      13.705 -42.588  37.117  1.00 17.17           N  
ATOM   3810  CA  ALA A 484      13.572 -41.252  37.689  1.00 18.32           C  
ATOM   3811  C   ALA A 484      14.907 -40.780  38.341  1.00 25.46           C  
ATOM   3812  O   ALA A 484      15.257 -39.594  38.315  1.00 27.22           O  
ATOM   3813  CB  ALA A 484      12.434 -41.224  38.717  1.00 16.37           C  
ATOM   3814  N   ARG A 485      15.633 -41.718  38.933  1.00 20.49           N  
ATOM   3815  CA  ARG A 485      16.898 -41.386  39.620  1.00 23.73           C  
ATOM   3816  C   ARG A 485      18.045 -41.097  38.651  1.00 26.56           C  
ATOM   3817  O   ARG A 485      18.839 -40.207  38.913  1.00 28.08           O  
ATOM   3818  CB  ARG A 485      17.319 -42.513  40.567  1.00 22.79           C  
ATOM   3819  CG  ARG A 485      16.549 -42.564  41.876  1.00 26.20           C  
ATOM   3820  CD  ARG A 485      17.093 -43.672  42.776  1.00 23.55           C  
ATOM   3821  NE  ARG A 485      16.808 -45.025  42.280  1.00 21.77           N  
ATOM   3822  CZ  ARG A 485      15.800 -45.766  42.724  1.00 24.30           C  
ATOM   3823  NH1 ARG A 485      14.985 -45.278  43.656  1.00 20.45           N1+
ATOM   3824  NH2 ARG A 485      15.601 -46.977  42.235  1.00 24.38           N  
ATOM   3825  N   THR A 486      18.119 -41.848  37.545  1.00 20.46           N  
ATOM   3826  CA  THR A 486      19.293 -41.854  36.658  1.00 22.25           C  
ATOM   3827  C   THR A 486      19.040 -41.636  35.158  1.00 26.67           C  
ATOM   3828  O   THR A 486      19.999 -41.500  34.405  1.00 25.90           O  
ATOM   3829  CB  THR A 486      20.096 -43.189  36.754  1.00 24.44           C  
ATOM   3830  CG2 THR A 486      20.389 -43.567  38.200  1.00 28.07           C  
ATOM   3831  OG1 THR A 486      19.376 -44.261  36.109  1.00 28.35           O  
ATOM   3832  N   GLY A 487      17.788 -41.634  34.701  1.00 22.66           N  
ATOM   3833  CA  GLY A 487      17.548 -41.571  33.245  1.00 21.41           C  
ATOM   3834  C   GLY A 487      17.707 -42.923  32.568  1.00 17.22           C  
ATOM   3835  O   GLY A 487      17.719 -43.043  31.337  1.00 21.78           O  
ATOM   3836  N   ASP A 488      17.797 -43.975  33.376  1.00 22.17           N  
ATOM   3837  CA  ASP A 488      18.028 -45.318  32.836  1.00 26.04           C  
ATOM   3838  C   ASP A 488      17.303 -46.343  33.728  1.00 18.38           C  
ATOM   3839  O   ASP A 488      17.592 -46.420  34.893  1.00 24.53           O  
ATOM   3840  CB  ASP A 488      19.542 -45.573  32.820  1.00 26.84           C  
ATOM   3841  CG  ASP A 488      19.932 -46.891  32.181  1.00 28.78           C  
ATOM   3842  OD1 ASP A 488      19.076 -47.780  31.992  1.00 31.31           O  
ATOM   3843  OD2 ASP A 488      21.131 -47.035  31.846  1.00 33.73           O1-
ATOM   3844  N   PRO A 489      16.341 -47.122  33.176  1.00 19.87           N  
ATOM   3845  CA  PRO A 489      15.591 -48.012  34.072  1.00 23.97           C  
ATOM   3846  C   PRO A 489      16.407 -49.229  34.510  1.00 25.17           C  
ATOM   3847  O   PRO A 489      16.034 -49.923  35.457  1.00 23.49           O  
ATOM   3848  CB  PRO A 489      14.400 -48.460  33.221  1.00 16.31           C  
ATOM   3849  CG  PRO A 489      14.949 -48.379  31.758  1.00 17.58           C  
ATOM   3850  CD  PRO A 489      15.855 -47.173  31.781  1.00 21.17           C  
ATOM   3851  N   ASN A 490      17.525 -49.481  33.845  1.00 20.63           N  
ATOM   3852  CA  ASN A 490      18.254 -50.720  34.131  1.00 28.11           C  
ATOM   3853  C   ASN A 490      18.806 -50.901  35.542  1.00 32.07           C  
ATOM   3854  O   ASN A 490      19.365 -49.980  36.137  1.00 28.45           O  
ATOM   3855  CB  ASN A 490      19.383 -50.947  33.122  1.00 22.19           C  
ATOM   3856  CG  ASN A 490      18.864 -51.342  31.757  1.00 26.29           C  
ATOM   3857  ND2 ASN A 490      18.881 -50.400  30.823  1.00 20.24           N  
ATOM   3858  OD1 ASN A 490      18.450 -52.489  31.546  1.00 26.08           O  
ATOM   3859  N   GLU A 491      18.620 -52.118  36.051  1.00 38.94           N  
ATOM   3860  CA  GLU A 491      19.327 -52.627  37.213  1.00 48.86           C  
ATOM   3861  C   GLU A 491      20.712 -53.091  36.732  1.00 62.29           C  
ATOM   3862  O   GLU A 491      20.910 -53.278  35.524  1.00 53.28           O  
ATOM   3863  CB  GLU A 491      18.542 -53.808  37.792  1.00 43.96           C  
ATOM   3864  CG  GLU A 491      17.354 -53.414  38.655  1.00 50.13           C  
ATOM   3865  CD  GLU A 491      17.779 -52.981  40.050  1.00 43.19           C  
ATOM   3866  OE1 GLU A 491      18.153 -51.805  40.234  1.00 46.03           O  
ATOM   3867  OE2 GLU A 491      17.751 -53.829  40.965  1.00 62.91           O1-
ATOM   3868  N   PRO A 492      21.676 -53.258  37.662  1.00 58.24           N  
ATOM   3869  CA  PRO A 492      23.025 -53.762  37.348  1.00 61.18           C  
ATOM   3870  C   PRO A 492      23.047 -55.058  36.527  1.00 68.08           C  
ATOM   3871  O   PRO A 492      22.210 -55.939  36.723  1.00 64.58           O  
ATOM   3872  CB  PRO A 492      23.628 -54.015  38.734  1.00 60.81           C  
ATOM   3873  CG  PRO A 492      22.990 -52.975  39.593  1.00 55.13           C  
ATOM   3874  CD  PRO A 492      21.572 -52.825  39.070  1.00 59.65           C  
ATOM   3875  N   ARG A 493      24.018 -55.160  35.623  1.00 74.05           N  
ATOM   3876  CA  ARG A 493      24.106 -56.277  34.685  1.00 70.68           C  
ATOM   3877  C   ARG A 493      24.028 -57.642  35.371  1.00 80.21           C  
ATOM   3878  O   ARG A 493      24.648 -57.862  36.413  1.00 65.95           O  
ATOM   3879  CB  ARG A 493      25.376 -56.164  33.839  1.00 76.14           C  
ATOM   3880  CG  ARG A 493      25.483 -57.209  32.751  1.00 84.22           C  
ATOM   3881  CD  ARG A 493      26.534 -56.819  31.735  1.00104.56           C  
ATOM   3882  NE  ARG A 493      26.223 -55.538  31.110  1.00112.55           N  
ATOM   3883  CZ  ARG A 493      26.895 -55.021  30.086  1.00125.75           C  
ATOM   3884  NH1 ARG A 493      27.925 -55.677  29.562  1.00119.04           N1+
ATOM   3885  NH2 ARG A 493      26.536 -53.847  29.583  1.00118.64           N  
ATOM   3886  N   ASP A 494      23.248 -58.544  34.778  1.00 76.40           N  
ATOM   3887  CA  ASP A 494      22.979 -59.850  35.369  1.00 74.80           C  
ATOM   3888  C   ASP A 494      22.436 -60.837  34.335  1.00 67.70           C  
ATOM   3889  O   ASP A 494      22.988 -61.920  34.142  1.00 78.92           O  
ATOM   3890  CB  ASP A 494      21.982 -59.702  36.522  1.00 96.26           C  
ATOM   3891  CG  ASP A 494      21.550 -61.038  37.096  1.00 97.21           C  
ATOM   3892  OD1 ASP A 494      22.433 -61.861  37.415  1.00108.31           O  
ATOM   3893  OD2 ASP A 494      20.326 -61.266  37.218  1.00 89.71           O1-
ATOM   3894  N   ALA A 497      19.201 -58.868  34.454  1.00 73.76           N  
ATOM   3895  CA  ALA A 497      19.288 -58.733  33.003  1.00 56.78           C  
ATOM   3896  C   ALA A 497      18.451 -59.816  32.255  1.00 70.18           C  
ATOM   3897  O   ALA A 497      17.814 -60.644  32.908  1.00 69.92           O  
ATOM   3898  CB  ALA A 497      20.760 -58.693  32.565  1.00 46.13           C  
ATOM   3899  N   PRO A 498      18.392 -59.796  30.898  1.00 65.23           N  
ATOM   3900  CA  PRO A 498      18.977 -58.921  29.867  1.00 63.74           C  
ATOM   3901  C   PRO A 498      18.746 -57.442  30.160  1.00 40.01           C  
ATOM   3902  O   PRO A 498      17.903 -57.071  30.979  1.00 40.42           O  
ATOM   3903  CB  PRO A 498      18.281 -59.354  28.561  1.00 63.29           C  
ATOM   3904  CG  PRO A 498      17.166 -60.230  28.961  1.00 66.57           C  
ATOM   3905  CD  PRO A 498      17.538 -60.830  30.291  1.00 70.45           C  
ATOM   3906  N   GLN A 499      19.547 -56.606  29.525  1.00 35.42           N  
ATOM   3907  CA  GLN A 499      19.433 -55.193  29.741  1.00 32.64           C  
ATOM   3908  C   GLN A 499      18.299 -54.668  28.861  1.00 35.77           C  
ATOM   3909  O   GLN A 499      17.932 -55.291  27.868  1.00 27.05           O  
ATOM   3910  CB  GLN A 499      20.767 -54.528  29.416  1.00 31.86           C  
ATOM   3911  CG  GLN A 499      21.850 -54.900  30.435  1.00 36.32           C  
ATOM   3912  CD  GLN A 499      21.628 -54.215  31.773  1.00 40.27           C  
ATOM   3913  NE2 GLN A 499      21.298 -54.996  32.793  1.00 35.84           N  
ATOM   3914  OE1 GLN A 499      21.744 -52.986  31.882  1.00 39.24           O  
ATOM   3915  N   TRP A 500      17.736 -53.538  29.255  1.00 30.15           N  
ATOM   3916  CA  TRP A 500      16.725 -52.839  28.476  1.00 25.02           C  
ATOM   3917  C   TRP A 500      17.472 -51.839  27.578  1.00 22.35           C  
ATOM   3918  O   TRP A 500      18.012 -50.858  28.063  1.00 25.33           O  
ATOM   3919  CB  TRP A 500      15.803 -52.133  29.462  1.00 21.68           C  
ATOM   3920  CG  TRP A 500      14.601 -51.440  28.902  1.00 20.92           C  
ATOM   3921  CD1 TRP A 500      14.388 -51.035  27.599  1.00 18.47           C  
ATOM   3922  CD2 TRP A 500      13.425 -51.085  29.631  1.00 20.07           C  
ATOM   3923  CE2 TRP A 500      12.541 -50.455  28.723  1.00 19.82           C  
ATOM   3924  CE3 TRP A 500      13.033 -51.234  30.969  1.00 21.76           C  
ATOM   3925  NE1 TRP A 500      13.151 -50.438  27.493  1.00 20.01           N  
ATOM   3926  CZ2 TRP A 500      11.289 -49.984  29.110  1.00 20.25           C  
ATOM   3927  CZ3 TRP A 500      11.785 -50.755  31.356  1.00 22.15           C  
ATOM   3928  CH2 TRP A 500      10.935 -50.129  30.432  1.00 18.68           C  
ATOM   3929  N   PRO A 501      17.543 -52.101  26.271  1.00 22.35           N  
ATOM   3930  CA  PRO A 501      18.306 -51.159  25.439  1.00 26.41           C  
ATOM   3931  C   PRO A 501      17.463 -49.938  25.070  1.00 22.80           C  
ATOM   3932  O   PRO A 501      16.248 -50.021  25.087  1.00 23.75           O  
ATOM   3933  CB  PRO A 501      18.621 -51.980  24.183  1.00 24.07           C  
ATOM   3934  CG  PRO A 501      17.430 -52.885  24.043  1.00 24.49           C  
ATOM   3935  CD  PRO A 501      17.017 -53.237  25.491  1.00 22.23           C  
ATOM   3936  N   PRO A 502      18.106 -48.806  24.784  1.00 23.76           N  
ATOM   3937  CA  PRO A 502      17.366 -47.636  24.309  1.00 22.66           C  
ATOM   3938  C   PRO A 502      16.677 -47.870  22.945  1.00 24.59           C  
ATOM   3939  O   PRO A 502      17.175 -48.586  22.053  1.00 24.62           O  
ATOM   3940  CB  PRO A 502      18.443 -46.545  24.204  1.00 24.29           C  
ATOM   3941  CG  PRO A 502      19.530 -46.986  25.187  1.00 27.26           C  
ATOM   3942  CD  PRO A 502      19.507 -48.497  25.129  1.00 26.20           C  
ATOM   3943  N   TYR A 503      15.501 -47.267  22.799  1.00 21.70           N  
ATOM   3944  CA  TYR A 503      14.801 -47.264  21.521  1.00 24.39           C  
ATOM   3945  C   TYR A 503      15.500 -46.287  20.594  1.00 24.44           C  
ATOM   3946  O   TYR A 503      15.893 -45.201  21.018  1.00 21.56           O  
ATOM   3947  CB  TYR A 503      13.359 -46.785  21.730  1.00 22.15           C  
ATOM   3948  CG  TYR A 503      12.495 -46.824  20.482  1.00 22.87           C  
ATOM   3949  CD1 TYR A 503      12.370 -45.705  19.650  1.00 20.84           C  
ATOM   3950  CD2 TYR A 503      11.790 -47.972  20.147  1.00 21.16           C  
ATOM   3951  CE1 TYR A 503      11.563 -45.742  18.509  1.00 19.30           C  
ATOM   3952  CE2 TYR A 503      10.999 -48.022  18.999  1.00 21.15           C  
ATOM   3953  CZ  TYR A 503      10.872 -46.910  18.203  1.00 24.32           C  
ATOM   3954  OH  TYR A 503      10.057 -46.988  17.079  1.00 23.94           O  
ATOM   3955  N   THR A 504      15.641 -46.657  19.326  1.00 21.77           N  
ATOM   3956  CA  THR A 504      16.206 -45.747  18.332  1.00 31.05           C  
ATOM   3957  C   THR A 504      15.382 -45.868  17.049  1.00 28.30           C  
ATOM   3958  O   THR A 504      14.730 -46.894  16.828  1.00 23.17           O  
ATOM   3959  CB  THR A 504      17.688 -46.060  18.022  1.00 28.65           C  
ATOM   3960  CG2 THR A 504      18.569 -45.835  19.265  1.00 25.93           C  
ATOM   3961  OG1 THR A 504      17.804 -47.422  17.597  1.00 30.59           O  
ATOM   3962  N   ALA A 505      15.409 -44.827  16.218  1.00 21.96           N  
ATOM   3963  CA  ALA A 505      14.592 -44.809  14.991  1.00 27.40           C  
ATOM   3964  C   ALA A 505      14.927 -45.951  14.036  1.00 29.79           C  
ATOM   3965  O   ALA A 505      14.058 -46.431  13.281  1.00 28.20           O  
ATOM   3966  CB  ALA A 505      14.714 -43.477  14.273  1.00 31.28           C  
ATOM   3967  N   GLY A 506      16.178 -46.395  14.057  1.00 28.12           N  
ATOM   3968  CA  GLY A 506      16.583 -47.496  13.196  1.00 29.30           C  
ATOM   3969  C   GLY A 506      16.270 -48.885  13.728  1.00 32.07           C  
ATOM   3970  O   GLY A 506      15.441 -49.610  13.168  1.00 28.70           O  
ATOM   3971  N   ALA A 507      16.951 -49.268  14.804  1.00 21.19           N  
ATOM   3972  CA  ALA A 507      16.790 -50.602  15.376  1.00 24.45           C  
ATOM   3973  C   ALA A 507      15.417 -50.791  16.047  1.00 22.15           C  
ATOM   3974  O   ALA A 507      14.918 -51.903  16.091  1.00 23.19           O  
ATOM   3975  CB  ALA A 507      17.938 -50.910  16.373  1.00 23.28           C  
ATOM   3976  N   GLN A 508      14.836 -49.713  16.582  1.00 21.29           N  
ATOM   3977  CA  GLN A 508      13.448 -49.747  17.114  1.00 25.67           C  
ATOM   3978  C   GLN A 508      13.235 -50.778  18.229  1.00 24.82           C  
ATOM   3979  O   GLN A 508      12.222 -51.485  18.269  1.00 19.55           O  
ATOM   3980  CB  GLN A 508      12.435 -49.998  15.986  1.00 22.33           C  
ATOM   3981  CG  GLN A 508      12.488 -48.948  14.864  1.00 24.95           C  
ATOM   3982  CD  GLN A 508      11.692 -49.357  13.624  1.00 32.21           C  
ATOM   3983  NE2 GLN A 508      12.384 -49.526  12.498  1.00 25.95           N  
ATOM   3984  OE1 GLN A 508      10.474 -49.522  13.681  1.00 22.87           O  
ATOM   3985  N   GLN A 509      14.197 -50.894  19.126  1.00 17.50           N  
ATOM   3986  CA  GLN A 509      14.088 -51.930  20.152  1.00 21.89           C  
ATOM   3987  C   GLN A 509      13.257 -51.495  21.333  1.00 20.15           C  
ATOM   3988  O   GLN A 509      13.360 -50.357  21.782  1.00 20.58           O  
ATOM   3989  CB  GLN A 509      15.469 -52.335  20.637  1.00 21.87           C  
ATOM   3990  CG  GLN A 509      16.294 -53.003  19.533  1.00 23.72           C  
ATOM   3991  CD  GLN A 509      17.718 -53.226  19.984  1.00 33.24           C  
ATOM   3992  NE2 GLN A 509      18.097 -54.475  20.139  1.00 27.37           N  
ATOM   3993  OE1 GLN A 509      18.462 -52.277  20.201  1.00 26.37           O  
ATOM   3994  N   TYR A 510      12.436 -52.416  21.830  1.00 19.82           N  
ATOM   3995  CA  TYR A 510      11.670 -52.185  23.039  1.00 22.10           C  
ATOM   3996  C   TYR A 510      11.648 -53.485  23.832  1.00 28.35           C  
ATOM   3997  O   TYR A 510      12.074 -54.516  23.330  1.00 25.02           O  
ATOM   3998  CB  TYR A 510      10.247 -51.759  22.692  1.00 19.20           C  
ATOM   3999  CG  TYR A 510       9.470 -52.799  21.913  1.00 24.77           C  
ATOM   4000  CD1 TYR A 510       9.614 -52.936  20.525  1.00 21.09           C  
ATOM   4001  CD2 TYR A 510       8.580 -53.624  22.559  1.00 21.13           C  
ATOM   4002  CE1 TYR A 510       8.888 -53.901  19.821  1.00 19.04           C  
ATOM   4003  CE2 TYR A 510       7.851 -54.565  21.872  1.00 30.19           C  
ATOM   4004  CZ  TYR A 510       8.002 -54.700  20.512  1.00 28.31           C  
ATOM   4005  OH  TYR A 510       7.253 -55.664  19.903  1.00 27.14           O  
ATOM   4006  N   VAL A 511      11.142 -53.454  25.062  1.00 20.82           N  
ATOM   4007  CA  VAL A 511      11.061 -54.685  25.835  1.00 18.30           C  
ATOM   4008  C   VAL A 511       9.633 -55.071  26.166  1.00 21.15           C  
ATOM   4009  O   VAL A 511       8.741 -54.222  26.280  1.00 20.38           O  
ATOM   4010  CB  VAL A 511      11.866 -54.592  27.145  1.00 21.61           C  
ATOM   4011  CG1 VAL A 511      13.336 -54.391  26.858  1.00 20.10           C  
ATOM   4012  CG2 VAL A 511      11.301 -53.463  28.049  1.00 18.07           C  
ATOM   4013  N  ASER A 512       9.420 -56.368  26.349  0.48 19.45           N  
ATOM   4014  N  BSER A 512       9.406 -56.366  26.324  0.52 19.44           N  
ATOM   4015  CA ASER A 512       8.149 -56.884  26.840  0.48 16.82           C  
ATOM   4016  CA BSER A 512       8.133 -56.838  26.842  0.52 16.79           C  
ATOM   4017  C  ASER A 512       8.164 -56.914  28.380  0.48 22.43           C  
ATOM   4018  C  BSER A 512       8.204 -56.837  28.374  0.52 22.43           C  
ATOM   4019  O  ASER A 512       9.051 -57.519  28.973  0.48 20.21           O  
ATOM   4020  O  BSER A 512       9.162 -57.341  28.948  0.52 19.97           O  
ATOM   4021  CB ASER A 512       7.931 -58.291  26.276  0.48 22.47           C  
ATOM   4022  CB BSER A 512       7.857 -58.249  26.335  0.52 22.48           C  
ATOM   4023  OG ASER A 512       6.887 -58.978  26.942  0.48 21.08           O  
ATOM   4024  OG BSER A 512       8.906 -59.122  26.712  0.52 25.11           O  
ATOM   4025  N   LEU A 513       7.204 -56.248  29.021  1.00 18.28           N  
ATOM   4026  CA  LEU A 513       7.060 -56.328  30.479  1.00 21.82           C  
ATOM   4027  C   LEU A 513       5.973 -57.330  30.791  1.00 17.86           C  
ATOM   4028  O   LEU A 513       4.819 -57.116  30.458  1.00 21.69           O  
ATOM   4029  CB  LEU A 513       6.664 -54.985  31.078  1.00 17.77           C  
ATOM   4030  CG  LEU A 513       7.649 -53.851  30.778  1.00 18.76           C  
ATOM   4031  CD1 LEU A 513       7.180 -52.509  31.335  1.00 17.93           C  
ATOM   4032  CD2 LEU A 513       9.027 -54.198  31.328  1.00 18.01           C  
ATOM   4033  N   ASP A 514       6.356 -58.426  31.438  1.00 21.33           N  
ATOM   4034  CA  ASP A 514       5.444 -59.517  31.734  1.00 28.06           C  
ATOM   4035  C   ASP A 514       6.060 -60.278  32.914  1.00 27.02           C  
ATOM   4036  O   ASP A 514       7.131 -59.909  33.400  1.00 20.59           O  
ATOM   4037  CB  ASP A 514       5.354 -60.438  30.510  1.00 23.54           C  
ATOM   4038  CG  ASP A 514       4.073 -61.242  30.462  1.00 38.64           C  
ATOM   4039  OD1 ASP A 514       3.344 -61.329  31.493  1.00 35.49           O  
ATOM   4040  OD2 ASP A 514       3.811 -61.823  29.379  1.00 45.86           O1-
ATOM   4041  N   LEU A 515       5.429 -61.358  33.350  1.00 24.90           N  
ATOM   4042  CA  LEU A 515       5.962 -62.103  34.502  1.00 29.10           C  
ATOM   4043  C   LEU A 515       7.373 -62.649  34.242  1.00 37.19           C  
ATOM   4044  O   LEU A 515       8.216 -62.649  35.139  1.00 39.36           O  
ATOM   4045  CB  LEU A 515       5.004 -63.210  34.914  1.00 27.10           C  
ATOM   4046  CG  LEU A 515       3.638 -62.706  35.363  1.00 30.43           C  
ATOM   4047  CD1 LEU A 515       2.739 -63.869  35.780  1.00 38.90           C  
ATOM   4048  CD2 LEU A 515       3.765 -61.691  36.497  1.00 23.85           C  
ATOM   4049  N   ARG A 516       7.618 -63.064  33.000  1.00 32.91           N  
ATOM   4050  CA  ARG A 516       8.936 -63.511  32.509  1.00 33.48           C  
ATOM   4051  C   ARG A 516       9.959 -62.377  32.471  1.00 35.79           C  
ATOM   4052  O   ARG A 516       9.593 -61.207  32.420  1.00 34.98           O  
ATOM   4053  CB  ARG A 516       8.814 -64.025  31.065  1.00 39.16           C  
ATOM   4054  CG  ARG A 516       7.939 -65.247  30.838  1.00 65.28           C  
ATOM   4055  CD  ARG A 516       7.641 -65.410  29.332  1.00 71.66           C  
ATOM   4056  NE  ARG A 516       7.280 -64.128  28.712  1.00 76.71           N  
ATOM   4057  CZ  ARG A 516       7.953 -63.528  27.726  1.00 77.73           C  
ATOM   4058  NH1 ARG A 516       9.039 -64.091  27.196  1.00 70.68           N1+
ATOM   4059  NH2 ARG A 516       7.532 -62.354  27.260  1.00 56.86           N  
ATOM   4060  N   PRO A 517      11.255 -62.723  32.446  1.00 31.08           N  
ATOM   4061  CA  PRO A 517      12.309 -61.712  32.297  1.00 29.67           C  
ATOM   4062  C   PRO A 517      12.157 -60.922  30.994  1.00 27.82           C  
ATOM   4063  O   PRO A 517      11.545 -61.425  30.045  1.00 28.44           O  
ATOM   4064  CB  PRO A 517      13.598 -62.554  32.241  1.00 33.32           C  
ATOM   4065  CG  PRO A 517      13.245 -63.814  32.985  1.00 37.57           C  
ATOM   4066  CD  PRO A 517      11.808 -64.081  32.630  1.00 33.67           C  
ATOM   4067  N   LEU A 518      12.695 -59.704  30.979  1.00 23.11           N  
ATOM   4068  CA  LEU A 518      12.639 -58.827  29.817  1.00 29.59           C  
ATOM   4069  C   LEU A 518      13.013 -59.580  28.569  1.00 36.22           C  
ATOM   4070  O   LEU A 518      13.991 -60.324  28.562  1.00 35.98           O  
ATOM   4071  CB  LEU A 518      13.629 -57.675  29.957  1.00 29.79           C  
ATOM   4072  CG  LEU A 518      13.428 -56.640  31.046  1.00 34.13           C  
ATOM   4073  CD1 LEU A 518      14.589 -55.651  30.988  1.00 24.99           C  
ATOM   4074  CD2 LEU A 518      12.074 -55.930  30.846  1.00 25.19           C  
ATOM   4075  N   GLU A 519      12.227 -59.382  27.520  1.00 29.46           N  
ATOM   4076  CA  GLU A 519      12.575 -59.858  26.190  1.00 32.69           C  
ATOM   4077  C   GLU A 519      12.673 -58.654  25.246  1.00 26.84           C  
ATOM   4078  O   GLU A 519      11.782 -57.808  25.223  1.00 28.99           O  
ATOM   4079  CB  GLU A 519      11.506 -60.846  25.723  1.00 31.41           C  
ATOM   4080  CG  GLU A 519      11.594 -61.245  24.266  1.00 53.97           C  
ATOM   4081  CD  GLU A 519      10.384 -62.067  23.818  1.00 67.24           C  
ATOM   4082  OE1 GLU A 519       9.765 -62.732  24.691  1.00 51.24           O  
ATOM   4083  OE2 GLU A 519      10.057 -62.036  22.600  1.00 50.50           O1-
ATOM   4084  N   VAL A 520      13.762 -58.555  24.491  1.00 25.05           N  
ATOM   4085  CA  VAL A 520      13.943 -57.451  23.552  1.00 23.44           C  
ATOM   4086  C   VAL A 520      13.333 -57.779  22.187  1.00 29.87           C  
ATOM   4087  O   VAL A 520      13.558 -58.859  21.640  1.00 28.15           O  
ATOM   4088  CB  VAL A 520      15.433 -57.092  23.365  1.00 26.68           C  
ATOM   4089  CG1 VAL A 520      15.587 -55.874  22.435  1.00 26.91           C  
ATOM   4090  CG2 VAL A 520      16.083 -56.807  24.715  1.00 25.25           C  
ATOM   4091  N   ARG A 521      12.534 -56.856  21.660  1.00 24.35           N  
ATOM   4092  CA  ARG A 521      11.921 -57.000  20.340  1.00 25.87           C  
ATOM   4093  C   ARG A 521      12.163 -55.739  19.545  1.00 24.44           C  
ATOM   4094  O   ARG A 521      12.651 -54.748  20.100  1.00 23.24           O  
ATOM   4095  CB  ARG A 521      10.432 -57.251  20.475  1.00 22.45           C  
ATOM   4096  CG  ARG A 521      10.156 -58.434  21.340  1.00 34.37           C  
ATOM   4097  CD  ARG A 521       8.694 -58.673  21.459  1.00 33.21           C  
ATOM   4098  NE  ARG A 521       8.434 -59.735  22.419  1.00 28.60           N  
ATOM   4099  CZ  ARG A 521       7.285 -59.876  23.059  1.00 32.70           C  
ATOM   4100  NH1 ARG A 521       6.304 -59.011  22.844  1.00 32.53           N1+
ATOM   4101  NH2 ARG A 521       7.130 -60.864  23.924  1.00 28.72           N  
ATOM   4102  N   ARG A 522      11.837 -55.790  18.253  1.00 23.69           N  
ATOM   4103  CA  ARG A 522      12.082 -54.678  17.329  1.00 25.27           C  
ATOM   4104  C   ARG A 522      10.780 -54.241  16.671  1.00 25.71           C  
ATOM   4105  O   ARG A 522      10.017 -55.067  16.184  1.00 26.21           O  
ATOM   4106  CB  ARG A 522      13.033 -55.102  16.199  1.00 32.83           C  
ATOM   4107  CG  ARG A 522      14.518 -55.234  16.536  1.00 37.04           C  
ATOM   4108  CD  ARG A 522      15.361 -55.339  15.211  1.00 27.71           C  
ATOM   4109  NE  ARG A 522      15.432 -54.046  14.497  1.00 28.58           N  
ATOM   4110  CZ  ARG A 522      15.099 -53.863  13.215  1.00 39.24           C  
ATOM   4111  NH1 ARG A 522      14.690 -54.899  12.489  1.00 39.20           N1+
ATOM   4112  NH2 ARG A 522      15.178 -52.648  12.656  1.00 30.44           N  
ATOM   4113  N   GLY A 523      10.539 -52.939  16.624  1.00 24.71           N  
ATOM   4114  CA  GLY A 523       9.395 -52.430  15.901  1.00 24.64           C  
ATOM   4115  C   GLY A 523       8.105 -52.327  16.696  1.00 21.79           C  
ATOM   4116  O   GLY A 523       7.485 -53.326  17.053  1.00 20.95           O  
ATOM   4117  N   LEU A 524       7.680 -51.100  16.965  1.00 18.66           N  
ATOM   4118  CA  LEU A 524       6.373 -50.885  17.574  1.00 21.84           C  
ATOM   4119  C   LEU A 524       5.310 -50.873  16.457  1.00 24.69           C  
ATOM   4120  O   LEU A 524       4.946 -49.802  15.936  1.00 21.76           O  
ATOM   4121  CB  LEU A 524       6.375 -49.565  18.340  1.00 16.85           C  
ATOM   4122  CG  LEU A 524       7.239 -49.477  19.598  1.00 23.13           C  
ATOM   4123  CD1 LEU A 524       7.363 -48.013  20.149  1.00 19.66           C  
ATOM   4124  CD2 LEU A 524       6.643 -50.411  20.628  1.00 20.93           C  
ATOM   4125  N   ARG A 525       4.845 -52.067  16.092  1.00 19.84           N  
ATOM   4126  CA  ARG A 525       3.926 -52.267  14.969  1.00 23.17           C  
ATOM   4127  C   ARG A 525       4.381 -51.455  13.753  1.00 24.42           C  
ATOM   4128  O   ARG A 525       3.651 -50.605  13.246  1.00 19.03           O  
ATOM   4129  CB  ARG A 525       2.490 -51.908  15.375  1.00 22.97           C  
ATOM   4130  CG  ARG A 525       2.023 -52.691  16.621  1.00 23.99           C  
ATOM   4131  CD  ARG A 525       0.521 -52.598  16.857  1.00 26.16           C  
ATOM   4132  NE  ARG A 525       0.151 -53.565  17.885  1.00 34.89           N  
ATOM   4133  CZ  ARG A 525      -1.079 -54.006  18.118  1.00 31.23           C  
ATOM   4134  NH1 ARG A 525      -2.095 -53.545  17.397  1.00 26.00           N1+
ATOM   4135  NH2 ARG A 525      -1.287 -54.904  19.088  1.00 26.51           N  
ATOM   4136  N   ALA A 526       5.611 -51.695  13.322  1.00 21.08           N  
ATOM   4137  CA  ALA A 526       6.230 -50.844  12.308  1.00 24.86           C  
ATOM   4138  C   ALA A 526       5.465 -50.766  10.984  1.00 19.06           C  
ATOM   4139  O   ALA A 526       5.394 -49.700  10.386  1.00 20.73           O  
ATOM   4140  CB  ALA A 526       7.671 -51.248  12.076  1.00 22.85           C  
ATOM   4141  N   GLN A 527       4.904 -51.877  10.517  1.00 20.41           N  
ATOM   4142  CA  GLN A 527       4.203 -51.846   9.244  1.00 21.91           C  
ATOM   4143  C   GLN A 527       2.932 -51.031   9.383  1.00 24.68           C  
ATOM   4144  O   GLN A 527       2.647 -50.165   8.553  1.00 21.27           O  
ATOM   4145  CB  GLN A 527       3.872 -53.260   8.734  1.00 29.94           C  
ATOM   4146  CG  GLN A 527       5.103 -54.108   8.444  1.00 32.97           C  
ATOM   4147  CD  GLN A 527       6.014 -53.479   7.378  1.00 25.09           C  
ATOM   4148  NE2 GLN A 527       5.517 -53.379   6.150  1.00 36.23           N  
ATOM   4149  OE1 GLN A 527       7.131 -53.093   7.660  1.00 31.10           O  
ATOM   4150  N   ALA A 528       2.178 -51.266  10.453  1.00 20.73           N  
ATOM   4151  CA  ALA A 528       0.952 -50.494  10.658  1.00 18.30           C  
ATOM   4152  C   ALA A 528       1.264 -49.032  10.918  1.00 16.20           C  
ATOM   4153  O   ALA A 528       0.591 -48.144  10.411  1.00 20.39           O  
ATOM   4154  CB  ALA A 528       0.129 -51.086  11.836  1.00 21.21           C  
ATOM   4155  N   CYS A 529       2.280 -48.758  11.735  1.00 18.32           N  
ATOM   4156  CA  CYS A 529       2.595 -47.365  12.024  1.00 15.98           C  
ATOM   4157  C   CYS A 529       3.187 -46.572  10.830  1.00 22.19           C  
ATOM   4158  O   CYS A 529       3.028 -45.340  10.754  1.00 17.46           O  
ATOM   4159  CB  CYS A 529       3.434 -47.251  13.306  1.00 17.13           C  
ATOM   4160  SG  CYS A 529       2.401 -47.813  14.701  1.00 18.90           S  
ATOM   4161  N   ALA A 530       3.840 -47.263   9.892  1.00 18.74           N  
ATOM   4162  CA  ALA A 530       4.224 -46.581   8.632  1.00 17.55           C  
ATOM   4163  C   ALA A 530       2.968 -46.065   7.923  1.00 18.39           C  
ATOM   4164  O   ALA A 530       2.951 -44.952   7.371  1.00 18.86           O  
ATOM   4165  CB  ALA A 530       5.025 -47.518   7.706  1.00 20.30           C  
ATOM   4166  N   PHE A 531       1.909 -46.871   7.939  1.00 17.33           N  
ATOM   4167  CA  PHE A 531       0.647 -46.430   7.328  1.00 15.47           C  
ATOM   4168  C   PHE A 531       0.147 -45.170   8.033  1.00 18.28           C  
ATOM   4169  O   PHE A 531      -0.071 -44.161   7.397  1.00 15.79           O  
ATOM   4170  CB  PHE A 531      -0.424 -47.548   7.399  1.00 17.83           C  
ATOM   4171  CG  PHE A 531      -1.803 -47.070   7.053  1.00 22.40           C  
ATOM   4172  CD1 PHE A 531      -2.139 -46.766   5.736  1.00 23.13           C  
ATOM   4173  CD2 PHE A 531      -2.751 -46.871   8.043  1.00 18.07           C  
ATOM   4174  CE1 PHE A 531      -3.415 -46.306   5.415  1.00 28.90           C  
ATOM   4175  CE2 PHE A 531      -4.020 -46.414   7.735  1.00 22.18           C  
ATOM   4176  CZ  PHE A 531      -4.366 -46.137   6.420  1.00 31.62           C  
ATOM   4177  N   TRP A 532      -0.004 -45.217   9.367  1.00 14.93           N  
ATOM   4178  CA  TRP A 532      -0.603 -44.087  10.074  1.00 12.80           C  
ATOM   4179  C   TRP A 532       0.320 -42.882  10.106  1.00 15.03           C  
ATOM   4180  O   TRP A 532      -0.145 -41.751  10.055  1.00 20.28           O  
ATOM   4181  CB  TRP A 532      -0.976 -44.461  11.548  1.00 13.59           C  
ATOM   4182  CG  TRP A 532      -2.046 -45.510  11.625  1.00 14.28           C  
ATOM   4183  CD1 TRP A 532      -1.876 -46.839  11.868  1.00 15.47           C  
ATOM   4184  CD2 TRP A 532      -3.457 -45.312  11.417  1.00 11.13           C  
ATOM   4185  CE2 TRP A 532      -4.079 -46.566  11.568  1.00 11.71           C  
ATOM   4186  CE3 TRP A 532      -4.250 -44.189  11.118  1.00 13.60           C  
ATOM   4187  NE1 TRP A 532      -3.097 -47.484  11.842  1.00 12.82           N  
ATOM   4188  CZ2 TRP A 532      -5.473 -46.740  11.424  1.00 18.04           C  
ATOM   4189  CZ3 TRP A 532      -5.629 -44.361  10.960  1.00 17.10           C  
ATOM   4190  CH2 TRP A 532      -6.225 -45.625  11.121  1.00 14.52           C  
ATOM   4191  N   ASN A 533       1.622 -43.115  10.252  1.00 16.43           N  
ATOM   4192  CA  ASN A 533       2.546 -42.008  10.483  1.00 15.92           C  
ATOM   4193  C   ASN A 533       3.113 -41.416   9.206  1.00 28.43           C  
ATOM   4194  O   ASN A 533       3.396 -40.224   9.153  1.00 20.03           O  
ATOM   4195  CB  ASN A 533       3.683 -42.441  11.440  1.00 13.53           C  
ATOM   4196  CG  ASN A 533       3.152 -42.691  12.850  1.00 19.18           C  
ATOM   4197  ND2 ASN A 533       3.835 -43.510  13.655  1.00 13.86           N  
ATOM   4198  OD1 ASN A 533       2.105 -42.165  13.180  1.00 20.73           O  
ATOM   4199  N   ARG A 534       3.272 -42.244   8.180  1.00 15.83           N  
ATOM   4200  CA  ARG A 534       3.972 -41.793   6.977  1.00 19.42           C  
ATOM   4201  C   ARG A 534       3.011 -41.587   5.825  1.00 26.47           C  
ATOM   4202  O   ARG A 534       3.052 -40.564   5.167  1.00 28.52           O  
ATOM   4203  CB  ARG A 534       5.059 -42.790   6.564  1.00 22.53           C  
ATOM   4204  CG  ARG A 534       6.197 -42.924   7.567  1.00 22.32           C  
ATOM   4205  CD  ARG A 534       7.128 -44.122   7.259  1.00 26.47           C  
ATOM   4206  NE  ARG A 534       8.003 -44.365   8.399  1.00 31.81           N  
ATOM   4207  CZ  ARG A 534       9.153 -43.731   8.594  1.00 36.84           C  
ATOM   4208  NH1 ARG A 534       9.569 -42.848   7.698  1.00 32.59           N1+
ATOM   4209  NH2 ARG A 534       9.885 -43.985   9.674  1.00 42.97           N  
ATOM   4210  N   PHE A 535       2.129 -42.546   5.575  1.00 24.41           N  
ATOM   4211  CA  PHE A 535       1.318 -42.447   4.364  1.00 17.75           C  
ATOM   4212  C   PHE A 535       0.003 -41.688   4.528  1.00 24.40           C  
ATOM   4213  O   PHE A 535      -0.288 -40.760   3.776  1.00 22.56           O  
ATOM   4214  CB  PHE A 535       1.023 -43.823   3.772  1.00 22.06           C  
ATOM   4215  CG  PHE A 535       0.111 -43.758   2.584  1.00 21.87           C  
ATOM   4216  CD1 PHE A 535       0.575 -43.254   1.372  1.00 21.72           C  
ATOM   4217  CD2 PHE A 535      -1.212 -44.147   2.683  1.00 23.95           C  
ATOM   4218  CE1 PHE A 535      -0.269 -43.162   0.273  1.00 24.33           C  
ATOM   4219  CE2 PHE A 535      -2.055 -44.080   1.577  1.00 28.10           C  
ATOM   4220  CZ  PHE A 535      -1.581 -43.579   0.382  1.00 21.54           C  
ATOM   4221  N   LEU A 536      -0.811 -42.110   5.489  1.00 24.51           N  
ATOM   4222  CA  LEU A 536      -2.129 -41.508   5.679  1.00 21.61           C  
ATOM   4223  C   LEU A 536      -2.164 -39.966   5.763  1.00 22.61           C  
ATOM   4224  O   LEU A 536      -3.078 -39.346   5.213  1.00 29.24           O  
ATOM   4225  CB  LEU A 536      -2.873 -42.158   6.863  1.00 24.25           C  
ATOM   4226  CG  LEU A 536      -4.380 -41.883   6.877  1.00 34.44           C  
ATOM   4227  CD1 LEU A 536      -5.026 -42.463   5.618  1.00 26.25           C  
ATOM   4228  CD2 LEU A 536      -5.039 -42.458   8.112  1.00 23.90           C  
ATOM   4229  N   PRO A 537      -1.173 -39.329   6.412  1.00 24.39           N  
ATOM   4230  CA  PRO A 537      -1.233 -37.865   6.339  1.00 24.11           C  
ATOM   4231  C   PRO A 537      -1.103 -37.331   4.899  1.00 31.25           C  
ATOM   4232  O   PRO A 537      -1.751 -36.336   4.567  1.00 28.20           O  
ATOM   4233  CB  PRO A 537      -0.014 -37.427   7.166  1.00 29.12           C  
ATOM   4234  CG  PRO A 537       0.222 -38.553   8.110  1.00 28.24           C  
ATOM   4235  CD  PRO A 537      -0.082 -39.780   7.295  1.00 27.91           C  
ATOM   4236  N   LYS A 538      -0.280 -37.970   4.065  1.00 29.97           N  
ATOM   4237  CA  LYS A 538      -0.115 -37.517   2.667  1.00 28.62           C  
ATOM   4238  C   LYS A 538      -1.429 -37.645   1.932  1.00 24.74           C  
ATOM   4239  O   LYS A 538      -1.798 -36.802   1.113  1.00 40.45           O  
ATOM   4240  CB  LYS A 538       0.961 -38.315   1.940  1.00 22.74           C  
ATOM   4241  CG  LYS A 538       2.360 -38.077   2.443  1.00 30.53           C  
ATOM   4242  CD  LYS A 538       3.341 -38.923   1.664  1.00 37.89           C  
ATOM   4243  CE  LYS A 538       4.770 -38.625   2.077  1.00 46.07           C  
ATOM   4244  NZ  LYS A 538       5.071 -39.145   3.428  1.00 53.97           N1+
ATOM   4245  N   LEU A 539      -2.156 -38.707   2.248  1.00 35.66           N  
ATOM   4246  CA  LEU A 539      -3.445 -38.943   1.633  1.00 35.42           C  
ATOM   4247  C   LEU A 539      -4.424 -37.873   2.074  1.00 38.40           C  
ATOM   4248  O   LEU A 539      -5.079 -37.243   1.240  1.00 39.02           O  
ATOM   4249  CB  LEU A 539      -3.958 -40.335   1.990  1.00 28.19           C  
ATOM   4250  CG  LEU A 539      -5.252 -40.811   1.342  1.00 30.81           C  
ATOM   4251  CD1 LEU A 539      -5.282 -42.321   1.294  1.00 31.20           C  
ATOM   4252  CD2 LEU A 539      -6.434 -40.314   2.145  1.00 31.93           C  
ATOM   4253  N   LEU A 540      -4.534 -37.673   3.384  1.00 36.19           N  
ATOM   4254  CA  LEU A 540      -5.419 -36.632   3.923  1.00 39.16           C  
ATOM   4255  C   LEU A 540      -5.105 -35.231   3.349  1.00 39.33           C  
ATOM   4256  O   LEU A 540      -6.016 -34.439   3.129  1.00 46.11           O  
ATOM   4257  CB  LEU A 540      -5.398 -36.630   5.463  1.00 40.74           C  
ATOM   4258  CG  LEU A 540      -5.870 -37.944   6.110  1.00 38.97           C  
ATOM   4259  CD1 LEU A 540      -5.645 -37.976   7.617  1.00 37.08           C  
ATOM   4260  CD2 LEU A 540      -7.321 -38.234   5.806  1.00 41.97           C  
ATOM   4261  N   SER A 541      -3.828 -34.955   3.068  1.00 37.84           N  
ATOM   4262  CA  SER A 541      -3.392 -33.651   2.542  1.00 39.13           C  
ATOM   4263  C   SER A 541      -3.707 -33.420   1.063  1.00 49.53           C  
ATOM   4264  O   SER A 541      -3.622 -32.291   0.587  1.00 59.80           O  
ATOM   4265  CB  SER A 541      -1.886 -33.462   2.740  1.00 45.10           C  
ATOM   4266  OG  SER A 541      -1.549 -33.414   4.116  1.00 74.12           O  
ATOM   4267  N   ALA A 542      -4.039 -34.484   0.334  1.00 51.93           N  
ATOM   4268  CA  ALA A 542      -4.328 -34.371  -1.100  1.00 57.32           C  
ATOM   4269  C   ALA A 542      -5.658 -35.017  -1.500  1.00 54.08           C  
ATOM   4270  O   ALA A 542      -6.694 -34.809  -0.853  1.00 65.06           O  
ATOM   4271  CB  ALA A 542      -3.183 -34.948  -1.915  1.00 47.94           C  
CONECT    1   15   17   14
CONECT    2    3   10   26
CONECT    3    2    4   11
CONECT    4    3    5
CONECT    5    4    6   10
CONECT    6    5    7
CONECT    7    6    8   28
CONECT    8    7    9   27
CONECT    9    8   10
CONECT   10    2    5    9
CONECT   11    3   12
CONECT   12   11   13   16
CONECT   13   12   14
CONECT   14   13    1
CONECT   15    1   16
CONECT   16   12   15
CONECT   17    1   18
CONECT   18   17   19   23
CONECT   19   18   20
CONECT   20   19   21
CONECT   21   20   22
CONECT   22   21   23
CONECT   23   18   22
CONECT   24   27
CONECT   25   28
CONECT   26    2
CONECT   27    8   24
CONECT   28    7   25
END
